# Supplementary material for: Untangling the hedge: Genetic diversity in clonally and sexually transmitted genomes of European wild roses, Rosa L
Source: PLoS One. 2023 Oct 5;18(10):e0292634. doi: 10.1371/journal.pone.0292634 (PMC10553836; doi:10.1371/journal.pone.0292634)
Supplement: S1 File — (XLSX) [file pone.0292634.s001.xlsx]

## Sheet: SampleData
Sample	Datasource	Section	Subsect	Species	Author	SpeciesID	Site	new_ploid	max_alleles	MLGindex	MLGindex2	MLGindex2_Site	MLGindex2_Species	RhEO506.186	RhEO506.192	RhEO506.195	RhEO506.198	RhEO506.203	RhEO506.204	RhEO506.207	RhEO506.210	RhEO506.213	RhEO506.216	RhEO506.217	RhEO506.219	RhEO506.220	RhEO506.222	RhEO506.223	RhEO506.225	RhEO506.226	RhEO506.228	RhEO506.231	RhEO506.234	RhEO506.235	RhEO506.237	RhEO506.240	RhEO506.241	RhEO506.243	RhEO506.246	RhEO506.249	RhEO506.252	RhEO506.343	RhD201.165	RhD201.169	RhD201.180	RhD201.182	RhD201.183	RhD201.185	RhD201.186
10s	KW	Caninae	Vestitae	sherardii	Davies	19	1	5	4	1602	1757	1729	1647	0	0	0	0	0	0	1	0	0	0	0	0	0	0	0	0	0	0	0	0	0	0	1	0	0	0	0	0	0	0	0	0	0	0	0	0
11s	KW	Caninae	Vestitae	sherardii	Davies	19	1	5	4	1602	1757	1729	1647	0	0	0	0	0	0	1	0	0	0	0	0	0	0	0	0	0	0	0	0	0	0	1	0	0	0	0	0	0	0	0	0	0	0	0	0
12s	KW	Caninae	Vestitae	sherardii	Davies	19	1	5	4	1602	1757	1729	1647	0	0	0	0	0	0	1	0	0	0	0	0	0	0	0	0	0	0	0	0	0	0	1	0	0	0	0	0	0	0	0	0	0	0	0	0
15s	KW	Caninae	Vestitae	sherardii	Davies	19	1	5	4	1603	1758	1730	1648	0	0	0	0	0	0	1	0	0	0	0	0	0	0	0	0	0	0	0	0	0	0	1	0	0	0	0	0	0	0	0	0	0	0	0	0
16s	KW	Caninae	Vestitae	sherardii	Davies	19	1	5	4	1604	1759	1731	1649	0	0	0	0	0	1	1	0	0	0	0	0	0	0	0	0	0	0	0	1	0	0	0	0	1	0	0	0	0	0	0	0	0	0	0	0
17s	KW	Caninae	Vestitae	sherardii	Davies	19	1	5	4	1604	1759	1731	1649	0	0	0	0	0	1	1	0	0	0	0	0	0	0	0	0	0	0	0	1	0	0	0	0	1	0	0	0	0	0	0	0	0	0	0	0
18s	KW	Caninae	Vestitae	sherardii	Davies	19	1	5	4	1605	1760	1732	1650	0	0	0	0	0	1	0	0	0	0	0	1	0	0	0	0	0	0	0	0	0	0	1	0	0	0	0	0	0	0	0	0	0	0	0	0
19s	KW	Caninae	Vestitae	sherardii	Davies	19	1	5	4	1605	1760	1732	1650	0	0	0	0	0	1	0	0	0	0	0	1	0	0	0	0	0	0	0	0	0	0	1	0	0	0	0	0	0	0	0	0	0	0	0	0
20s	KW	Caninae	Vestitae	sherardii	Davies	19	1	5	4	1605	1760	1732	1650	0	0	0	0	0	1	0	0	0	0	0	1	0	0	0	0	0	0	0	0	0	0	1	0	0	0	0	0	0	0	0	0	0	0	0	0
21s	KW	Caninae	Vestitae	sherardii	Davies	19	1	5	4	1605	1760	1732	1650	0	0	0	0	0	1	0	0	0	0	0	1	0	0	0	0	0	0	0	0	0	0	1	0	0	0	0	0	0	0	0	0	0	0	0	0
22s	KW	Caninae	Vestitae	sherardii	Davies	19	1	5	4	1605	1760	1732	1650	0	0	0	0	0	1	0	0	0	0	0	1	0	0	0	0	0	0	0	0	0	0	1	0	0	0	0	0	0	0	0	0	0	0	0	0
24s	KW	Caninae	Vestitae	sherardii	Davies	19	1	5	4	1605	1760	1732	1650	0	0	0	0	0	1	0	0	0	0	0	1	0	0	0	0	0	0	0	0	0	0	1	0	0	0	0	0	0	0	0	0	0	0	0	0
8s	KW	Caninae	Vestitae	sherardii	Davies	19	1	5	4	1602	1757	1729	1647	0	0	0	0	0	0	1	0	0	0	0	0	0	0	0	0	0	0	0	0	0	0	1	0	0	0	0	0	0	0	0	0	0	0	0	0
9s	KW	Caninae	Vestitae	sherardii	Davies	19	1	5	4	1602	1757	1729	1647	0	0	0	0	0	0	1	0	0	0	0	0	0	0	0	0	0	0	0	0	0	0	1	0	0	0	0	0	0	0	0	0	0	0	0	0
26s	KW	Caninae	Vestitae	sherardii	Davies	19	2	4	3	1606	1761	1733	1651	0	0	0	0	0	1	0	0	0	0	0	1	0	0	0	0	0	0	0	0	0	0	1	0	0	0	0	0	0	0	0	0	0	0	0	0
27s	KW	Caninae	Vestitae	sherardii	Davies	19	2	4	3	1606	1761	1733	1651	0	0	0	0	0	1	0	0	0	0	0	1	0	0	0	0	0	0	0	0	0	0	1	0	0	0	0	0	0	0	0	0	0	0	0	0
28s	KW	Caninae	Vestitae	sherardii	Davies	19	2	4	3	1606	1761	1733	1651	0	0	0	0	0	1	0	0	0	0	0	1	0	0	0	0	0	0	0	0	0	0	1	0	0	0	0	0	0	0	0	0	0	0	0	0
30s	KW	Caninae	Vestitae	sherardii	Davies	19	2	4	3	1606	1761	1733	1651	0	0	0	0	0	1	0	0	0	0	0	1	0	0	0	0	0	0	0	0	0	0	1	0	0	0	0	0	0	0	0	0	0	0	0	0
31s	KW	Caninae	Vestitae	sherardii	Davies	19	2	4	3	1606	1761	1733	1651	0	0	0	0	0	1	0	0	0	0	0	1	0	0	0	0	0	0	0	0	0	0	1	0	0	0	0	0	0	0	0	0	0	0	0	0
32s	KW	Caninae	Vestitae	sherardii	Davies	19	2	4	3	1607	1762	1734	1652	0	0	0	0	0	1	0	0	0	0	0	1	0	0	0	0	0	0	0	0	0	0	1	0	0	0	0	0	0	0	0	0	0	0	0	0
33s	KW	Caninae	Vestitae	sherardii	Davies	19	2	4	3	1606	1761	1733	1651	0	0	0	0	0	1	0	0	0	0	0	1	0	0	0	0	0	0	0	0	0	0	1	0	0	0	0	0	0	0	0	0	0	0	0	0
35s	KW	Caninae	Vestitae	sherardii	Davies	19	2	4	3	1606	1761	1733	1651	0	0	0	0	0	1	0	0	0	0	0	1	0	0	0	0	0	0	0	0	0	0	1	0	0	0	0	0	0	0	0	0	0	0	0	0
36s	KW	Caninae	Vestitae	sherardii	Davies	19	3	5	4	1608	1763	1735	1653	0	0	0	0	0	1	1	0	0	0	0	0	0	0	0	1	0	0	0	0	0	0	0	0	1	0	0	0	0	0	0	0	0	0	0	0
37s	KW	Caninae	Vestitae	sherardii	Davies	19	3	5	4	1608	1763	1735	1653	0	0	0	0	0	1	1	0	0	0	0	0	0	0	0	1	0	0	0	0	0	0	0	0	1	0	0	0	0	0	0	0	0	0	0	0
38s	KW	Caninae	Vestitae	sherardii	Davies	19	3	5	4	1609	1764	1736	1654	0	0	0	0	0	1	0	0	0	0	0	1	0	0	0	1	0	0	0	0	0	0	0	0	1	0	0	0	0	0	0	0	0	0	0	0
39s	KW	Caninae	Vestitae	sherardii	Davies	19	3	5	4	1609	1764	1736	1654	0	0	0	0	0	1	0	0	0	0	0	1	0	0	0	1	0	0	0	0	0	0	0	0	1	0	0	0	0	0	0	0	0	0	0	0
40s	KW	Caninae	Vestitae	sherardii	Davies	19	3	5	4	1609	1764	1736	1654	0	0	0	0	0	1	0	0	0	0	0	1	0	0	0	1	0	0	0	0	0	0	0	0	1	0	0	0	0	0	0	0	0	0	0	0
41s	KW	Caninae	Vestitae	sherardii	Davies	19	3	5	4	1609	1764	1736	1654	0	0	0	0	0	1	0	0	0	0	0	1	0	0	0	1	0	0	0	0	0	0	0	0	1	0	0	0	0	0	0	0	0	0	0	0
42s	KW	Caninae	Vestitae	sherardii	Davies	19	3	5	4	1609	1764	1736	1654	0	0	0	0	0	1	0	0	0	0	0	1	0	0	0	1	0	0	0	0	0	0	0	0	1	0	0	0	0	0	0	0	0	0	0	0
43s	KW	Caninae	Vestitae	sherardii	Davies	19	3	5	4	1609	1764	1736	1654	0	0	0	0	0	1	0	0	0	0	0	1	0	0	0	1	0	0	0	0	0	0	0	0	1	0	0	0	0	0	0	0	0	0	0	0
10m	KW	Caninae	Vestitae	mollis	Sm.	15	4	5	4	1613	1768	1740	1658	0	0	0	0	0	1	1	0	0	0	0	1	0	0	0	0	0	0	0	0	0	0	1	0	0	0	0	0	0	0	0	1	0	0	0	0
11m	KW	Caninae	Vestitae	mollis	Sm.	15	4	5	4	1614	1769	1741	1659	0	0	0	0	0	1	1	0	0	0	0	1	0	0	0	0	0	0	0	0	0	0	1	0	0	0	0	0	0	0	0	1	0	0	0	0
12m	KW	Caninae	Vestitae	mollis	Sm.	15	4	5	4	1615	1770	1742	1660	0	0	0	0	0	1	1	0	0	0	0	1	0	0	0	0	0	0	0	0	0	0	1	0	0	0	0	0	0	0	0	0	0	0	0	0
14m	KW	Caninae	Vestitae	mollis	Sm.	15	4	5	4	1616	1771	1743	1661	0	0	0	0	0	1	0	0	0	0	0	1	0	0	0	1	0	0	0	0	0	0	0	0	1	0	0	0	0	0	0	0	0	0	0	0
42m	KW	Caninae	Vestitae	mollis	Sm.	15	4	5	4	1617	1772	1744	1662	0	0	0	0	0	1	0	0	0	0	0	1	0	0	0	1	0	0	0	0	0	0	1	0	0	0	0	0	0	0	0	0	0	0	0	0
43m	KW	Caninae	Vestitae	mollis	Sm.	15	4	4	3	1618	1773	1745	1663	0	0	0	0	0	1	0	0	0	0	0	1	0	0	0	0	0	0	0	0	0	0	1	0	0	0	0	0	0	0	0	0	0	0	0	0
46m	KW	Caninae	Vestitae	mollis	Sm.	15	4	5	4	1619	1774	1746	1664	0	0	0	0	0	1	0	0	0	0	0	1	0	0	0	1	0	0	0	0	0	0	1	0	0	0	0	0	0	0	0	0	0	0	0	0
7m	KW	Caninae	Vestitae	mollis	Sm.	15	4	5	4	1610	1765	1737	1655	0	0	0	0	0	1	0	0	0	0	0	1	0	0	0	1	0	0	0	0	0	0	0	0	1	0	0	0	0	0	0	0	0	0	0	0
8m	KW	Caninae	Vestitae	mollis	Sm.	15	4	4	3	1611	1766	1738	1656	0	0	0	0	0	1	0	0	0	0	0	1	0	0	0	0	0	0	0	0	0	0	1	0	0	0	0	0	0	0	0	0	0	0	0	0
9m	KW	Caninae	Vestitae	mollis	Sm.	15	4	5	4	1612	1767	1739	1657	0	0	0	0	0	1	0	0	0	0	0	1	0	0	0	1	0	0	0	0	0	0	0	0	1	0	0	0	0	0	0	1	0	0	0	0
16m	KW	Caninae	Vestitae	mollis	Sm.	15	5	5	4	1621	1776	1748	1666	0	0	1	0	0	0	0	0	0	0	0	1	0	0	0	0	0	0	0	1	0	0	1	0	0	0	0	0	0	0	0	0	0	0	0	0
19m	KW	Caninae	Vestitae	mollis	Sm.	15	5	5	4	1622	1777	1749	1667	0	0	0	0	0	1	0	0	0	0	0	1	0	0	0	1	0	0	0	0	0	0	1	0	0	0	0	0	0	0	0	0	0	0	0	0
20m	KW	Caninae	Vestitae	mollis	Sm.	15	5	4	3	1623	1778	1750	1668	0	0	0	0	0	1	1	0	0	0	0	0	0	0	0	0	0	0	0	0	0	0	1	0	0	0	0	0	0	0	0	1	0	0	0	0
24m	KW	Caninae	Vestitae	mollis	Sm.	15	5	5	4	1624	1779	1751	1669	0	0	0	0	0	1	1	0	0	0	0	1	0	0	0	0	0	0	0	0	0	0	1	0	0	0	0	0	0	0	0	0	0	0	0	0
25m	KW	Caninae	Vestitae	mollis	Sm.	15	5	4	3	1625	1780	1752	1670	0	0	0	0	0	1	1	0	0	0	0	0	0	0	0	0	0	0	0	0	0	0	1	0	0	0	0	0	0	0	0	0	0	0	0	0
26m	KW	Caninae	Vestitae	mollis	Sm.	15	5	5	4	1626	1781	1753	1671	0	0	0	0	0	1	0	0	0	0	0	1	0	0	0	1	0	0	0	0	0	0	0	0	1	0	0	0	0	0	0	1	0	0	0	0
34m	KW	Caninae	Vestitae	mollis	Sm.	15	5	4	3	1631	1786	1758	1676	0	0	0	0	0	1	0	0	0	0	0	1	0	0	0	0	0	0	0	0	0	0	1	0	0	0	0	0	0	0	0	0	0	0	0	0
35m	KW	Caninae	Vestitae	mollis	Sm.	15	5	5	4	1627	1782	1754	1672	0	0	0	0	0	1	1	0	0	0	0	1	0	0	0	0	0	0	0	0	0	0	1	0	0	0	0	0	0	0	0	0	0	0	0	0
36m	KW	Caninae	Vestitae	mollis	Sm.	15	5	5	4	1628	1783	1755	1673	0	0	0	0	0	1	1	0	0	0	0	1	0	0	0	0	0	0	0	0	0	0	1	0	0	0	0	0	0	0	0	0	0	0	0	0
37m	KW	Caninae	Vestitae	mollis	Sm.	15	5	5	4	1629	1784	1756	1674	0	0	0	0	0	1	1	0	0	0	0	0	0	0	0	0	0	0	0	0	0	0	1	0	0	0	0	0	0	0	0	0	0	0	0	0
39m	KW	Caninae	Vestitae	mollis	Sm.	15	5	5	4	1630	1785	1757	1675	0	0	0	0	0	1	0	0	0	0	0	1	0	0	0	0	0	0	0	0	0	0	1	0	0	0	0	0	0	0	0	0	0	0	0	0
47m	KW	Caninae	Vestitae	mollis	Sm.	15	5	5	4	1620	1775	1747	1665	0	0	0	0	0	1	0	0	0	0	0	1	0	0	0	1	0	0	0	0	0	0	1	0	0	0	0	0	0	0	0	1	0	0	0	0
57m	KW	Caninae	Vestitae	mollis	Sm.	15	6	5	4	1632	1787	1759	1677	0	0	0	0	0	1	1	0	0	0	0	1	0	0	0	0	0	0	0	0	0	0	1	0	0	0	0	0	0	0	0	0	0	0	0	0
58m	KW	Caninae	Vestitae	mollis	Sm.	15	6	4	3	1633	1788	1760	1678	0	0	0	0	0	1	1	0	0	0	0	0	0	0	0	0	0	0	0	0	0	0	1	0	0	0	0	0	0	0	0	0	0	0	0	0
59m	KW	Caninae	Vestitae	mollis	Sm.	15	6	4	3	1633	1788	1760	1678	0	0	0	0	0	1	1	0	0	0	0	0	0	0	0	0	0	0	0	0	0	0	1	0	0	0	0	0	0	0	0	0	0	0	0	0
60m	KW	Caninae	Vestitae	mollis	Sm.	15	6	4	3	1633	1788	1760	1678	0	0	0	0	0	1	1	0	0	0	0	0	0	0	0	0	0	0	0	0	0	0	1	0	0	0	0	0	0	0	0	0	0	0	0	0
61m	KW	Caninae	Vestitae	mollis	Sm.	15	6	5	4	1634	1789	1761	1679	0	0	0	0	0	1	1	0	0	0	0	0	0	0	0	0	0	0	0	0	0	0	1	0	0	0	0	0	0	0	0	0	0	0	0	0
62m	KW	Caninae	Vestitae	mollis	Sm.	15	6	4	3	1633	1788	1760	1678	0	0	0	0	0	1	1	0	0	0	0	0	0	0	0	0	0	0	0	0	0	0	1	0	0	0	0	0	0	0	0	0	0	0	0	0
66m	KW	Caninae	Vestitae	mollis	Sm.	15	6	5	4	1635	1790	1762	1680	0	0	0	0	0	1	0	0	0	0	0	1	0	0	0	0	0	0	0	1	0	0	0	0	1	0	0	0	0	0	0	0	0	0	0	0
67m	KW	Caninae	Vestitae	mollis	Sm.	15	6	4	3	1636	1791	1763	1681	0	0	0	0	0	1	0	0	0	0	0	1	0	0	0	0	0	0	0	0	0	0	1	0	0	0	0	0	0	0	0	0	0	0	0	0
68m	KW	Caninae	Vestitae	mollis	Sm.	15	6	4	3	1636	1791	1763	1681	0	0	0	0	0	1	0	0	0	0	0	1	0	0	0	0	0	0	0	0	0	0	1	0	0	0	0	0	0	0	0	0	0	0	0	0
69m	KW	Caninae	Vestitae	mollis	Sm.	15	6	5	4	1637	1792	1764	1682	0	0	0	0	0	1	0	0	0	0	0	1	0	0	0	0	0	0	0	1	0	0	0	0	1	0	0	0	0	0	0	0	0	0	0	0
70m	KW	Caninae	Vestitae	mollis	Sm.	15	6	5	4	1638	1793	1765	1683	0	0	0	0	0	1	0	0	0	0	0	1	0	0	0	0	0	0	0	1	0	0	0	0	1	0	0	0	0	0	0	1	0	0	0	0
71m	KW	Caninae	Vestitae	mollis	Sm.	15	6	5	4	1638	1793	1765	1683	0	0	0	0	0	1	0	0	0	0	0	1	0	0	0	0	0	0	0	1	0	0	0	0	1	0	0	0	0	0	0	1	0	0	0	0
72m	KW	Caninae	Vestitae	mollis	Sm.	15	6	5	4	1639	1794	1766	1684	0	0	0	0	0	1	1	0	0	0	0	1	0	0	0	0	0	0	0	0	0	0	1	0	0	0	0	0	0	0	0	0	0	0	0	0
73m	KW	Caninae	Vestitae	mollis	Sm.	15	6	5	4	1630	1795	1767	1675	0	0	0	0	0	1	0	0	0	0	0	1	0	0	0	0	0	0	0	0	0	0	1	0	0	0	0	0	0	0	0	0	0	0	0	0
74m	KW	Caninae	Vestitae	mollis	Sm.	15	6	4	3	1636	1791	1763	1681	0	0	0	0	0	1	0	0	0	0	0	1	0	0	0	0	0	0	0	0	0	0	1	0	0	0	0	0	0	0	0	0	0	0	0	0
75m	KW	Caninae	Vestitae	mollis	Sm.	15	6	5	4	1640	1796	1768	1685	0	0	0	0	0	1	1	0	0	0	0	1	0	0	0	0	0	0	0	0	0	0	1	0	0	0	0	0	0	0	0	0	0	0	0	0
76m	KW	Caninae	Vestitae	mollis	Sm.	15	6	5	4	1630	1795	1767	1675	0	0	0	0	0	1	0	0	0	0	0	1	0	0	0	0	0	0	0	0	0	0	1	0	0	0	0	0	0	0	0	0	0	0	0	0
77m	KW	Caninae	Vestitae	mollis	Sm.	15	6	4	3	1636	1791	1763	1681	0	0	0	0	0	1	0	0	0	0	0	1	0	0	0	0	0	0	0	0	0	0	1	0	0	0	0	0	0	0	0	0	0	0	0	0
78m	KW	Caninae	Vestitae	mollis	Sm.	15	6	4	3	1636	1791	1763	1681	0	0	0	0	0	1	0	0	0	0	0	1	0	0	0	0	0	0	0	0	0	0	1	0	0	0	0	0	0	0	0	0	0	0	0	0
79m	KW	Caninae	Vestitae	mollis	Sm.	15	6	4	3	1636	1791	1763	1681	0	0	0	0	0	1	0	0	0	0	0	1	0	0	0	0	0	0	0	0	0	0	1	0	0	0	0	0	0	0	0	0	0	0	0	0
80m	KW	Caninae	Vestitae	mollis	Sm.	15	6	4	3	1636	1791	1763	1681	0	0	0	0	0	1	0	0	0	0	0	1	0	0	0	0	0	0	0	0	0	0	1	0	0	0	0	0	0	0	0	0	0	0	0	0
81m	KW	Caninae	Vestitae	mollis	Sm.	15	6	4	3	1636	1791	1763	1681	0	0	0	0	0	1	0	0	0	0	0	1	0	0	0	0	0	0	0	0	0	0	1	0	0	0	0	0	0	0	0	0	0	0	0	0
100m	KW	Caninae	Vestitae	mollis	Sm.	15	7	4	3	1641	1797	1769	1686	0	0	0	0	0	1	1	0	0	0	0	0	0	0	0	0	0	0	0	0	0	0	1	0	0	0	0	0	0	0	0	0	0	0	0	0
101m	KW	Caninae	Vestitae	mollis	Sm.	15	7	5	4	1650	1806	1778	1695	0	0	0	0	0	1	1	0	0	0	0	0	0	0	0	0	0	0	0	0	0	0	1	0	0	0	0	0	0	0	0	0	0	0	0	0
82m	KW	Caninae	Vestitae	mollis	Sm.	15	7	4	3	1641	1797	1769	1686	0	0	0	0	0	1	1	0	0	0	0	0	0	0	0	0	0	0	0	0	0	0	1	0	0	0	0	0	0	0	0	0	0	0	0	0
86m	KW	Caninae	Vestitae	mollis	Sm.	15	7	4	3	1642	1798	1770	1687	0	0	0	0	0	1	1	0	0	0	0	0	0	0	0	0	0	0	0	0	0	0	1	0	0	0	0	0	0	0	0	0	0	0	0	0
88m	KW	Caninae	Vestitae	mollis	Sm.	15	7	5	4	1643	1799	1771	1688	0	0	0	0	0	1	1	0	0	0	0	0	0	0	0	0	0	0	0	0	0	0	1	0	0	0	0	0	0	0	0	0	0	0	0	0
90m	KW	Caninae	Vestitae	mollis	Sm.	15	7	5	4	1644	1800	1772	1689	0	0	0	0	0	1	1	0	0	0	0	0	0	0	0	0	0	0	0	0	0	0	1	0	0	0	0	0	0	0	0	0	0	0	0	0
91m	KW	Caninae	Vestitae	mollis	Sm.	15	7	4	3	1645	1801	1773	1690	0	0	0	0	0	1	1	0	0	0	0	0	0	0	0	0	0	0	0	0	0	0	1	0	0	0	0	0	0	0	0	0	0	0	0	0
93m	KW	Caninae	Vestitae	mollis	Sm.	15	7	4	3	1646	1802	1774	1691	0	0	0	0	0	1	1	0	0	0	0	0	0	0	0	0	0	0	0	0	0	0	1	0	0	0	0	0	0	0	0	0	0	0	0	0
94m	KW	Caninae	Vestitae	mollis	Sm.	15	7	4	3	1647	1803	1775	1692	0	0	0	0	0	1	1	0	0	0	0	0	0	0	0	0	0	0	0	0	0	0	1	0	0	0	0	0	0	0	0	0	0	0	0	0
95m	KW	Caninae	Vestitae	mollis	Sm.	15	7	4	3	1648	1804	1776	1693	0	0	0	0	0	1	1	0	0	0	0	0	0	0	0	0	0	0	0	0	0	0	1	0	0	0	0	0	0	0	0	0	0	0	0	0
97m	KW	Caninae	Vestitae	mollis	Sm.	15	7	5	4	1649	1805	1777	1694	0	0	0	0	0	1	1	0	0	0	0	0	0	0	0	0	0	0	0	0	0	0	1	0	0	0	0	0	0	0	0	0	0	0	0	0
27m	KW	Caninae	Vestitae	mollis	Sm.	15	8	4	3	1651	1807	1779	1696	0	0	0	0	0	1	0	0	0	0	0	1	0	0	0	0	0	0	0	0	0	0	1	0	0	0	0	0	0	0	0	0	0	0	0	0
29m	KW	Caninae	Vestitae	mollis	Sm.	15	8	4	3	1651	1807	1779	1696	0	0	0	0	0	1	0	0	0	0	0	1	0	0	0	0	0	0	0	0	0	0	1	0	0	0	0	0	0	0	0	0	0	0	0	0
30m	KW	Caninae	Vestitae	mollis	Sm.	15	8	5	4	1652	1808	1780	1697	0	0	0	0	0	1	0	0	0	0	0	1	0	0	0	1	0	0	0	0	0	0	0	0	1	0	0	0	0	0	0	1	0	0	0	0
31m	KW	Caninae	Vestitae	mollis	Sm.	15	8	4	3	1653	1809	1781	1698	0	0	0	0	0	1	1	0	0	0	0	0	0	0	0	0	0	0	0	0	0	0	1	0	0	0	0	0	0	0	0	0	0	0	0	0
51m	KW	Caninae	Vestitae	mollis	Sm.	15	9	5	4	1654	1810	1782	1699	0	0	0	0	0	1	1	0	0	0	0	1	0	0	0	0	0	0	0	0	0	0	1	0	0	0	0	0	0	0	0	0	0	0	0	0
55m	KW	Caninae	Vestitae	mollis	Sm.	15	10	5	4	1655	1811	1783	1700	0	0	0	0	0	1	0	0	0	0	0	1	0	0	0	1	0	0	0	0	0	0	0	0	1	0	0	0	0	0	0	0	0	0	0	0
63m	KW	Caninae	Vestitae	mollis	Sm.	15	10	4	3	1656	1812	1784	1701	0	0	0	0	0	1	0	0	0	0	0	1	0	0	0	0	0	0	0	0	0	0	1	0	0	0	0	0	0	0	0	0	0	0	0	0
64m	KW	Caninae	Vestitae	mollis	Sm.	15	10	4	3	1656	1812	1784	1701	0	0	0	0	0	1	0	0	0	0	0	1	0	0	0	0	0	0	0	0	0	0	1	0	0	0	0	0	0	0	0	0	0	0	0	0
37v	KW	Caninae	Vestitae	villosa	L.	26	11	5	4	1658	1814	1786	1703	0	0	1	0	0	0	1	0	0	0	0	0	0	0	0	0	0	0	0	0	0	0	0	0	0	0	0	0	0	0	0	0	0	0	0	0
38v	KW	Caninae	Vestitae	villosa	L.	26	11	5	4	1659	1815	1787	1704	0	0	1	0	0	0	1	0	0	0	0	0	0	0	0	0	0	1	0	0	0	0	0	0	1	0	0	0	0	0	0	0	0	0	0	0
39v	KW	Caninae	Vestitae	villosa	L.	26	11	4	3	1660	1816	1788	1705	0	0	0	0	0	1	0	0	0	0	0	1	0	0	0	0	0	0	0	1	0	0	0	0	0	0	0	0	0	0	0	0	0	0	0	0
3v	KW	Caninae	Vestitae	villosa	L.	26	11	5	4	1657	1813	1785	1702	0	0	0	0	0	1	0	0	0	0	0	1	0	0	0	0	0	0	0	1	0	0	0	0	0	0	0	0	0	0	0	0	0	0	0	0
40v	KW	Caninae	Vestitae	villosa	L.	26	11	6	5	1661	1817	1789	1706	0	0	0	0	0	1	1	0	0	0	0	0	0	0	0	0	0	0	0	1	0	0	0	0	1	0	0	0	0	0	0	0	0	0	0	0
41v	KW	Caninae	Vestitae	villosa	L.	26	11	5	4	1662	1818	1790	1707	0	0	0	0	0	1	1	0	0	0	0	0	0	0	0	0	0	0	0	1	0	0	0	0	1	0	0	0	0	0	0	0	0	0	0	0
42v	KW	Caninae	Vestitae	villosa	L.	26	11	4	3	1660	1816	1788	1705	0	0	0	0	0	1	0	0	0	0	0	1	0	0	0	0	0	0	0	1	0	0	0	0	0	0	0	0	0	0	0	0	0	0	0	0
43v	KW	Caninae	Vestitae	villosa	L.	26	11	4	3	1660	1816	1788	1705	0	0	0	0	0	1	0	0	0	0	0	1	0	0	0	0	0	0	0	1	0	0	0	0	0	0	0	0	0	0	0	0	0	0	0	0
44v	KW	Caninae	Vestitae	villosa	L.	26	11	5	4	1663	1819	1791	1708	0	0	1	0	0	0	1	0	0	0	0	0	0	0	0	0	0	1	0	0	0	0	0	0	1	0	0	0	0	0	0	0	0	0	0	0
45v	KW	Caninae	Vestitae	villosa	L.	26	11	4	3	1664	1820	1792	1709	0	0	0	0	0	1	1	0	0	0	0	0	0	0	0	0	0	0	0	0	0	0	1	0	0	0	0	0	0	0	0	0	0	0	0	0
46v	KW	Caninae	Vestitae	villosa	L.	26	11	4	3	1665	1821	1793	1710	0	0	0	0	0	1	1	0	0	0	0	0	0	0	0	0	0	0	0	1	0	0	0	0	0	0	0	0	0	0	0	0	0	0	0	0
48v	KW	Caninae	Vestitae	villosa	L.	26	11	4	3	1660	1816	1788	1705	0	0	0	0	0	1	0	0	0	0	0	1	0	0	0	0	0	0	0	1	0	0	0	0	0	0	0	0	0	0	0	0	0	0	0	0
49v	KW	Caninae	Vestitae	villosa	L.	26	11	5	4	1666	1822	1794	1711	0	0	1	0	0	0	1	0	0	0	0	0	0	0	0	0	0	1	0	0	0	0	0	0	1	0	0	0	0	0	0	0	0	0	0	0
50v	KW	Caninae	Vestitae	villosa	L.	26	11	5	4	1667	1823	1795	1712	0	0	0	0	0	0	1	0	0	0	0	0	0	0	0	0	0	0	0	1	0	0	0	0	1	0	0	0	0	0	0	0	0	0	0	0
51v	KW	Caninae	Vestitae	villosa	L.	26	11	4	3	1660	1816	1788	1705	0	0	0	0	0	1	0	0	0	0	0	1	0	0	0	0	0	0	0	1	0	0	0	0	0	0	0	0	0	0	0	0	0	0	0	0
53v	KW	Caninae	Vestitae	villosa	L.	26	11	4	3	1668	1824	1796	1713	0	0	0	0	0	0	1	0	0	0	0	0	0	0	0	0	0	0	0	1	0	0	0	0	0	0	0	0	0	0	0	0	0	0	0	0
54v	KW	Caninae	Vestitae	villosa	L.	26	11	4	3	1669	1825	1797	1714	0	0	0	0	0	1	0	0	0	0	0	1	0	0	0	0	0	0	0	0	0	0	1	0	0	0	0	0	0	0	0	0	0	0	0	0
55v	KW	Caninae	Vestitae	villosa	L.	26	11	4	3	1660	1816	1788	1705	0	0	0	0	0	1	0	0	0	0	0	1	0	0	0	0	0	0	0	1	0	0	0	0	0	0	0	0	0	0	0	0	0	0	0	0
56v	KW	Caninae	Vestitae	villosa	L.	26	11	4	3	1660	1816	1788	1705	0	0	0	0	0	1	0	0	0	0	0	1	0	0	0	0	0	0	0	1	0	0	0	0	0	0	0	0	0	0	0	0	0	0	0	0
57v	KW	Caninae	Vestitae	villosa	L.	26	11	4	3	1670	1826	1798	1715	0	0	0	0	0	1	0	0	0	0	0	1	0	0	0	0	0	0	0	1	0	0	0	0	0	0	0	0	0	0	0	0	0	0	0	0
58v	KW	Caninae	Vestitae	villosa	L.	26	11	4	3	1664	1820	1792	1709	0	0	0	0	0	1	1	0	0	0	0	0	0	0	0	0	0	0	0	0	0	0	1	0	0	0	0	0	0	0	0	0	0	0	0	0
61v	KW	Caninae	Vestitae	villosa	L.	26	12	5	4	1671	1827	1799	1716	0	0	0	0	0	1	1	0	0	0	0	0	0	0	0	0	0	1	0	0	0	0	0	0	1	0	0	0	0	0	0	1	0	0	0	0
63v	KW	Caninae	Vestitae	villosa	L.	26	12	6	5	1672	1828	1800	1717	0	0	0	0	0	1	1	0	0	0	0	1	0	0	0	0	0	1	0	0	0	0	0	0	1	0	0	0	0	0	0	1	0	0	0	0
64v	KW	Caninae	Vestitae	villosa	L.	26	12	5	4	1673	1829	1801	1718	0	0	0	0	0	1	0	0	0	0	0	1	0	0	0	0	0	0	0	1	0	0	0	0	1	0	0	0	0	0	0	0	0	0	0	0
65v	KW	Caninae	Vestitae	villosa	L.	26	12	6	5	1674	1830	1802	1719	0	0	0	0	0	1	1	0	0	0	0	1	0	0	0	0	0	1	0	0	0	0	0	0	0	1	0	0	0	0	0	1	0	0	0	0
66v	KW	Caninae	Vestitae	villosa	L.	26	12	6	5	1675	1831	1803	1720	0	0	0	0	0	1	1	0	0	0	0	0	0	0	0	0	0	1	0	0	0	0	0	0	1	0	0	0	0	0	0	1	0	0	0	0
67v	KW	Caninae	Vestitae	villosa	L.	26	12	6	5	1676	1832	1804	1721	0	0	0	0	0	1	1	0	0	0	0	0	0	0	0	0	0	1	0	0	0	0	0	0	0	0	0	0	0	0	0	1	0	0	0	0
68v	KW	Caninae	Vestitae	villosa	L.	26	12	5	4	1677	1833	1805	1722	0	0	0	0	0	1	1	0	0	0	0	0	0	0	0	0	0	1	0	0	0	0	0	0	1	0	0	0	0	0	0	1	0	0	0	0
69v	KW	Caninae	Vestitae	villosa	L.	26	12	5	4	1678	1834	1806	1723	0	0	0	0	0	1	1	0	0	0	0	0	0	0	0	0	0	1	0	0	0	0	0	0	1	0	0	0	0	0	0	1	0	0	0	0
70v	KW	Caninae	Vestitae	villosa	L.	26	12	5	4	1679	1835	1807	1724	0	0	0	0	0	1	1	0	0	0	0	0	0	0	0	0	0	1	0	0	0	0	0	0	1	0	0	0	0	0	0	1	0	0	0	0
72v	KW	Caninae	Vestitae	villosa	L.	26	12	6	5	1672	1828	1800	1717	0	0	0	0	0	1	1	0	0	0	0	1	0	0	0	0	0	1	0	0	0	0	0	0	1	0	0	0	0	0	0	1	0	0	0	0
73v	KW	Caninae	Vestitae	villosa	L.	26	12	4	3	1664	1836	1808	1709	0	0	0	0	0	1	1	0	0	0	0	0	0	0	0	0	0	0	0	0	0	0	1	0	0	0	0	0	0	0	0	0	0	0	0	0
74v	KW	Caninae	Vestitae	villosa	L.	26	12	5	4	1680	1837	1809	1725	0	0	0	0	0	1	0	0	0	0	0	1	0	0	0	0	0	1	0	0	0	0	0	0	1	0	0	0	0	0	0	1	0	0	0	0
75v	KW	Caninae	Vestitae	villosa	L.	26	12	4	3	1664	1836	1808	1709	0	0	0	0	0	1	1	0	0	0	0	0	0	0	0	0	0	0	0	0	0	0	1	0	0	0	0	0	0	0	0	0	0	0	0	0
76v	KW	Caninae	Vestitae	villosa	L.	26	12	6	5	1672	1828	1800	1717	0	0	0	0	0	1	1	0	0	0	0	1	0	0	0	0	0	1	0	0	0	0	0	0	1	0	0	0	0	0	0	1	0	0	0	0
77v	KW	Caninae	Vestitae	villosa	L.	26	12	5	4	1681	1838	1810	1726	0	0	0	0	0	1	0	0	0	0	0	1	0	0	0	0	0	1	0	0	0	0	0	0	1	0	0	0	0	0	0	1	0	0	0	0
78v	KW	Caninae	Vestitae	villosa	L.	26	12	6	5	1682	1839	1811	1727	0	0	0	0	0	1	1	0	0	0	0	1	0	0	0	0	0	1	0	0	0	0	0	0	0	1	0	0	0	0	0	1	0	0	0	0
80v	KW	Caninae	Vestitae	villosa	L.	26	12	5	4	1683	1840	1812	1728	0	0	0	0	0	1	0	0	0	0	0	1	0	0	0	0	0	0	0	1	0	0	0	0	1	0	0	0	0	0	0	1	0	0	0	0
82v	KW	Caninae	Vestitae	villosa	L.	26	12	6	5	1684	1841	1813	1729	0	0	0	0	0	1	1	0	0	0	0	1	0	0	0	0	0	1	0	0	0	0	0	0	1	0	0	0	0	0	0	1	0	0	0	0
83v	KW	Caninae	Vestitae	villosa	L.	26	12	6	5	1685	1842	1814	1730	0	0	0	0	0	1	1	0	0	0	0	0	0	0	1	0	0	1	0	0	0	0	0	0	0	1	0	0	0	0	0	1	0	0	0	0
84v	KW	Caninae	Vestitae	villosa	L.	26	12	6	5	1686	1843	1815	1731	0	0	0	0	0	1	1	0	0	0	0	0	0	0	1	0	0	1	0	0	0	0	0	0	0	1	0	0	0	0	0	1	0	0	0	0
85v	KW	Caninae	Vestitae	villosa	L.	26	12	4	3	1687	1844	1816	1732	0	0	0	0	0	1	1	0	0	0	0	0	0	0	0	0	0	0	0	1	0	0	0	0	0	0	0	0	0	0	0	0	0	0	0	0
86v	KW	Caninae	Vestitae	villosa	L.	26	12	5	4	1688	1845	1817	1733	0	0	0	0	0	1	0	0	0	0	0	1	0	0	0	0	0	0	0	1	0	0	0	0	1	0	0	0	0	0	0	0	0	0	0	0
87v	KW	Caninae	Vestitae	villosa	L.	26	12	4	3	1689	1846	1818	1734	0	0	0	0	0	1	0	0	0	0	0	1	0	0	0	0	0	0	0	1	0	0	0	0	0	0	0	0	0	0	0	0	0	0	0	0
88v	KW	Caninae	Vestitae	villosa	L.	26	12	5	4	1690	1847	1819	1735	0	0	1	0	0	0	1	0	0	0	0	0	0	0	0	0	0	1	0	0	0	0	0	0	1	0	0	0	0	0	0	0	0	0	0	0
89v	KW	Caninae	Vestitae	villosa	L.	26	12	5	4	1691	1848	1820	1736	0	0	0	0	0	1	1	0	0	0	0	0	0	0	0	0	0	1	0	0	0	0	0	0	0	1	0	0	0	0	0	1	0	0	0	0
90v	KW	Caninae	Vestitae	villosa	L.	26	12	4	3	1692	1849	1821	1737	0	0	0	0	0	1	0	0	0	0	0	1	0	0	0	0	0	0	0	1	0	0	0	0	0	0	0	0	0	0	0	1	0	0	0	0
112v	KW	Caninae	Vestitae	villosa	L.	26	13	5	4	1695	1853	1825	1740	0	0	0	0	0	1	0	0	0	0	0	1	0	0	0	0	0	0	0	1	0	0	0	0	0	0	0	0	0	0	0	0	0	0	0	0
113v	KW	Caninae	Vestitae	villosa	L.	26	13	5	4	1696	1854	1826	1741	0	0	0	0	0	1	1	0	0	0	0	0	0	0	0	0	0	0	0	1	0	0	0	0	0	0	0	0	0	0	0	0	0	0	0	0
114v	KW	Caninae	Vestitae	villosa	L.	26	13	4	3	1697	1855	1827	1742	0	0	0	0	0	1	0	0	0	0	0	1	0	0	0	0	0	0	0	1	0	0	0	0	0	0	0	0	0	0	0	0	0	0	0	0
4v	KW	Caninae	Vestitae	villosa	L.	26	13	5	4	1694	1852	1824	1739	0	0	0	0	0	1	1	0	0	0	0	1	0	0	0	0	0	0	0	1	0	0	0	0	0	0	0	0	0	0	0	0	0	0	0	0
91v	KW	Caninae	Vestitae	villosa	L.	26	13	4	3	1660	1850	1822	1705	0	0	0	0	0	1	0	0	0	0	0	1	0	0	0	0	0	0	0	1	0	0	0	0	0	0	0	0	0	0	0	0	0	0	0	0
92v	KW	Caninae	Vestitae	villosa	L.	26	13	4	3	1693	1851	1823	1738	0	0	0	0	0	1	1	0	0	0	0	0	0	0	0	0	0	0	0	1	0	0	0	0	0	0	0	0	0	0	0	0	0	0	0	0
93v	KW	Caninae	Vestitae	villosa	L.	26	13	4	3	1660	1850	1822	1705	0	0	0	0	0	1	0	0	0	0	0	1	0	0	0	0	0	0	0	1	0	0	0	0	0	0	0	0	0	0	0	0	0	0	0	0
100v	KW	Caninae	Vestitae	villosa	L.	26	14	4	3	1700	1859	1831	1745	0	0	0	0	0	1	0	0	0	0	0	1	0	0	0	0	0	0	0	1	0	0	0	0	0	0	0	0	0	0	0	0	0	0	0	0
101v	KW	Caninae	Vestitae	villosa	L.	26	14	4	3	1700	1859	1831	1745	0	0	0	0	0	1	0	0	0	0	0	1	0	0	0	0	0	0	0	1	0	0	0	0	0	0	0	0	0	0	0	0	0	0	0	0
102v	KW	Caninae	Vestitae	villosa	L.	26	14	4	3	1700	1859	1831	1745	0	0	0	0	0	1	0	0	0	0	0	1	0	0	0	0	0	0	0	1	0	0	0	0	0	0	0	0	0	0	0	0	0	0	0	0
103v	KW	Caninae	Vestitae	villosa	L.	26	14	4	3	1665	1860	1832	1710	0	0	0	0	0	1	1	0	0	0	0	0	0	0	0	0	0	0	0	1	0	0	0	0	0	0	0	0	0	0	0	0	0	0	0	0
104v	KW	Caninae	Vestitae	villosa	L.	26	14	4	3	1701	1861	1833	1746	0	0	0	0	0	1	0	0	0	0	0	1	0	0	0	0	0	0	0	1	0	0	0	0	0	0	0	0	0	0	0	1	0	0	0	0
105v	KW	Caninae	Vestitae	villosa	L.	26	14	4	3	1702	1862	1834	1747	0	0	0	0	0	0	0	0	0	0	0	1	0	0	0	0	0	0	0	1	0	0	0	0	0	0	0	0	0	0	0	1	0	0	0	0
106v	KW	Caninae	Vestitae	villosa	L.	26	14	4	3	1660	1863	1835	1705	0	0	0	0	0	1	0	0	0	0	0	1	0	0	0	0	0	0	0	1	0	0	0	0	0	0	0	0	0	0	0	0	0	0	0	0
107v	KW	Caninae	Vestitae	villosa	L.	26	14	4	3	1660	1863	1835	1705	0	0	0	0	0	1	0	0	0	0	0	1	0	0	0	0	0	0	0	1	0	0	0	0	0	0	0	0	0	0	0	0	0	0	0	0
108v	KW	Caninae	Vestitae	villosa	L.	26	14	4	3	1660	1863	1835	1705	0	0	0	0	0	1	0	0	0	0	0	1	0	0	0	0	0	0	0	1	0	0	0	0	0	0	0	0	0	0	0	0	0	0	0	0
109v	KW	Caninae	Vestitae	villosa	L.	26	14	5	4	1703	1864	1836	1748	0	0	0	0	0	1	1	0	0	0	0	0	0	0	0	0	0	1	0	0	0	0	0	0	0	1	0	0	0	0	0	1	0	0	0	0
110v	KW	Caninae	Vestitae	villosa	L.	26	14	5	4	1704	1865	1837	1749	0	0	0	0	0	1	1	0	0	0	0	0	0	0	0	0	0	1	0	0	0	0	0	0	0	1	0	0	0	0	0	1	0	0	0	0
111v	KW	Caninae	Vestitae	villosa	L.	26	14	5	4	1705	1866	1838	1750	0	0	0	0	0	1	0	0	0	0	0	1	0	0	0	0	0	1	0	0	0	0	0	0	0	1	0	0	0	0	0	1	0	0	0	0
96v	KW	Caninae	Vestitae	villosa	L.	26	14	5	4	1698	1856	1828	1743	0	0	0	0	0	1	1	0	0	0	0	0	0	0	0	0	0	1	0	0	0	0	0	0	0	1	0	0	0	0	0	1	0	0	0	0
97v	KW	Caninae	Vestitae	villosa	L.	26	14	5	4	1696	1857	1829	1741	0	0	0	0	0	1	1	0	0	0	0	0	0	0	0	0	0	0	0	1	0	0	0	0	0	0	0	0	0	0	0	0	0	0	0	0
99v	KW	Caninae	Vestitae	villosa	L.	26	14	5	4	1699	1858	1830	1744	0	0	0	0	0	1	1	0	0	0	0	0	0	0	0	0	0	1	0	0	0	0	0	0	0	1	0	0	0	0	0	1	0	0	0	0
115v	KW	Caninae	Vestitae	villosa	L.	26	15	5	4	1706	1867	1839	1751	0	0	0	0	0	1	0	0	0	0	0	0	0	0	0	1	0	1	0	0	0	0	0	0	1	0	0	0	0	0	0	0	0	0	0	0
116v	KW	Caninae	Vestitae	villosa	L.	26	15	4	3	1660	1868	1840	1705	0	0	0	0	0	1	0	0	0	0	0	1	0	0	0	0	0	0	0	1	0	0	0	0	0	0	0	0	0	0	0	0	0	0	0	0
117v	KW	Caninae	Vestitae	villosa	L.	26	15	4	3	1660	1868	1840	1705	0	0	0	0	0	1	0	0	0	0	0	1	0	0	0	0	0	0	0	1	0	0	0	0	0	0	0	0	0	0	0	0	0	0	0	0
118v	KW	Caninae	Vestitae	villosa	L.	26	15	4	3	1660	1868	1840	1705	0	0	0	0	0	1	0	0	0	0	0	1	0	0	0	0	0	0	0	1	0	0	0	0	0	0	0	0	0	0	0	0	0	0	0	0
119v	KW	Caninae	Vestitae	villosa	L.	26	15	4	3	1669	1869	1841	1714	0	0	0	0	0	1	0	0	0	0	0	1	0	0	0	0	0	0	0	0	0	0	1	0	0	0	0	0	0	0	0	0	0	0	0	0
121v	KW	Caninae	Vestitae	villosa	L.	26	15	5	4	1707	1870	1842	1752	0	0	0	0	0	1	0	0	0	0	0	1	0	0	0	0	0	0	0	0	0	0	1	0	0	0	0	0	0	0	0	0	0	0	0	0
122v	KW	Caninae	Vestitae	villosa	L.	26	15	5	4	1707	1870	1842	1752	0	0	0	0	0	1	0	0	0	0	0	1	0	0	0	0	0	0	0	0	0	0	1	0	0	0	0	0	0	0	0	0	0	0	0	0
123v	KW	Caninae	Vestitae	villosa	L.	26	15	4	3	1660	1868	1840	1705	0	0	0	0	0	1	0	0	0	0	0	1	0	0	0	0	0	0	0	1	0	0	0	0	0	0	0	0	0	0	0	0	0	0	0	0
124v	KW	Caninae	Vestitae	villosa	L.	26	15	4	3	1669	1869	1841	1714	0	0	0	0	0	1	0	0	0	0	0	1	0	0	0	0	0	0	0	0	0	0	1	0	0	0	0	0	0	0	0	0	0	0	0	0
125v	KW	Caninae	Vestitae	villosa	L.	26	15	4	3	1708	1871	1843	1753	0	0	0	0	0	1	0	0	0	0	0	1	0	0	0	0	0	0	0	0	0	0	1	0	0	0	0	0	0	0	0	1	0	0	0	0
126v	KW	Caninae	Vestitae	villosa	L.	26	15	4	3	1669	1869	1841	1714	0	0	0	0	0	1	0	0	0	0	0	1	0	0	0	0	0	0	0	0	0	0	1	0	0	0	0	0	0	0	0	0	0	0	0	0
127v	KW	Caninae	Vestitae	villosa	L.	26	15	4	3	1660	1868	1840	1705	0	0	0	0	0	1	0	0	0	0	0	1	0	0	0	0	0	0	0	1	0	0	0	0	0	0	0	0	0	0	0	0	0	0	0	0
128v	KW	Caninae	Vestitae	villosa	L.	26	15	4	3	1660	1868	1840	1705	0	0	0	0	0	1	0	0	0	0	0	1	0	0	0	0	0	0	0	1	0	0	0	0	0	0	0	0	0	0	0	0	0	0	0	0
129v	KW	Caninae	Vestitae	villosa	L.	26	15	4	3	1669	1869	1841	1714	0	0	0	0	0	1	0	0	0	0	0	1	0	0	0	0	0	0	0	0	0	0	1	0	0	0	0	0	0	0	0	0	0	0	0	0
130v	KW	Caninae	Vestitae	villosa	L.	26	15	4	3	1709	1872	1844	1754	0	0	0	0	0	1	0	0	0	0	0	1	0	0	0	0	0	0	0	0	0	0	1	0	0	0	0	0	0	0	0	0	0	0	0	0
131v	KW	Caninae	Vestitae	villosa	L.	26	15	4	3	1710	1873	1845	1755	0	0	0	0	0	1	0	0	0	0	0	1	0	0	0	0	0	0	0	1	0	0	0	0	0	0	0	0	0	0	0	0	0	0	0	0
132v	KW	Caninae	Vestitae	villosa	L.	26	15	4	3	1711	1874	1846	1756	0	0	0	0	0	1	0	0	0	0	0	1	0	0	0	0	0	0	0	0	0	0	1	0	0	0	0	0	0	0	0	0	0	0	0	0
133v	KW	Caninae	Vestitae	villosa	L.	26	15	4	3	1665	1875	1847	1710	0	0	0	0	0	1	1	0	0	0	0	0	0	0	0	0	0	0	0	1	0	0	0	0	0	0	0	0	0	0	0	0	0	0	0	0
134v	KW	Caninae	Vestitae	villosa	L.	26	15	4	3	1664	1876	1848	1709	0	0	0	0	0	1	1	0	0	0	0	0	0	0	0	0	0	0	0	0	0	0	1	0	0	0	0	0	0	0	0	0	0	0	0	0
135v	KW	Caninae	Vestitae	villosa	L.	26	15	4	3	1660	1868	1840	1705	0	0	0	0	0	1	0	0	0	0	0	1	0	0	0	0	0	0	0	1	0	0	0	0	0	0	0	0	0	0	0	0	0	0	0	0
136v	KW	Caninae	Vestitae	villosa	L.	26	15	4	3	1660	1868	1840	1705	0	0	0	0	0	1	0	0	0	0	0	1	0	0	0	0	0	0	0	1	0	0	0	0	0	0	0	0	0	0	0	0	0	0	0	0
137v	KW	Caninae	Vestitae	villosa	L.	26	15	4	3	1660	1868	1840	1705	0	0	0	0	0	1	0	0	0	0	0	1	0	0	0	0	0	0	0	1	0	0	0	0	0	0	0	0	0	0	0	0	0	0	0	0
140v	KW	Caninae	Vestitae	villosa	L.	26	15	4	3	1710	1873	1845	1755	0	0	0	0	0	1	0	0	0	0	0	1	0	0	0	0	0	0	0	1	0	0	0	0	0	0	0	0	0	0	0	0	0	0	0	0
141v	KW	Caninae	Vestitae	villosa	L.	26	15	4	3	1660	1868	1840	1705	0	0	0	0	0	1	0	0	0	0	0	1	0	0	0	0	0	0	0	1	0	0	0	0	0	0	0	0	0	0	0	0	0	0	0	0
142v	KW	Caninae	Vestitae	villosa	L.	26	16	4	3	1660	1878	1850	1705	0	0	0	0	0	1	0	0	0	0	0	1	0	0	0	0	0	0	0	1	0	0	0	0	0	0	0	0	0	0	0	0	0	0	0	0
143v	KW	Caninae	Vestitae	villosa	L.	26	16	4	3	1713	1879	1851	1758	0	0	0	0	0	1	1	0	0	0	0	0	0	0	0	0	0	0	0	1	0	0	0	0	0	0	0	0	0	0	0	1	0	0	0	0
144v	KW	Caninae	Vestitae	villosa	L.	26	16	5	4	1714	1880	1852	1759	0	0	1	0	0	0	0	0	0	0	0	1	0	0	0	0	0	0	0	1	0	0	0	0	1	0	0	0	0	0	0	0	0	0	0	0
145v	KW	Caninae	Vestitae	villosa	L.	26	16	4	3	1711	1881	1853	1756	0	0	0	0	0	1	0	0	0	0	0	1	0	0	0	0	0	0	0	0	0	0	1	0	0	0	0	0	0	0	0	0	0	0	0	0
146v	KW	Caninae	Vestitae	villosa	L.	26	16	4	3	1660	1878	1850	1705	0	0	0	0	0	1	0	0	0	0	0	1	0	0	0	0	0	0	0	1	0	0	0	0	0	0	0	0	0	0	0	0	0	0	0	0
2v	KW	Caninae	Vestitae	villosa	L.	26	16	5	4	1712	1877	1849	1757	0	0	0	0	0	1	1	0	0	0	0	1	0	0	0	0	0	0	0	1	0	0	0	0	0	0	0	0	0	0	0	0	0	0	0	0
As35	HR	Caninae	Rubigineae	micrantha	Sm.	14	As	5	4	986	1104	1097	1008	0	0	0	0	0	1	0	0	0	0	0	1	0	0	0	0	0	0	0	1	0	0	0	0	1	0	0	0	0	0	0	1	0	0	0	0
B001003	GE	Caninae	Caninae	canina	L.	4	B001	5	4	0	0	0	0	0	0	0	0	0	1	0	0	0	0	0	1	0	0	0	0	0	0	0	1	0	0	0	0	1	0	0	0	0	0	0	1	0	0	0	0
B002002	GE	Caninae	Caninae	corymbifera	Borkh.	5	B002	5	4	1	1	1	1	0	0	0	0	0	1	0	0	0	0	0	1	0	0	0	1	0	0	0	0	0	0	0	0	1	0	0	0	0	0	0	1	0	0	0	0
B002003	GE	Caninae	Caninae	corymbifera	Borkh.	5	B002	5	4	2	2	2	2	0	0	0	0	0	0	1	0	0	0	0	0	0	0	0	0	0	1	0	0	0	0	0	0	1	0	0	0	0	0	0	0	0	0	0	0
B002004	GE	Caninae	Caninae	corymbifera	Borkh.	5	B002	5	4	3	3	3	3	0	0	0	0	0	1	1	0	0	0	0	0	0	0	0	0	0	0	0	1	0	0	0	0	0	0	1	0	0	0	0	0	0	0	0	0
B003001	GE	Caninae	Rubigineae	rubiginosa	L.	18	B003	5	4	4	4	4	4	0	0	0	0	0	1	0	0	0	0	0	0	0	1	0	0	0	0	1	0	0	0	0	0	1	0	0	0	0	0	1	0	0	0	0	0
B003002	GE	Caninae	Rubigineae	rubiginosa	L.	18	B003	5	4	5	5	5	5	0	0	0	0	0	1	1	0	0	0	0	0	0	0	0	0	0	0	0	1	0	0	0	0	1	0	0	0	0	0	0	0	0	0	0	0
B003003	GE	Caninae	Rubigineae	rubiginosa	L.	18	B003	5	4	4	4	4	4	0	0	0	0	0	1	0	0	0	0	0	0	0	1	0	0	0	0	1	0	0	0	0	0	1	0	0	0	0	0	1	0	0	0	0	0
B003004	GE	Caninae	Rubigineae	rubiginosa	L.	18	B003	5	4	4	4	4	4	0	0	0	0	0	1	0	0	0	0	0	0	0	1	0	0	0	0	1	0	0	0	0	0	1	0	0	0	0	0	1	0	0	0	0	0
B003005	GE	Caninae	Rubigineae	rubiginosa	L.	18	B003	5	4	4	4	4	4	0	0	0	0	0	1	0	0	0	0	0	0	0	1	0	0	0	0	1	0	0	0	0	0	1	0	0	0	0	0	1	0	0	0	0	0
B004001	GE	Caninae	Caninae	canina	L.	4	B004	5	4	6	6	6	6	0	0	1	0	0	0	0	0	0	0	0	1	0	0	0	0	0	0	0	1	0	0	0	0	1	0	0	0	0	0	0	0	0	0	0	0
B004002	GE	Caninae	Caninae	canina	L.	4	B004	5	4	7	7	7	7	0	0	1	0	0	0	0	0	0	0	0	1	0	0	0	0	0	0	0	1	0	0	0	0	1	0	0	0	0	0	0	0	0	0	0	0
B004003	GE	Caninae	Caninae	canina	L.	4	B004	5	4	8	8	8	8	0	0	0	0	0	1	1	0	0	0	0	0	0	0	0	0	0	0	0	1	0	0	0	0	1	0	0	0	0	0	0	0	0	0	0	0
B004004	GE	Caninae	Caninae	canina	L.	4	B004	5	4	9	9	9	9	0	0	1	0	0	0	0	0	0	0	0	1	0	0	0	0	0	1	0	0	0	0	0	0	1	0	0	0	0	0	0	0	0	0	0	0
B004005	GE	Caninae	Caninae	canina	L.	4	B004	5	4	9	9	9	9	0	0	1	0	0	0	0	0	0	0	0	1	0	0	0	0	0	1	0	0	0	0	0	0	1	0	0	0	0	0	0	0	0	0	0	0
B004006	GE	Caninae	Caninae	canina	L.	4	B004	5	4	10	10	10	10	0	0	1	0	0	0	0	0	0	0	0	1	0	0	0	0	0	0	0	1	0	0	0	0	1	0	0	0	0	0	0	1	0	0	0	0
B004007	GE	Caninae	Caninae	canina	L.	4	B004	5	4	6	6	6	6	0	0	1	0	0	0	0	0	0	0	0	1	0	0	0	0	0	0	0	1	0	0	0	0	1	0	0	0	0	0	0	0	0	0	0	0
B004008	GE	Caninae	Caninae	canina	L.	4	B004	5	4	6	6	6	6	0	0	1	0	0	0	0	0	0	0	0	1	0	0	0	0	0	0	0	1	0	0	0	0	1	0	0	0	0	0	0	0	0	0	0	0
B004009	GE	Caninae	Caninae	canina	L.	4	B004	5	4	6	6	6	6	0	0	1	0	0	0	0	0	0	0	0	1	0	0	0	0	0	0	0	1	0	0	0	0	1	0	0	0	0	0	0	0	0	0	0	0
B004010	GE	Caninae	Caninae	canina	L.	4	B004	5	4	6	6	6	6	0	0	1	0	0	0	0	0	0	0	0	1	0	0	0	0	0	0	0	1	0	0	0	0	1	0	0	0	0	0	0	0	0	0	0	0
B004011	GE	Caninae	Caninae	canina	L.	4	B004	6	5	11	11	11	11	0	0	1	0	0	0	0	0	0	0	0	1	0	0	0	0	0	0	1	1	0	0	0	0	1	0	0	0	0	0	0	0	0	0	0	0
B004012	GE	Caninae	Caninae	canina	L.	4	B004	6	5	12	12	12	12	0	0	1	0	0	0	0	0	0	0	0	0	0	0	0	0	0	0	0	1	0	0	0	0	1	0	0	0	0	0	0	0	0	0	0	0
B004013	GE	Caninae	Caninae	canina	L.	4	B004	5	4	13	13	13	13	0	0	1	0	0	0	0	0	0	0	0	1	0	0	0	0	0	0	0	1	0	0	0	0	1	0	0	0	0	0	0	0	0	0	0	0
B004014	GE	Caninae	Caninae	canina	L.	4	B004	5	4	14	14	14	14	0	0	1	0	0	0	0	0	0	0	0	1	0	0	0	0	0	0	0	1	0	0	0	0	1	0	0	0	0	0	0	1	0	0	0	0
B004015	GE	Caninae	Caninae	canina	L.	4	B004	5	4	6	6	6	6	0	0	1	0	0	0	0	0	0	0	0	1	0	0	0	0	0	0	0	1	0	0	0	0	1	0	0	0	0	0	0	0	0	0	0	0
B004016	GE	Caninae	Caninae	canina	L.	4	B004	6	5	15	15	15	15	0	0	0	0	0	1	0	0	0	0	0	0	0	0	0	0	0	0	0	1	0	0	0	0	1	0	0	0	0	0	0	0	0	0	0	0
B004017	GE	Caninae	Caninae	canina	L.	4	B004	6	5	16	16	16	16	0	0	0	0	0	1	1	0	0	0	0	0	0	0	0	0	0	0	0	1	0	0	0	0	0	1	0	0	0	0	0	0	0	0	0	0
B004018	GE	Caninae	Caninae	canina	L.	4	B004	5	4	17	17	17	17	0	0	0	0	0	1	1	0	0	0	0	0	0	0	0	0	0	0	0	1	0	0	0	0	1	0	0	0	0	0	0	1	0	0	0	0
B004019	GE	Caninae	Caninae	canina	L.	4	B004	6	5	18	18	18	18	0	0	0	0	0	1	0	0	0	0	0	1	0	0	0	0	0	0	0	1	0	0	0	0	1	1	0	0	0	0	0	0	0	0	0	0
B004020	GE	Caninae	Caninae	canina	L.	4	B004	5	4	19	19	19	19	0	0	0	0	0	1	1	0	0	0	0	0	0	0	0	0	0	0	0	1	0	0	0	0	1	0	0	0	0	0	0	0	0	0	0	0
B004021	GE	Caninae	Caninae	canina	L.	4	B004	7	6	20	20	20	20	0	0	1	0	0	0	0	0	0	0	0	1	0	0	0	0	0	0	0	0	0	0	1	0	1	0	0	0	0	0	0	0	0	0	0	0
B004022	GE	Caninae	Caninae	canina	L.	4	B004	6	5	21	21	21	21	0	0	1	0	0	0	0	0	0	0	0	1	0	0	0	0	0	0	0	0	0	1	1	0	1	0	0	0	0	0	0	0	0	0	0	0
B004023	GE	Caninae	Caninae	canina	L.	4	B004	5	4	22	22	22	22	0	0	0	0	0	1	1	0	0	0	0	0	0	0	0	0	0	0	0	1	0	0	0	0	1	0	0	0	0	0	0	0	0	0	0	0
B004024	GE	Caninae	Caninae	canina	L.	4	B004	5	4	23	23	23	23	0	0	0	0	0	1	0	0	0	0	0	1	0	0	0	0	0	0	0	1	0	0	0	0	1	0	0	0	0	0	0	0	0	1	0	0
B004025	GE	Caninae	Caninae	canina	L.	4	B004	5	4	24	24	24	24	0	0	1	0	0	0	0	0	0	0	0	1	0	0	0	0	0	0	1	0	0	0	0	0	1	0	0	0	0	0	0	1	0	0	0	0
B004026	GE	Caninae	Caninae	canina	L.	4	B004	6	5	25	25	25	25	0	0	0	0	0	1	0	0	0	0	0	1	0	0	0	0	0	1	0	1	0	0	0	0	1	0	0	0	0	0	0	0	0	0	0	0
B004028	GE	Caninae	Caninae	canina	L.	4	B004	5	4	6	6	6	6	0	0	1	0	0	0	0	0	0	0	0	1	0	0	0	0	0	0	0	1	0	0	0	0	1	0	0	0	0	0	0	0	0	0	0	0
B004029	GE	Caninae	Caninae	canina	L.	4	B004	5	4	9	9	9	9	0	0	1	0	0	0	0	0	0	0	0	1	0	0	0	0	0	1	0	0	0	0	0	0	1	0	0	0	0	0	0	0	0	0	0	0
B004030	GE	Caninae	Caninae	canina	L.	4	B004	5	4	9	9	9	9	0	0	1	0	0	0	0	0	0	0	0	1	0	0	0	0	0	1	0	0	0	0	0	0	1	0	0	0	0	0	0	0	0	0	0	0
B005001	GE	Synstylae	0	arvensis	Huds.	2	B005	2	2	26	26	26	26	0	0	0	0	0	0	0	0	0	0	0	0	0	0	0	0	0	1	0	0	0	0	0	0	0	0	0	0	0	0	0	0	0	0	0	0
B005002	GE	Synstylae	0	arvensis	Huds.	2	B005	2	2	27	27	27	27	0	0	0	0	0	0	0	0	0	0	0	0	0	0	0	0	0	1	1	0	0	0	0	0	0	0	0	0	0	0	0	0	0	0	0	0
B005013	GE	Synstylae	0	arvensis	Huds.	2	B005	2	2	28	28	28	28	0	0	0	0	0	0	0	0	0	0	0	0	0	0	0	0	0	1	1	0	0	0	0	0	0	0	0	0	0	0	0	0	0	0	0	0
B005027	GE	Synstylae	0	arvensis	Huds.	2	B005	2	2	29	29	29	29	0	0	0	0	0	0	0	0	0	0	0	0	0	0	0	0	0	1	0	0	0	0	0	0	0	0	0	1	0	0	0	0	0	0	0	0
B007001	GE	Caninae	Caninae	canina	L.	4	B007	5	4	30	30	30	30	0	0	1	0	0	0	0	0	0	0	0	1	0	0	0	0	0	1	0	0	0	0	0	0	1	0	0	0	0	0	0	0	0	0	0	0
B007002	GE	Caninae	Caninae	canina	L.	4	B007	5	4	31	31	31	31	0	0	0	0	0	1	0	0	0	0	0	1	0	0	0	0	0	0	0	1	0	0	0	0	1	0	0	0	0	0	0	0	0	0	0	0
B007003	GE	Caninae	Caninae	canina	L.	4	B007	5	4	30	30	30	30	0	0	1	0	0	0	0	0	0	0	0	1	0	0	0	0	0	1	0	0	0	0	0	0	1	0	0	0	0	0	0	0	0	0	0	0
B007004	GE	Caninae	Caninae	canina	L.	4	B007	5	4	32	32	32	32	0	0	0	0	0	1	1	0	0	0	0	0	0	0	0	0	0	0	0	1	0	0	0	0	1	0	0	0	0	0	0	1	0	0	0	0
B007005	GE	Caninae	Caninae	canina	L.	4	B007	5	4	33	33	33	33	0	0	1	0	0	0	0	0	0	0	0	1	0	0	0	0	0	0	0	0	0	0	0	0	1	0	0	0	0	0	0	0	0	0	0	0
B007006	GE	Caninae	Caninae	canina	L.	4	B007	5	4	30	30	30	30	0	0	1	0	0	0	0	0	0	0	0	1	0	0	0	0	0	1	0	0	0	0	0	0	1	0	0	0	0	0	0	0	0	0	0	0
B007007	GE	Caninae	Caninae	canina	L.	4	B007	5	4	33	33	33	33	0	0	1	0	0	0	0	0	0	0	0	1	0	0	0	0	0	0	0	0	0	0	0	0	1	0	0	0	0	0	0	0	0	0	0	0
B007008	GE	Caninae	Caninae	canina	L.	4	B007	5	4	34	34	34	34	0	0	1	0	0	0	0	0	0	0	0	1	0	0	0	0	0	0	0	1	0	0	0	0	1	0	0	0	0	0	0	0	0	0	0	0
B007009	GE	Caninae	Caninae	canina	L.	4	B007	5	4	35	35	35	35	0	0	1	0	0	0	0	0	0	0	0	1	0	0	0	0	0	1	0	0	0	0	0	0	1	0	0	0	0	0	0	0	0	0	0	0
B007010	GE	Caninae	Caninae	canina	L.	4	B007	5	4	36	36	36	36	0	0	0	0	0	1	0	0	0	0	0	1	0	0	0	0	0	0	0	1	0	0	0	0	1	0	0	0	0	0	0	0	0	0	0	0
B007011	GE	Caninae	Caninae	canina	L.	4	B007	5	4	37	37	37	37	0	0	1	0	0	0	0	0	0	0	0	1	0	0	0	0	0	1	0	0	0	0	0	0	1	0	0	0	0	0	0	0	0	0	0	0
B007013	GE	Caninae	Caninae	canina	L.	4	B007	5	4	30	30	30	30	0	0	1	0	0	0	0	0	0	0	0	1	0	0	0	0	0	1	0	0	0	0	0	0	1	0	0	0	0	0	0	0	0	0	0	0
B007014	GE	Caninae	Caninae	canina	L.	4	B007	5	4	38	38	38	38	0	0	0	0	0	1	0	0	0	0	0	1	0	0	0	0	0	0	0	1	0	0	0	0	1	0	0	0	0	0	0	0	0	0	0	0
B007015	GE	Caninae	Caninae	canina	L.	4	B007	5	4	39	39	39	39	0	0	1	0	0	0	0	0	0	0	0	1	0	0	0	0	0	0	0	1	0	0	0	0	1	0	0	0	0	0	0	0	0	0	0	0
B007016	GE	Caninae	Caninae	canina	L.	4	B007	5	4	40	40	40	40	0	0	1	0	0	0	0	0	0	0	0	1	0	0	0	0	0	0	0	1	0	0	0	0	1	0	0	0	0	0	0	0	0	0	0	0
B007017	GE	Caninae	Caninae	canina	L.	4	B007	6	5	41	41	41	41	0	0	0	0	0	1	0	0	0	0	0	1	0	0	0	0	0	0	1	1	0	0	0	0	1	0	0	0	0	0	0	0	0	0	0	0
B007018	GE	Caninae	Caninae	canina	L.	4	B007	5	4	38	38	38	38	0	0	0	0	0	1	0	0	0	0	0	1	0	0	0	0	0	0	0	1	0	0	0	0	1	0	0	0	0	0	0	0	0	0	0	0
B007019	GE	Caninae	Caninae	canina	L.	4	B007	5	4	42	42	42	42	0	0	0	0	0	1	0	0	0	0	0	1	0	0	0	0	0	1	0	0	0	0	0	0	1	0	0	0	0	0	0	0	0	0	0	0
B007020	GE	Caninae	Caninae	canina	L.	4	B007	5	4	43	43	43	43	0	0	0	0	0	1	0	0	0	0	0	0	0	1	0	0	0	0	0	1	0	0	0	0	1	0	0	0	0	0	0	0	0	0	0	0
B007021	GE	Caninae	Caninae	canina	L.	4	B007	5	4	44	44	44	44	0	0	0	0	0	1	0	0	0	0	0	1	0	0	0	0	0	0	0	0	0	0	0	0	1	0	0	0	0	0	0	0	0	0	0	0
B007022	GE	Caninae	Caninae	canina	L.	4	B007	5	4	45	45	45	45	0	0	0	0	0	1	0	0	0	0	0	1	0	0	0	0	0	1	0	0	0	0	0	0	1	0	0	0	0	0	0	0	0	0	0	0
B007023	GE	Caninae	Caninae	canina	L.	4	B007	5	4	33	33	33	33	0	0	1	0	0	0	0	0	0	0	0	1	0	0	0	0	0	0	0	0	0	0	0	0	1	0	0	0	0	0	0	0	0	0	0	0
B007024	GE	Caninae	Caninae	canina	L.	4	B007	5	4	30	30	30	30	0	0	1	0	0	0	0	0	0	0	0	1	0	0	0	0	0	1	0	0	0	0	0	0	1	0	0	0	0	0	0	0	0	0	0	0
B007025	GE	Caninae	Caninae	canina	L.	4	B007	5	4	46	46	46	46	0	0	1	0	0	0	0	0	0	0	0	1	0	0	0	0	0	1	0	0	0	0	0	0	1	0	0	0	0	0	0	0	0	0	0	0
B007026	GE	Caninae	Caninae	canina	L.	4	B007	5	4	47	47	47	47	0	0	0	0	0	1	0	0	0	0	0	1	0	0	0	0	0	0	0	1	0	0	0	0	1	0	0	0	0	0	0	1	0	0	0	0
B007028	GE	Caninae	Caninae	canina	L.	4	B007	5	4	33	33	33	33	0	0	1	0	0	0	0	0	0	0	0	1	0	0	0	0	0	0	0	0	0	0	0	0	1	0	0	0	0	0	0	0	0	0	0	0
B007029	GE	Caninae	Caninae	canina	L.	4	B007	5	4	33	33	33	33	0	0	1	0	0	0	0	0	0	0	0	1	0	0	0	0	0	0	0	0	0	0	0	0	1	0	0	0	0	0	0	0	0	0	0	0
B007030	GE	Caninae	Caninae	canina	L.	4	B007	5	4	48	48	48	48	0	0	1	0	0	0	0	0	0	0	0	1	0	0	0	0	0	0	0	0	0	0	0	0	1	0	0	0	0	0	0	0	0	0	0	0
B008002	GE	Caninae	Rubigineae	rubiginosa	L.	18	B008	5	4	4	49	49	4	0	0	0	0	0	1	0	0	0	0	0	0	0	1	0	0	0	0	1	0	0	0	0	0	1	0	0	0	0	0	1	0	0	0	0	0
B009003	GE	Caninae	Caninae	corymbifera	Borkh.	5	B009	5	4	49	50	50	49	0	0	0	0	0	1	0	0	0	0	0	1	0	0	0	0	0	0	0	1	0	0	0	0	1	0	0	0	0	0	0	0	0	0	0	0
B009005	GE	Caninae	Caninae	corymbifera	Borkh.	5	B009	6	5	50	51	51	50	0	0	0	0	0	1	0	0	0	0	0	1	0	0	0	1	0	0	0	0	0	0	0	0	1	0	0	0	0	0	0	1	0	0	0	0
B010002	GE	Caninae	Rubigineae	agrestis	Savi	1	B010	6	5	51	52	52	51	0	0	0	0	0	1	0	0	0	0	0	0	0	1	0	0	0	0	0	0	0	1	0	0	1	0	0	0	0	0	0	0	0	0	0	0
B010003	GE	Caninae	Rubigineae	agrestis	Savi	1	B010	5	4	52	53	53	52	0	0	0	0	0	1	0	0	0	0	0	0	0	1	0	0	0	0	0	0	0	1	0	0	1	0	0	0	0	0	0	0	0	0	0	0
B011003	GE	Caninae	Caninae	canina	L.	4	B011	5	4	53	54	54	53	0	0	0	0	0	0	0	0	0	0	0	1	0	0	0	0	0	0	0	0	0	0	1	0	1	0	0	0	0	0	0	1	0	0	0	0
B014001	GE	Caninae	Caninae	stylosa	Desv.	21	B014	6	5	54	55	55	54	0	0	0	0	0	0	0	0	0	0	0	1	0	0	0	0	0	0	0	0	0	1	1	0	1	0	0	1	0	0	0	0	0	0	0	0
B014002	GE	Caninae	Caninae	stylosa	Desv.	21	B014	6	5	54	55	55	54	0	0	0	0	0	0	0	0	0	0	0	1	0	0	0	0	0	0	0	0	0	1	1	0	1	0	0	1	0	0	0	0	0	0	0	0
B015001	GE	Caninae	Caninae	canina	L.	4	B015	6	5	55	56	56	55	0	0	1	0	0	0	0	0	0	0	0	1	0	0	0	1	0	0	1	0	0	0	0	0	1	0	0	0	0	0	0	1	0	0	0	0
B019004	GE	Synstylae	0	arvensis	Huds.	2	B019	2	2	56	57	57	56	0	0	0	0	0	0	0	0	0	0	0	0	0	0	0	0	0	1	1	0	0	0	0	0	0	0	0	0	0	0	0	0	0	0	0	0
B019005	GE	Synstylae	0	arvensis	Huds.	2	B019	2	2	57	58	58	57	0	0	0	0	0	0	0	0	0	0	0	0	0	0	0	0	0	0	1	0	0	0	0	0	0	0	0	0	0	0	0	0	0	0	0	0
B020001	GE	Caninae	Rubigineae	micrantha	Sm.	14	B020	6	5	58	59	59	58	0	0	0	0	0	1	0	0	0	0	0	0	0	0	0	0	0	1	1	0	0	0	0	0	1	0	0	0	0	0	1	0	0	0	0	0
B021001	GE	Caninae	Caninae	stylosa	Desv.	21	B021	6	5	59	60	60	59	0	0	0	0	0	0	0	0	0	0	0	1	0	0	0	0	0	0	0	0	0	1	1	0	1	0	0	0	0	0	0	0	0	0	0	0
B022001	GE	Caninae	Rubigineae	agrestis	Savi	1	B022	5	4	60	61	61	60	0	0	0	0	0	1	0	0	0	0	0	1	0	0	0	0	0	0	1	0	0	0	0	0	1	0	0	0	0	0	0	0	0	0	0	0
B022004	GE	Caninae	Rubigineae	agrestis	Savi	1	B022	5	4	61	62	62	61	0	0	0	0	0	1	1	0	0	0	0	0	0	0	0	0	0	0	0	1	0	0	0	0	1	0	0	0	0	0	0	1	0	0	0	0
B024001	GE	Caninae	Rubigineae	micrantha	Sm.	14	B024	5	4	4	63	63	62	0	0	0	0	0	1	0	0	0	0	0	0	0	1	0	0	0	0	1	0	0	0	0	0	1	0	0	0	0	0	1	0	0	0	0	0
B024003	GE	Caninae	Rubigineae	micrantha	Sm.	14	B024	5	4	4	63	63	62	0	0	0	0	0	1	0	0	0	0	0	0	0	1	0	0	0	0	1	0	0	0	0	0	1	0	0	0	0	0	1	0	0	0	0	0
B024004	GE	Caninae	Rubigineae	micrantha	Sm.	14	B024	5	4	4	63	63	62	0	0	0	0	0	1	0	0	0	0	0	0	0	1	0	0	0	0	1	0	0	0	0	0	1	0	0	0	0	0	1	0	0	0	0	0
B025001	GE	Caninae	Rubigineae	rubiginosa	L.	18	B025	5	4	62	64	64	63	0	0	0	0	0	1	0	0	0	0	0	0	0	1	0	0	0	0	1	0	0	0	0	0	1	0	0	0	0	0	1	0	0	0	0	0
B025003	GE	Caninae	Rubigineae	rubiginosa	L.	18	B025	5	4	63	65	65	64	0	0	0	0	0	1	0	0	0	0	0	0	0	1	0	0	0	0	1	0	0	0	0	0	1	0	0	0	0	0	1	0	0	0	0	0
B028001	GE	Caninae	Rubigineae	rubiginosa	L.	18	B028	5	4	64	66	66	65	0	0	1	0	0	0	0	0	0	0	0	1	0	0	0	0	0	1	0	0	0	0	0	0	1	0	0	0	0	0	0	0	0	0	0	0
B028002	GE	Caninae	Rubigineae	rubiginosa	L.	18	B028	5	4	4	67	67	4	0	0	0	0	0	1	0	0	0	0	0	0	0	1	0	0	0	0	1	0	0	0	0	0	1	0	0	0	0	0	1	0	0	0	0	0
B028003	GE	Caninae	Rubigineae	rubiginosa	L.	18	B028	5	4	65	68	68	66	0	0	0	0	0	1	0	0	0	0	0	0	0	1	0	0	0	0	1	0	0	0	0	0	1	0	0	0	0	0	1	0	0	0	0	0
B028004	GE	Caninae	Rubigineae	rubiginosa	L.	18	B028	5	4	66	69	69	67	0	0	0	0	0	1	0	0	0	0	0	0	0	1	0	0	0	0	1	0	0	0	0	0	1	0	0	0	0	0	1	0	0	0	0	0
B028005	GE	Caninae	Rubigineae	rubiginosa	L.	18	B028	5	4	4	67	67	4	0	0	0	0	0	1	0	0	0	0	0	0	0	1	0	0	0	0	1	0	0	0	0	0	1	0	0	0	0	0	1	0	0	0	0	0
B029001	GE	Caninae	Caninae	caesia	Sm.	3	B029	5	4	67	70	70	68	0	0	0	0	0	0	0	1	0	0	0	0	0	1	0	0	0	0	0	1	0	0	0	0	0	1	0	0	0	0	0	1	0	1	0	0
B032001	GE	Caninae	Rubigineae	rubiginosa	L.	18	B032	5	4	68	71	71	69	0	0	0	0	0	1	0	0	0	0	0	0	0	1	0	0	0	0	1	0	0	0	0	0	1	0	0	0	0	0	1	0	0	0	0	0
B032002	GE	Caninae	Rubigineae	rubiginosa	L.	18	B032	5	4	68	71	71	69	0	0	0	0	0	1	0	0	0	0	0	0	0	1	0	0	0	0	1	0	0	0	0	0	1	0	0	0	0	0	1	0	0	0	0	0
B033001	GE	Caninae	Caninae	caesia	Sm.	3	B033	5	4	69	72	72	70	0	0	1	0	0	0	0	0	0	0	0	0	0	1	0	0	0	0	0	1	0	0	0	0	1	0	0	0	0	0	0	1	0	0	0	0
B033002	GE	Caninae	Caninae	caesia	Sm.	3	B033	5	4	69	72	72	70	0	0	1	0	0	0	0	0	0	0	0	0	0	1	0	0	0	0	0	1	0	0	0	0	1	0	0	0	0	0	0	1	0	0	0	0
B033003	GE	Caninae	Caninae	caesia	Sm.	3	B033	5	4	69	72	72	70	0	0	1	0	0	0	0	0	0	0	0	0	0	1	0	0	0	0	0	1	0	0	0	0	1	0	0	0	0	0	0	1	0	0	0	0
B033004	GE	Caninae	Caninae	caesia	Sm.	3	B033	5	4	70	73	73	71	0	0	0	1	0	1	0	0	1	0	0	0	0	0	0	0	0	0	0	0	0	0	0	0	0	0	0	0	0	0	0	0	0	0	0	0
B034001	GE	Pimpinellifoliae	0	spinosissima	L.	20	B034	4	4	71	74	74	72	0	1	0	1	0	0	1	0	0	1	0	0	0	0	0	0	0	0	0	0	0	0	0	0	0	0	0	0	0	0	0	0	0	0	0	0
B034002	GE	Pimpinellifoliae	0	spinosissima	L.	20	B034	4	4	72	75	75	73	0	1	0	0	0	1	0	0	0	1	0	0	0	0	0	0	0	0	0	0	0	0	0	0	0	0	0	0	0	0	0	0	0	0	0	0
B034003	GE	Pimpinellifoliae	0	spinosissima	L.	20	B034	4	4	73	76	76	74	0	1	0	1	0	1	0	0	0	1	0	0	0	0	0	0	0	0	0	0	0	0	0	0	0	0	0	0	0	0	0	0	0	0	0	0
B034004	GE	Pimpinellifoliae	0	spinosissima	L.	20	B034	4	4	74	77	77	75	0	1	0	1	0	1	0	0	0	1	0	0	0	0	0	0	0	0	0	0	0	0	0	0	0	0	0	0	0	0	0	0	0	0	0	0
B034005	GE	Pimpinellifoliae	0	spinosissima	L.	20	B034	4	4	75	78	78	76	0	1	0	1	0	0	0	1	0	1	0	0	0	0	0	0	0	0	0	0	0	0	0	0	0	0	0	0	0	0	0	0	0	0	0	0
B037001	GE	Caninae	Caninae	canina	L.	4	B037	5	4	76	79	79	77	0	0	0	0	0	0	0	0	0	0	0	1	0	0	0	0	0	0	0	1	0	1	0	0	1	0	0	0	0	0	0	0	0	0	0	0
B039001	GE	Caninae	Vestitae	villosa	L.	26	B039	4	3	77	80	80	78	0	0	0	0	0	1	0	0	0	0	0	1	0	0	0	0	0	0	0	0	0	0	1	0	0	0	0	0	0	0	0	0	0	0	0	0
B041001	GE	Caninae	Vestitae	villosa	L.	26	B041	4	3	77	81	81	78	0	0	0	0	0	1	0	0	0	0	0	1	0	0	0	0	0	0	0	0	0	0	1	0	0	0	0	0	0	0	0	0	0	0	0	0
B043002	GE	Pimpinellifoliae	0	spinosissima	L.	20	B043	4	4	78	82	82	79	0	0	0	1	0	1	1	0	0	0	0	0	0	0	0	0	0	0	0	0	0	0	0	0	0	0	0	0	0	0	0	0	0	0	0	0
B043003	GE	Pimpinellifoliae	0	spinosissima	L.	20	B043	3	3	79	83	83	80	0	0	0	1	0	0	1	0	1	0	0	0	0	0	0	0	0	0	0	0	0	0	0	0	0	0	0	0	0	0	0	0	0	0	0	0
B048001	GE	Pimpinellifoliae	0	spinosissima	L.	20	B048	4	4	80	84	84	81	0	1	0	1	0	0	0	1	0	1	0	0	0	0	0	0	0	0	0	0	0	0	0	0	0	0	0	0	0	0	0	0	0	0	0	0
B048003	GE	Pimpinellifoliae	0	spinosissima	L.	20	B048	3	3	81	85	85	82	0	1	0	1	0	0	0	0	0	0	0	0	0	0	0	0	0	0	0	0	0	0	0	0	0	0	0	0	0	0	0	0	0	0	0	0
B048004	GE	Pimpinellifoliae	0	spinosissima	L.	20	B048	4	4	82	86	86	83	0	0	0	1	0	1	0	1	0	1	0	0	0	0	0	0	0	0	0	0	0	0	0	0	0	0	0	0	0	0	0	0	0	0	0	0
B048005	GE	Pimpinellifoliae	0	spinosissima	L.	20	B048	4	4	82	86	86	83	0	0	0	1	0	1	0	1	0	1	0	0	0	0	0	0	0	0	0	0	0	0	0	0	0	0	0	0	0	0	0	0	0	0	0	0
B048006	GE	Pimpinellifoliae	0	spinosissima	L.	20	B048	4	4	83	87	87	84	0	1	0	1	0	0	0	1	0	1	0	0	0	0	0	0	0	0	0	0	0	0	0	0	0	0	0	0	0	0	0	0	0	0	0	0
B048007	GE	Pimpinellifoliae	0	spinosissima	L.	20	B048	4	4	83	87	87	84	0	1	0	1	0	0	0	1	0	1	0	0	0	0	0	0	0	0	0	0	0	0	0	0	0	0	0	0	0	0	0	0	0	0	0	0
B048008	GE	Pimpinellifoliae	0	spinosissima	L.	20	B048	4	4	84	88	88	85	0	1	0	1	0	0	0	1	0	1	0	0	0	0	0	0	0	0	0	0	0	0	0	0	0	0	0	0	0	0	0	0	0	0	0	0
B048009	GE	Pimpinellifoliae	0	spinosissima	L.	20	B048	4	4	85	89	89	86	0	1	0	1	0	0	0	1	0	1	0	0	0	0	0	0	0	0	0	0	0	0	0	0	0	0	0	0	0	0	0	0	0	0	0	0
B048010	GE	Pimpinellifoliae	0	spinosissima	L.	20	B048	3	3	86	90	90	87	0	0	0	1	0	0	0	1	0	1	0	0	0	0	0	0	0	0	0	0	0	0	0	0	0	0	0	0	0	0	0	0	0	0	0	0
B048011	GE	Pimpinellifoliae	0	spinosissima	L.	20	B048	3	3	87	91	91	88	0	0	0	1	0	0	0	1	0	1	0	0	0	0	0	0	0	0	0	0	0	0	0	0	0	0	0	0	0	0	0	0	0	0	0	0
B048012	GE	Pimpinellifoliae	0	spinosissima	L.	20	B048	3	3	86	90	90	87	0	0	0	1	0	0	0	1	0	1	0	0	0	0	0	0	0	0	0	0	0	0	0	0	0	0	0	0	0	0	0	0	0	0	0	0
B049001	GE	Pimpinellifoliae	0	spinosissima	L.	20	B049	4	4	88	92	92	89	0	1	0	1	0	0	0	1	0	0	0	0	0	0	0	0	0	0	0	0	0	0	0	0	0	0	0	0	0	0	0	0	0	0	0	0
B049002	GE	Pimpinellifoliae	0	spinosissima	L.	20	B049	4	4	89	93	93	90	0	1	0	1	0	0	0	0	0	0	0	0	0	0	0	0	0	0	0	0	0	0	0	0	0	0	0	0	0	0	0	0	0	0	0	0
B049003	GE	Pimpinellifoliae	0	spinosissima	L.	20	B049	4	4	90	94	94	91	0	1	0	1	0	0	0	0	0	0	0	0	0	0	0	0	0	0	0	0	0	0	0	0	0	0	0	0	0	0	0	0	0	0	0	0
B049004	GE	Pimpinellifoliae	0	spinosissima	L.	20	B049	3	3	91	95	95	92	0	1	0	1	0	0	1	0	0	0	0	0	0	0	0	0	0	0	0	0	0	0	0	0	0	0	0	0	0	0	0	0	0	0	0	0
B049005	GE	Pimpinellifoliae	0	spinosissima	L.	20	B049	3	3	91	95	95	92	0	1	0	1	0	0	1	0	0	0	0	0	0	0	0	0	0	0	0	0	0	0	0	0	0	0	0	0	0	0	0	0	0	0	0	0
B049006	GE	Pimpinellifoliae	0	spinosissima	L.	20	B049	4	4	92	96	96	93	0	1	0	1	0	0	0	0	0	0	0	0	0	0	0	0	0	0	0	0	0	0	0	0	0	0	0	0	0	0	0	0	0	0	0	0
B052004	GE	Pimpinellifoliae	0	spinosissima	L.	20	B052	4	4	93	97	97	94	0	0	0	1	0	1	0	0	1	0	0	0	0	0	0	0	0	0	0	0	0	0	0	0	0	0	0	0	0	0	0	0	0	0	0	0
B053001	GE	Caninae	Caninae	canina	L.	4	B053	5	4	94	98	98	95	0	0	0	0	0	1	0	0	0	0	0	1	0	0	0	0	0	0	0	1	0	0	0	0	1	0	0	0	0	0	0	1	0	0	0	0
B053004	GE	Caninae	Caninae	canina	L.	4	B053	5	4	95	99	99	96	0	0	0	0	0	1	0	0	0	0	0	1	0	0	0	0	0	1	0	0	0	0	0	0	1	0	0	0	0	0	0	0	0	0	0	0
B053005	GE	Caninae	Caninae	canina	L.	4	B053	5	4	96	100	100	97	0	0	0	0	0	1	0	0	0	0	0	1	0	0	0	0	0	0	0	1	0	0	0	0	1	0	0	0	0	0	0	0	0	0	0	0
B053006	GE	Caninae	Caninae	canina	L.	4	B053	5	4	97	101	101	98	1	0	0	0	0	0	1	0	0	0	0	0	0	0	0	0	0	1	0	0	0	0	0	0	1	0	0	0	0	0	0	0	0	0	0	0
B053007	GE	Caninae	Caninae	canina	L.	4	B053	5	4	98	102	102	99	0	0	0	0	0	1	0	0	0	0	0	1	0	0	0	0	0	0	0	1	0	0	0	0	1	0	0	0	0	0	0	1	0	0	0	0
B053008	GE	Caninae	Caninae	canina	L.	4	B053	5	4	99	103	103	100	1	0	0	0	0	0	0	0	0	0	0	1	0	0	0	0	0	0	0	1	0	0	0	0	1	0	0	0	0	0	0	0	0	0	0	0
B053009	GE	Caninae	Caninae	canina	L.	4	B053	5	4	100	104	104	101	0	0	1	0	0	0	0	0	0	0	0	1	0	0	0	0	0	0	0	1	0	0	0	0	0	1	0	0	0	0	0	0	0	0	0	0
B053010	GE	Caninae	Caninae	canina	L.	4	B053	5	4	101	105	105	102	1	0	0	0	0	0	0	0	0	0	0	1	0	0	0	0	0	1	0	0	0	0	0	0	1	0	0	0	0	0	0	1	0	0	0	0
B053011	GE	Caninae	Caninae	canina	L.	4	B053	5	4	102	106	106	103	1	0	0	0	0	0	0	0	0	0	0	1	0	0	0	0	0	0	0	1	0	0	0	0	1	0	0	0	0	0	0	0	0	0	0	0
B053012	GE	Caninae	Caninae	canina	L.	4	B053	5	4	103	107	107	104	0	0	0	0	0	1	1	0	0	0	0	0	0	0	0	0	0	0	0	1	0	0	0	0	1	0	0	0	0	0	0	1	0	0	0	0
B053013	GE	Caninae	Caninae	canina	L.	4	B053	5	4	103	107	107	104	0	0	0	0	0	1	1	0	0	0	0	0	0	0	0	0	0	0	0	1	0	0	0	0	1	0	0	0	0	0	0	1	0	0	0	0
B053014	GE	Caninae	Caninae	canina	L.	4	B053	5	4	104	108	108	105	1	0	0	0	0	0	0	0	0	0	0	1	0	0	0	0	0	0	0	1	0	0	0	0	0	0	0	1	0	0	0	0	0	0	0	0
B053015	GE	Caninae	Caninae	canina	L.	4	B053	5	4	104	108	108	105	1	0	0	0	0	0	0	0	0	0	0	1	0	0	0	0	0	0	0	1	0	0	0	0	0	0	0	1	0	0	0	0	0	0	0	0
B053016	GE	Caninae	Caninae	canina	L.	4	B053	5	4	105	109	109	106	0	0	1	0	0	0	0	0	0	0	0	1	0	0	0	0	0	1	0	0	0	0	0	0	1	0	0	0	0	0	0	1	0	0	0	0
B053017	GE	Caninae	Caninae	canina	L.	4	B053	6	5	106	110	110	107	0	0	1	0	0	0	0	0	0	0	0	1	0	0	0	0	0	0	0	0	0	1	0	0	1	0	0	0	0	0	0	0	0	0	0	0
B053018	GE	Caninae	Caninae	canina	L.	4	B053	5	4	107	111	111	108	0	0	0	0	0	1	0	0	0	0	0	1	0	0	0	0	0	0	0	1	0	0	0	0	1	0	0	0	0	0	0	0	0	0	0	0
B053019	GE	Caninae	Caninae	canina	L.	4	B053	5	4	107	111	111	108	0	0	0	0	0	1	0	0	0	0	0	1	0	0	0	0	0	0	0	1	0	0	0	0	1	0	0	0	0	0	0	0	0	0	0	0
B053020	GE	Caninae	Caninae	canina	L.	4	B053	5	4	108	112	112	109	0	0	1	0	0	0	0	0	0	0	0	1	0	0	0	0	0	0	0	0	0	0	1	0	1	0	0	0	0	0	0	0	0	0	0	0
B053023	GE	Caninae	Caninae	canina	L.	4	B053	5	4	109	113	113	110	1	0	0	0	0	0	1	0	0	0	0	0	0	0	0	0	0	1	0	0	0	0	0	0	1	0	0	0	0	0	0	0	0	0	0	0
B053024	GE	Caninae	Caninae	canina	L.	4	B053	5	4	110	114	114	111	0	0	1	0	0	0	0	0	0	0	0	1	0	0	0	0	0	0	0	0	0	0	1	0	1	0	0	0	0	0	0	0	0	0	0	0
B053025	GE	Caninae	Caninae	canina	L.	4	B053	5	4	111	115	115	112	0	0	1	0	0	0	0	0	0	0	0	1	0	0	0	0	0	0	0	1	0	0	0	0	1	0	0	0	0	0	0	1	0	0	0	0
B053026	GE	Caninae	Caninae	canina	L.	4	B053	5	4	112	116	116	113	0	0	1	0	0	0	0	0	0	0	0	1	0	0	0	0	0	0	0	1	0	0	0	0	1	0	0	0	0	0	0	0	0	0	0	0
B053028	GE	Caninae	Caninae	canina	L.	4	B053	5	4	113	117	117	114	0	0	0	0	0	1	0	0	0	0	0	1	0	0	0	0	0	0	0	1	0	0	0	0	1	0	0	0	0	0	1	0	0	0	0	0
B053029	GE	Caninae	Caninae	canina	L.	4	B053	5	4	114	118	118	115	1	0	0	0	0	0	0	0	0	0	0	1	0	0	0	0	0	0	0	1	0	0	0	0	1	0	0	0	0	0	0	0	0	0	0	0
B053030	GE	Caninae	Caninae	canina	L.	4	B053	5	4	115	119	119	116	0	0	1	0	0	0	0	0	0	0	0	1	0	0	0	0	0	1	0	0	0	0	0	0	1	0	0	0	0	0	0	0	0	0	0	0
B053031	GE	Caninae	Caninae	canina	L.	4	B053	5	4	116	120	120	117	0	0	1	0	0	0	0	0	0	0	0	1	0	0	0	0	0	0	0	1	0	0	0	0	1	0	0	0	0	0	0	0	0	0	0	0
B054003	GE	Synstylae	0	arvensis	Huds.	2	B054	2	2	117	121	121	118	0	0	0	0	0	0	0	0	0	0	0	0	0	0	0	0	0	0	1	0	0	0	0	0	0	0	0	0	0	0	0	0	0	0	0	0
B054014	GE	Synstylae	0	arvensis	Huds.	2	B054	2	2	118	122	122	119	0	0	0	0	0	0	0	0	0	0	0	0	0	0	0	0	0	0	1	0	0	0	0	0	0	0	0	0	0	0	0	0	0	0	0	0
B054019	GE	Synstylae	0	arvensis	Huds.	2	B054	2	2	119	123	123	120	0	0	0	0	0	0	0	0	0	0	0	0	0	0	0	0	0	0	1	0	0	0	0	0	0	0	0	0	0	0	0	0	0	0	0	0
B054021	GE	Synstylae	0	arvensis	Huds.	2	B054	2	2	120	124	124	121	0	0	0	0	0	0	0	0	0	0	0	0	0	0	0	0	0	0	1	0	0	0	0	0	0	0	0	0	0	0	0	0	0	0	0	0
B054023	GE	Synstylae	0	arvensis	Huds.	2	B054	2	2	121	125	125	122	0	0	0	0	0	0	0	0	0	0	0	0	0	0	0	0	0	0	1	0	0	0	0	0	0	0	0	0	0	0	0	0	0	0	0	0
B054025	GE	Synstylae	0	arvensis	Huds.	2	B054	2	2	122	126	126	123	0	0	0	0	0	0	0	0	0	0	0	0	0	0	0	0	0	0	1	0	0	0	0	0	0	0	0	0	0	0	0	0	0	0	0	0
B054026	GE	Synstylae	0	arvensis	Huds.	2	B054	2	2	123	127	127	124	0	0	0	0	0	0	0	0	0	0	0	0	0	0	0	0	0	0	1	0	0	0	0	0	0	0	0	0	0	0	0	0	0	0	0	0
B054027	GE	Synstylae	0	arvensis	Huds.	2	B054	2	2	124	128	128	125	0	0	0	0	0	0	0	0	0	0	0	0	0	0	0	0	0	1	1	0	0	0	0	0	0	0	0	0	0	0	0	0	0	0	0	0
Bd01	HR	Caninae	Rubigineae	gremlii	(Christ) Gremli	10	Bd	5	4	993	1111	1104	1015	0	0	0	0	0	1	0	0	0	0	0	0	0	1	0	0	0	0	1	0	0	0	0	0	1	0	0	0	0	0	1	0	0	0	0	0
Bd02	HR	Caninae	Caninae	canina	L.	4	Bd	5	4	987	1105	1098	1009	0	0	0	0	0	1	0	0	0	0	0	1	0	0	0	0	0	0	0	1	0	0	0	0	1	0	0	0	0	0	0	1	0	0	0	0
Bd03	HR	Caninae	Rubigineae	micrantha	Sm.	14	Bd	6	5	998	1116	1109	1020	0	0	0	0	0	1	0	0	0	0	0	0	0	1	0	0	0	1	1	0	0	0	0	0	1	0	0	0	0	0	1	0	0	0	0	0
Bd04	HR	Caninae	Caninae	canina	L.	4	Bd	5	4	988	1106	1099	1010	0	0	1	0	0	0	0	0	0	0	0	1	0	0	0	0	0	0	0	0	0	0	1	0	1	0	0	0	0	0	0	1	0	0	0	0
Bd05	HR	Caninae	Rubigineae	gremlii	(Christ) Gremli	10	Bd	5	4	994	1112	1105	1016	0	0	0	0	0	1	0	0	0	0	0	0	0	1	0	0	0	0	1	0	0	0	0	0	1	0	0	0	0	0	1	0	0	0	0	0
Bd06	HR	Caninae	Rubigineae	micrantha	Sm.	14	Bd	6	5	999	1117	1110	1021	0	0	0	0	0	1	0	0	0	0	0	0	0	1	0	0	0	1	1	0	0	0	0	0	1	0	0	0	0	0	0	1	0	0	0	0
Bd07	HR	Caninae	Caninae	canina	L.	4	Bd	5	4	989	1107	1100	1011	0	0	0	0	0	1	0	0	0	0	0	1	0	0	0	0	0	1	0	0	0	0	0	0	1	0	0	0	0	0	0	0	0	0	0	0
Bd08	HR	Caninae	Rubigineae	micrantha	Sm.	14	Bd	6	5	1000	1118	1111	1022	0	0	0	0	0	1	0	0	0	0	0	0	0	1	0	0	0	0	1	0	0	0	0	0	1	1	0	0	0	0	1	0	0	0	0	0
Bd09	HR	Caninae	Rubigineae	gremlii	(Christ) Gremli	10	Bd	5	4	995	1113	1106	1017	0	0	0	0	0	1	0	0	0	0	0	1	0	0	0	0	0	0	1	0	0	0	0	0	1	0	0	0	0	0	1	0	0	0	0	0
Bd10	HR	Caninae	Rubigineae	gremlii	(Christ) Gremli	10	Bd	5	4	994	1112	1105	1016	0	0	0	0	0	1	0	0	0	0	0	0	0	1	0	0	0	0	1	0	0	0	0	0	1	0	0	0	0	0	1	0	0	0	0	0
Bd11	HR	Caninae	Rubigineae	rubiginosa	L.	18	Bd	5	4	996	1114	1107	1018	0	0	0	0	0	1	0	0	1	0	0	0	0	0	0	0	0	0	1	0	0	0	0	0	1	0	0	0	0	0	1	0	0	0	0	0
Bd12	HR	Caninae	Rubigineae	gremlii	(Christ) Gremli	10	Bd	5	4	994	1112	1105	1016	0	0	0	0	0	1	0	0	0	0	0	0	0	1	0	0	0	0	1	0	0	0	0	0	1	0	0	0	0	0	1	0	0	0	0	0
Bd13	HR	Caninae	Rubigineae	rubiginosa	L.	18	Bd	5	4	997	1115	1108	1019	0	0	0	0	0	1	0	0	0	0	0	1	0	0	0	0	0	0	1	0	0	0	0	0	1	0	0	0	0	0	1	0	0	0	0	0
Bd14	HR	Caninae	Rubigineae	micrantha	Sm.	14	Bd	6	5	1001	1119	1112	1023	0	0	0	0	0	1	0	0	0	0	0	0	0	1	0	0	0	1	1	0	0	0	0	0	1	0	0	0	0	0	1	0	0	0	0	0
Bd15	HR	Caninae	Caninae	canina	L.	4	Bd	6	5	990	1108	1101	1012	0	0	0	0	0	1	0	0	0	0	0	1	0	0	0	0	0	0	0	1	0	0	0	0	1	0	0	0	0	0	0	1	0	0	0	0
Bd16	HR	Caninae	Caninae	canina	L.	4	Bd	6	5	991	1109	1102	1013	0	0	1	0	0	0	0	0	0	0	0	1	0	0	0	0	0	1	0	0	0	0	0	0	1	0	0	0	0	0	0	1	0	0	0	0
Bd17	HR	Caninae	Caninae	corymbifera	Borkh.	5	Bd	5	4	992	1110	1103	1014	1	0	0	0	0	0	0	0	0	0	0	1	0	0	0	0	0	0	0	1	0	0	0	0	1	0	0	0	0	0	0	1	0	0	0	0
Bd18	HR	Caninae	Rubigineae	agrestis	Savi	1	Bd	6	5	1002	1120	1113	1024	0	0	0	0	0	1	0	0	0	0	0	0	0	1	0	0	0	0	1	1	0	0	0	0	1	0	0	0	0	0	0	1	0	0	0	0
Bd19	HR	Caninae	Rubigineae	micrantha	Sm.	14	Bd	6	5	1003	1121	1114	1025	0	0	0	0	0	1	0	0	0	0	0	0	0	1	0	0	0	1	1	0	0	0	0	0	1	0	0	0	0	0	1	0	0	0	0	0
Bd20	HR	Caninae	Rubigineae	agrestis	Savi	1	Bd	7	6	1004	1122	1115	1026	0	0	0	0	0	1	0	0	0	0	0	0	0	1	0	0	0	0	1	1	0	0	0	0	1	0	0	0	0	0	0	1	0	0	0	0
EU191	GE	Caninae	Vestitae	villosa	L.	26	C-AuW	4	3	125	1094	1087	126	0	0	0	0	0	1	0	0	0	0	0	1	0	0	0	0	0	0	0	1	0	0	0	0	0	0	0	0	0	0	0	0	0	0	0	0
EU192	GE	Caninae	Vestitae	villosa	L.	26	C-AuW	4	3	125	1094	1087	126	0	0	0	0	0	1	0	0	0	0	0	1	0	0	0	0	0	0	0	1	0	0	0	0	0	0	0	0	0	0	0	0	0	0	0	0
EU193	GE	Caninae	Vestitae	villosa	L.	26	C-AuW	4	3	125	1094	1087	126	0	0	0	0	0	1	0	0	0	0	0	1	0	0	0	0	0	0	0	1	0	0	0	0	0	0	0	0	0	0	0	0	0	0	0	0
EU194	GE	Caninae	Vestitae	villosa	L.	26	C-AuW	5	4	130	1095	1088	131	0	0	0	0	0	1	1	0	0	0	0	1	0	0	0	0	0	0	0	1	0	0	0	0	0	0	0	0	0	0	0	0	0	0	0	0
EU181	GE	Caninae	Vestitae	villosa	L.	26	C-GoW	4	3	125	1089	1082	126	0	0	0	0	0	1	0	0	0	0	0	1	0	0	0	0	0	0	0	1	0	0	0	0	0	0	0	0	0	0	0	0	0	0	0	0
EU182	GE	Caninae	Vestitae	villosa	L.	26	C-GoW	4	3	125	1089	1082	126	0	0	0	0	0	1	0	0	0	0	0	1	0	0	0	0	0	0	0	1	0	0	0	0	0	0	0	0	0	0	0	0	0	0	0	0
EU183	GE	Caninae	Vestitae	villosa	L.	26	C-GoW	4	3	125	1089	1082	126	0	0	0	0	0	1	0	0	0	0	0	1	0	0	0	0	0	0	0	1	0	0	0	0	0	0	0	0	0	0	0	0	0	0	0	0
EU184	GE	Caninae	Vestitae	villosa	L.	26	C-GoW	4	3	125	1089	1082	126	0	0	0	0	0	1	0	0	0	0	0	1	0	0	0	0	0	0	0	1	0	0	0	0	0	0	0	0	0	0	0	0	0	0	0	0
EU185	GE	Caninae	Vestitae	villosa	L.	26	C-GoW	4	3	125	1089	1082	126	0	0	0	0	0	1	0	0	0	0	0	1	0	0	0	0	0	0	0	1	0	0	0	0	0	0	0	0	0	0	0	0	0	0	0	0
EU186	GE	Caninae	Vestitae	villosa	L.	26	C-GrW	4	3	126	1090	1083	127	0	0	0	0	0	1	0	0	0	0	0	1	0	0	0	0	0	0	0	1	0	0	0	0	0	0	0	0	0	0	0	0	0	0	0	0
EU187	GE	Caninae	Vestitae	villosa	L.	26	C-GrW	4	3	127	1091	1084	128	0	0	0	0	0	1	0	0	0	0	0	1	0	0	0	0	0	0	0	1	0	0	0	0	0	0	0	0	0	0	0	0	0	0	0	0
EU188	GE	Caninae	Vestitae	villosa	L.	26	C-GrW	4	3	125	1092	1085	126	0	0	0	0	0	1	0	0	0	0	0	1	0	0	0	0	0	0	0	1	0	0	0	0	0	0	0	0	0	0	0	0	0	0	0	0
EU189	GE	Caninae	Vestitae	villosa	L.	26	C-GrW	4	3	128	1093	1086	129	0	0	0	0	0	1	0	0	0	0	0	1	0	0	0	0	0	0	0	1	0	0	0	0	0	0	0	0	0	0	0	0	0	0	0	0
EU190	GE	Caninae	Vestitae	villosa	L.	26	C-GrW	4	3	125	1092	1085	126	0	0	0	0	0	1	0	0	0	0	0	1	0	0	0	0	0	0	0	1	0	0	0	0	0	0	0	0	0	0	0	0	0	0	0	0
EU195	GE	Caninae	Vestitae	villosa	L.	26	C-LoW	4	3	125	1096	1089	126	0	0	0	0	0	1	0	0	0	0	0	1	0	0	0	0	0	0	0	1	0	0	0	0	0	0	0	0	0	0	0	0	0	0	0	0
EU196	GE	Caninae	Vestitae	villosa	L.	26	C-LoW	5	4	131	1097	1090	132	0	0	0	0	0	1	1	0	0	0	0	1	0	0	0	0	0	0	0	1	0	0	0	0	0	0	0	0	0	0	0	0	0	0	0	0
EU197	GE	Caninae	Vestitae	villosa	L.	26	C-LoW	4	3	125	1096	1089	126	0	0	0	0	0	1	0	0	0	0	0	1	0	0	0	0	0	0	0	1	0	0	0	0	0	0	0	0	0	0	0	0	0	0	0	0
EU198	GE	Caninae	Vestitae	villosa	L.	26	C-LoW	5	4	132	1098	1091	133	0	0	0	0	0	1	1	0	0	0	0	1	0	0	0	0	0	0	0	1	0	0	0	0	0	0	0	0	0	0	0	0	0	0	0	0
EU199	GE	Caninae	Vestitae	villosa	L.	26	C-LoW	4	3	125	1096	1089	126	0	0	0	0	0	1	0	0	0	0	0	1	0	0	0	0	0	0	0	1	0	0	0	0	0	0	0	0	0	0	0	0	0	0	0	0
EU200	GE	Caninae	Vestitae	villosa	L.	26	C-TuW	5	4	133	1099	1092	134	0	0	0	0	0	1	1	0	0	0	0	0	0	0	0	0	0	0	0	1	0	0	0	0	0	0	0	0	0	0	0	0	0	0	0	0
EU201	GE	Caninae	Vestitae	villosa	L.	26	C-TuW	5	4	134	1100	1093	135	0	0	0	0	0	1	1	0	0	0	0	1	0	0	0	0	0	0	0	1	0	0	0	0	0	0	0	0	0	0	0	0	0	0	0	0
EU202	GE	Caninae	Vestitae	villosa	L.	26	C-TuW	4	3	125	1101	1094	126	0	0	0	0	0	1	0	0	0	0	0	1	0	0	0	0	0	0	0	1	0	0	0	0	0	0	0	0	0	0	0	0	0	0	0	0
EU203	GE	Caninae	Vestitae	villosa	L.	26	C-TuW	4	3	125	1101	1094	126	0	0	0	0	0	1	0	0	0	0	0	1	0	0	0	0	0	0	0	1	0	0	0	0	0	0	0	0	0	0	0	0	0	0	0	0
EU204	GE	Caninae	Vestitae	villosa	L.	26	C-TuW	4	3	135	1102	1095	136	0	0	0	0	0	1	1	0	0	0	0	0	0	0	0	0	0	0	0	1	0	0	0	0	0	0	0	0	0	0	0	0	0	0	0	0
CH1001	GE	Caninae	Vestitae	villosa	L.	26	CH1	4	3	125	129	129	126	0	0	0	0	0	1	0	0	0	0	0	1	0	0	0	0	0	0	0	1	0	0	0	0	0	0	0	0	0	0	0	0	0	0	0	0
CH1002	GE	Caninae	Vestitae	villosa	L.	26	CH1	4	3	125	129	129	126	0	0	0	0	0	1	0	0	0	0	0	1	0	0	0	0	0	0	0	1	0	0	0	0	0	0	0	0	0	0	0	0	0	0	0	0
CH1003	GE	Caninae	Vestitae	villosa	L.	26	CH1	4	3	125	129	129	126	0	0	0	0	0	1	0	0	0	0	0	1	0	0	0	0	0	0	0	1	0	0	0	0	0	0	0	0	0	0	0	0	0	0	0	0
CH1004	GE	Caninae	Vestitae	villosa	L.	26	CH1	4	3	125	129	129	126	0	0	0	0	0	1	0	0	0	0	0	1	0	0	0	0	0	0	0	1	0	0	0	0	0	0	0	0	0	0	0	0	0	0	0	0
CH1005	GE	Caninae	Vestitae	villosa	L.	26	CH1	4	3	125	129	129	126	0	0	0	0	0	1	0	0	0	0	0	1	0	0	0	0	0	0	0	1	0	0	0	0	0	0	0	0	0	0	0	0	0	0	0	0
CH2001	GE	Caninae	Vestitae	villosa	L.	26	CH2	4	3	126	130	130	127	0	0	0	0	0	1	0	0	0	0	0	1	0	0	0	0	0	0	0	1	0	0	0	0	0	0	0	0	0	0	0	0	0	0	0	0
CH2002	GE	Caninae	Vestitae	villosa	L.	26	CH2	4	3	127	131	131	128	0	0	0	0	0	1	0	0	0	0	0	1	0	0	0	0	0	0	0	1	0	0	0	0	0	0	0	0	0	0	0	0	0	0	0	0
CH2003	GE	Caninae	Vestitae	villosa	L.	26	CH2	4	3	125	132	132	126	0	0	0	0	0	1	0	0	0	0	0	1	0	0	0	0	0	0	0	1	0	0	0	0	0	0	0	0	0	0	0	0	0	0	0	0
CH2004	GE	Caninae	Vestitae	villosa	L.	26	CH2	4	3	128	133	133	129	0	0	0	0	0	1	0	0	0	0	0	1	0	0	0	0	0	0	0	1	0	0	0	0	0	0	0	0	0	0	0	0	0	0	0	0
CH2005	GE	Caninae	Vestitae	villosa	L.	26	CH2	4	3	125	132	132	126	0	0	0	0	0	1	0	0	0	0	0	1	0	0	0	0	0	0	0	1	0	0	0	0	0	0	0	0	0	0	0	0	0	0	0	0
CH3001	GE	Caninae	Vestitae	villosa	L.	26	CH3	4	3	129	134	134	130	0	0	0	0	0	1	0	0	0	0	0	1	0	0	0	0	0	0	0	1	0	0	0	0	0	0	0	0	0	0	0	0	0	0	0	0
CH3002	GE	Caninae	Vestitae	villosa	L.	26	CH3	4	3	125	135	135	126	0	0	0	0	0	1	0	0	0	0	0	1	0	0	0	0	0	0	0	1	0	0	0	0	0	0	0	0	0	0	0	0	0	0	0	0
CH3003	GE	Caninae	Vestitae	villosa	L.	26	CH3	4	3	125	135	135	126	0	0	0	0	0	1	0	0	0	0	0	1	0	0	0	0	0	0	0	1	0	0	0	0	0	0	0	0	0	0	0	0	0	0	0	0
CH3004	GE	Caninae	Vestitae	villosa	L.	26	CH3	5	4	130	136	136	131	0	0	0	0	0	1	1	0	0	0	0	1	0	0	0	0	0	0	0	1	0	0	0	0	0	0	0	0	0	0	0	0	0	0	0	0
CH4001	GE	Caninae	Vestitae	villosa	L.	26	CH4	4	3	125	137	137	126	0	0	0	0	0	1	0	0	0	0	0	1	0	0	0	0	0	0	0	1	0	0	0	0	0	0	0	0	0	0	0	0	0	0	0	0
CH4002	GE	Caninae	Vestitae	villosa	L.	26	CH4	5	4	131	138	138	132	0	0	0	0	0	1	1	0	0	0	0	1	0	0	0	0	0	0	0	1	0	0	0	0	0	0	0	0	0	0	0	0	0	0	0	0
CH4003	GE	Caninae	Vestitae	villosa	L.	26	CH4	4	3	125	137	137	126	0	0	0	0	0	1	0	0	0	0	0	1	0	0	0	0	0	0	0	1	0	0	0	0	0	0	0	0	0	0	0	0	0	0	0	0
CH4004	GE	Caninae	Vestitae	villosa	L.	26	CH4	5	4	132	139	139	133	0	0	0	0	0	1	1	0	0	0	0	1	0	0	0	0	0	0	0	1	0	0	0	0	0	0	0	0	0	0	0	0	0	0	0	0
CH4005	GE	Caninae	Vestitae	villosa	L.	26	CH4	4	3	125	137	137	126	0	0	0	0	0	1	0	0	0	0	0	1	0	0	0	0	0	0	0	1	0	0	0	0	0	0	0	0	0	0	0	0	0	0	0	0
CH5001	GE	Caninae	Vestitae	villosa	L.	26	CH5	5	4	133	140	140	134	0	0	0	0	0	1	1	0	0	0	0	0	0	0	0	0	0	0	0	1	0	0	0	0	0	0	0	0	0	0	0	0	0	0	0	0
CH5002	GE	Caninae	Vestitae	villosa	L.	26	CH5	5	4	134	141	141	135	0	0	0	0	0	1	1	0	0	0	0	1	0	0	0	0	0	0	0	1	0	0	0	0	0	0	0	0	0	0	0	0	0	0	0	0
CH5003	GE	Caninae	Vestitae	villosa	L.	26	CH5	4	3	125	142	142	126	0	0	0	0	0	1	0	0	0	0	0	1	0	0	0	0	0	0	0	1	0	0	0	0	0	0	0	0	0	0	0	0	0	0	0	0
CH5004	GE	Caninae	Vestitae	villosa	L.	26	CH5	4	3	125	142	142	126	0	0	0	0	0	1	0	0	0	0	0	1	0	0	0	0	0	0	0	1	0	0	0	0	0	0	0	0	0	0	0	0	0	0	0	0
CH5005	GE	Caninae	Vestitae	villosa	L.	26	CH5	4	3	135	143	143	136	0	0	0	0	0	1	1	0	0	0	0	0	0	0	0	0	0	0	0	1	0	0	0	0	0	0	0	0	0	0	0	0	0	0	0	0
CP1	HR	Caninae	Rubigineae	gremlii	(Christ) Gremli	10	CP	5	4	1013	1131	1124	1035	0	0	0	0	0	1	0	0	0	0	0	0	0	1	0	0	0	0	1	0	0	0	0	0	1	0	0	0	0	0	1	0	0	0	0	0
CP10	HR	Caninae	Rubigineae	gremlii	(Christ) Gremli	10	CP	5	4	1013	1131	1124	1035	0	0	0	0	0	1	0	0	0	0	0	0	0	1	0	0	0	0	1	0	0	0	0	0	1	0	0	0	0	0	1	0	0	0	0	0
CP11	HR	Caninae	Rubigineae	micrantha	Sm.	14	CP	5	4	1013	1132	1124	1036	0	0	0	0	0	1	0	0	0	0	0	0	0	1	0	0	0	0	1	0	0	0	0	0	1	0	0	0	0	0	1	0	0	0	0	0
CP12	HR	Caninae	Caninae	canina	L.	4	CP	5	4	1005	1123	1116	1027	1	0	0	0	0	0	0	0	0	0	0	1	0	0	0	0	0	0	0	1	0	0	0	0	1	0	0	0	0	0	0	0	0	0	0	0
CP14	HR	Caninae	Caninae	dumalis	Bechst.	6	CP	5	4	1006	1124	1117	1028	0	0	0	0	0	1	0	0	0	0	0	1	0	0	0	0	0	0	0	1	0	0	0	0	1	0	0	0	0	0	0	0	0	0	0	0
CP15	HR	Caninae	Caninae	subcanina	(Christ) Vuk	22	CP	6	5	1007	1125	1118	1029	0	0	1	0	0	0	0	0	0	0	0	1	0	0	0	0	0	0	0	1	0	0	0	0	1	0	0	0	0	0	0	0	0	0	0	0
CP2	HR	Caninae	Caninae	subcanina	(Christ) Vuk	22	CP	5	4	1008	1126	1119	1030	0	0	0	0	0	1	0	0	0	0	0	1	0	0	0	0	0	0	0	1	0	0	0	0	1	0	0	0	0	0	0	0	0	0	0	0
CP3	HR	Caninae	Caninae	corymbifera	Borkh.	5	CP	5	4	1009	1127	1120	1031	0	0	0	0	0	1	0	0	0	0	0	1	0	0	0	0	0	0	0	1	0	0	0	0	1	0	0	0	0	0	0	0	0	0	0	0
CP4	HR	Caninae	Rubigineae	gremlii	(Christ) Gremli	10	CP	5	4	1013	1131	1124	1035	0	0	0	0	0	1	0	0	0	0	0	0	0	1	0	0	0	0	1	0	0	0	0	0	1	0	0	0	0	0	1	0	0	0	0	0
CP5	HR	Caninae	Caninae	canina	L.	4	CP	6	5	1010	1128	1121	1032	0	0	1	0	0	0	0	0	0	0	0	1	0	0	0	0	0	0	0	1	0	0	0	0	1	0	0	0	0	0	0	0	0	0	0	0
CP7	HR	Caninae	Caninae	canina	L.	4	CP	6	5	1011	1129	1122	1033	0	0	0	0	0	0	0	1	0	0	0	1	0	0	0	0	0	0	1	1	0	0	0	0	1	0	0	0	0	0	0	0	0	0	0	0
CP8	HR	Caninae	Caninae	corymbifera	Borkh.	5	CP	5	4	1012	1130	1123	1034	0	0	0	0	0	1	0	0	0	0	0	0	0	1	0	1	0	0	0	0	0	0	0	0	1	0	0	0	0	0	0	1	0	0	0	0
CP9	HR	Caninae	Rubigineae	micrantha	Sm.	14	CP	5	4	1013	1132	1124	1036	0	0	0	0	0	1	0	0	0	0	0	0	0	1	0	0	0	0	1	0	0	0	0	0	1	0	0	0	0	0	1	0	0	0	0	0
CS10	HR	Caninae	Rubigineae	agrestis	Savi	1	CS	6	5	1024	1143	1135	1047	0	0	0	0	0	1	0	0	0	0	0	0	0	1	0	0	0	0	1	1	0	0	0	0	1	0	0	0	0	0	0	1	0	0	0	0
CS11	HR	Caninae	Rubigineae	agrestis	Savi	1	CS	6	5	1025	1144	1136	1048	0	0	0	0	0	1	0	0	0	0	0	0	0	1	0	0	0	0	1	1	0	0	0	0	1	0	0	0	0	0	0	1	0	0	0	0
CS12	HR	Caninae	Caninae	subcollina	(Christ) Vuk	23	CS	5	4	1014	1133	1125	1037	0	0	0	0	0	1	1	0	0	0	0	0	0	0	0	0	0	1	0	0	0	0	0	0	1	0	0	0	0	0	0	1	0	0	0	0
CS13	HR	Caninae	Caninae	subcollina	(Christ) Vuk	23	CS	5	4	1014	1133	1125	1037	0	0	0	0	0	1	1	0	0	0	0	0	0	0	0	0	0	1	0	0	0	0	0	0	1	0	0	0	0	0	0	1	0	0	0	0
CS14	HR	Caninae	Caninae	subcanina	(Christ) Vuk	22	CS	5	4	1015	1134	1126	1038	0	0	0	0	0	1	0	0	0	0	0	1	0	0	0	0	0	0	0	1	0	0	0	0	1	0	0	0	0	0	0	1	0	0	0	0
CS15	HR	Caninae	Caninae	canina	L.	4	CS	5	4	1016	1135	1127	1039	0	0	1	0	0	0	0	0	0	0	0	1	0	0	0	0	0	1	0	0	0	0	0	0	1	0	0	0	0	0	0	0	0	0	0	0
CS16	HR	Caninae	Rubigineae	agrestis	Savi	1	CS	6	5	1025	1144	1136	1048	0	0	0	0	0	1	0	0	0	0	0	0	0	1	0	0	0	0	1	1	0	0	0	0	1	0	0	0	0	0	0	1	0	0	0	0
CS17	HR	Caninae	Rubigineae	agrestis	Savi	1	CS	6	5	1025	1144	1136	1048	0	0	0	0	0	1	0	0	0	0	0	0	0	1	0	0	0	0	1	1	0	0	0	0	1	0	0	0	0	0	0	1	0	0	0	0
CS18	HR	Caninae	Caninae	canina	L.	4	CS	5	4	1017	1136	1128	1040	0	0	0	0	0	1	0	0	0	0	0	1	0	0	0	0	0	0	0	1	0	0	0	0	1	0	0	0	0	0	0	0	0	0	0	0
CS19	HR	Caninae	Caninae	canina	L.	4	CS	5	4	1018	1137	1129	1041	0	0	1	0	0	0	0	0	0	0	0	1	0	0	0	0	0	0	0	1	0	0	0	0	0	1	0	0	0	0	0	1	0	0	0	0
CS2	HR	Caninae	Caninae	canina	L.	4	CS	5	4	1019	1138	1130	1042	0	0	1	0	0	0	0	0	0	0	0	1	0	0	0	1	0	0	0	0	0	0	0	0	1	0	0	0	0	0	0	1	0	0	0	0
CS20	HR	Caninae	Caninae	canina	L.	4	CS	5	4	1020	1139	1131	1043	1	0	0	0	0	0	0	0	0	0	0	1	0	0	0	0	0	0	0	1	0	0	0	0	1	0	0	0	0	0	0	1	0	0	0	0
CS3	HR	Caninae	Rubigineae	inodora	Fr.	11	CS	5	4	1026	1145	1137	1049	0	0	0	0	0	1	0	0	0	0	0	0	0	1	0	0	0	0	1	0	0	0	0	0	1	0	0	0	0	0	0	0	0	0	0	0
CS4	HR	Caninae	Caninae	canina	L.	4	CS	5	4	1021	1140	1132	1044	0	0	0	0	0	1	0	0	0	0	0	1	0	0	0	0	0	1	0	0	0	0	0	0	1	0	0	0	0	0	0	1	0	0	0	0
CS5	HR	Caninae	Caninae	canina	L.	4	CS	5	4	1022	1141	1133	1045	0	0	1	0	0	0	0	0	0	0	0	1	0	0	0	0	0	0	0	1	0	0	0	0	0	1	0	0	0	0	0	1	0	0	0	0
CS6	HR	Caninae	Rubigineae	agrestis	Savi	1	CS	6	5	1025	1144	1136	1048	0	0	0	0	0	1	0	0	0	0	0	0	0	1	0	0	0	0	1	1	0	0	0	0	1	0	0	0	0	0	0	1	0	0	0	0
CS7	HR	Caninae	Rubigineae	agrestis	Savi	1	CS	6	5	1025	1144	1136	1048	0	0	0	0	0	1	0	0	0	0	0	0	0	1	0	0	0	0	1	1	0	0	0	0	1	0	0	0	0	0	0	1	0	0	0	0
CS8	HR	Caninae	Caninae	canina	L.	4	CS	5	4	1023	1142	1134	1046	0	0	1	0	0	0	0	0	0	0	0	1	0	0	0	0	0	0	0	1	0	0	0	0	0	1	0	0	0	0	0	1	0	0	0	0
CS9	HR	Caninae	Rubigineae	agrestis	Savi	1	CS	6	5	1025	1144	1136	1048	0	0	0	0	0	1	0	0	0	0	0	0	0	1	0	0	0	0	1	1	0	0	0	0	1	0	0	0	0	0	0	1	0	0	0	0
CZ10	HR	Caninae	Caninae	subcollina	(Christ) Vuk	23	CZ	5	4	1027	1146	1138	1050	0	0	1	0	0	0	0	0	0	0	0	1	0	0	0	0	0	0	0	1	0	0	0	0	0	1	0	0	0	0	0	0	0	0	0	0
CZ11	HR	Caninae	Rubigineae	agrestis	Savi	1	CZ	6	5	1040	1159	1151	1063	0	0	0	0	0	1	0	0	0	0	0	0	0	1	0	0	0	0	1	1	0	0	0	0	1	0	0	0	0	0	0	1	0	0	0	0
CZ13	HR	Caninae	Caninae	canina	L.	4	CZ	5	4	1028	1147	1139	1051	0	0	1	0	0	0	0	0	0	0	0	1	0	0	0	0	0	0	0	1	0	0	0	0	0	1	0	0	0	0	0	1	0	0	0	0
CZ14	HR	Caninae	Rubigineae	agrestis	Savi	1	CZ	6	5	1041	1160	1152	1064	0	0	0	0	0	1	0	0	0	0	0	0	0	1	0	0	0	0	1	1	0	0	0	0	1	0	0	0	0	0	0	1	0	0	0	0
CZ15	HR	Caninae	Caninae	subcanina	(Christ) Vuk	22	CZ	5	4	1029	1148	1140	1052	0	0	1	0	0	0	0	0	0	0	0	1	0	0	0	0	0	0	0	1	0	0	0	0	1	0	0	0	0	0	0	1	0	0	0	0
CZ16	HR	Caninae	Caninae	canina	L.	4	CZ	5	4	1030	1149	1141	1053	0	0	1	0	0	0	0	0	0	0	0	1	0	0	0	0	0	0	0	1	0	0	0	0	1	0	0	0	0	0	0	1	0	0	0	0
CZ17	HR	Caninae	Rubigineae	micrantha	Sm.	14	CZ	6	5	1042	1161	1153	1065	0	0	0	0	0	1	0	0	0	0	0	0	0	1	0	0	0	1	1	0	0	0	0	0	1	0	0	0	0	0	1	0	0	0	0	0
CZ18	HR	Caninae	Rubigineae	micrantha	Sm.	14	CZ	6	5	1043	1162	1154	1066	0	0	0	0	0	1	0	0	0	0	0	0	0	1	0	0	0	1	1	0	0	0	0	0	1	0	0	0	0	0	1	1	0	0	0	0
CZ2	HR	Caninae	Caninae	corymbifera	Borkh.	5	CZ	5	4	1031	1150	1142	1054	0	0	0	0	0	1	0	0	0	0	0	1	0	0	0	0	0	0	0	1	0	0	0	0	1	0	0	0	0	0	0	1	0	0	0	0
CZ20	HR	Caninae	Caninae	canina	L.	4	CZ	5	4	1032	1151	1143	1055	1	0	0	0	0	0	0	0	0	0	0	1	0	0	0	1	0	0	0	0	0	0	0	0	1	0	0	0	0	0	0	1	0	0	0	0
CZ21	HR	Caninae	Caninae	subcollina	(Christ) Vuk	23	CZ	5	4	1033	1152	1144	1056	0	0	1	0	0	0	0	0	0	0	0	1	0	0	0	0	0	0	0	1	0	0	0	0	0	1	0	0	0	0	0	0	0	0	0	0
CZ22	HR	Caninae	Rubigineae	micrantha	Sm.	14	CZ	6	5	1044	1163	1155	1067	0	0	0	0	0	1	0	0	0	0	0	0	0	1	0	0	0	0	1	1	0	0	0	0	1	0	0	0	0	0	1	1	0	0	0	0
CZ23	HR	Caninae	Caninae	canina	L.	4	CZ	6	5	1034	1153	1145	1057	0	0	1	0	0	0	0	0	0	0	0	1	0	0	0	1	0	0	1	0	0	0	0	0	1	0	0	0	0	0	0	1	0	0	0	0
CZ24	HR	Caninae	Caninae	corymbifera	Borkh.	5	CZ	5	4	1035	1154	1146	1058	0	0	1	0	0	0	0	0	0	0	0	1	0	0	0	0	0	0	0	1	0	0	0	0	0	1	0	0	0	0	0	1	0	0	0	0
CZ25	HR	Caninae	Caninae	corymbifera	Borkh.	5	CZ	5	4	1036	1155	1147	1059	0	0	0	0	0	1	0	0	0	0	0	1	0	0	0	0	0	0	0	1	0	0	1	0	0	0	0	0	0	0	0	1	0	0	0	0
CZ26	HR	Caninae	Rubigineae	gremlii	(Christ) Gremli	10	CZ	5	4	1045	1164	1156	1068	0	0	0	0	0	1	0	0	0	0	0	0	0	1	0	0	0	0	1	0	0	0	0	0	1	0	0	0	0	0	1	0	0	0	0	0
CZ27	HR	Caninae	Rubigineae	agrestis	Savi	1	CZ	6	5	1040	1159	1151	1063	0	0	0	0	0	1	0	0	0	0	0	0	0	1	0	0	0	0	1	1	0	0	0	0	1	0	0	0	0	0	0	1	0	0	0	0
CZ28	HR	Caninae	Rubigineae	micrantha	Sm.	14	CZ	6	5	1046	1165	1157	1069	0	0	0	0	0	1	0	0	0	0	0	0	0	1	0	0	0	0	1	1	0	0	0	0	1	0	0	0	0	0	1	1	0	0	0	0
CZ29	HR	Caninae	Caninae	canina	L.	4	CZ	6	5	1037	1156	1148	1060	0	0	1	0	0	0	0	0	0	0	0	1	0	0	0	1	0	0	1	0	0	0	0	0	1	0	0	0	0	0	0	1	0	0	0	0
CZ3	HR	Caninae	Caninae	canina	L.	4	CZ	6	5	1034	1153	1145	1057	0	0	1	0	0	0	0	0	0	0	0	1	0	0	0	1	0	0	1	0	0	0	0	0	1	0	0	0	0	0	0	1	0	0	0	0
CZ30	HR	Caninae	Rubigineae	rubiginosa	L.	18	CZ	5	4	1047	1166	1158	1070	0	0	0	0	0	1	0	0	0	0	0	0	0	1	0	0	0	0	1	0	0	0	0	0	1	0	0	0	0	0	1	0	0	0	0	0
CZ4	HR	Caninae	Caninae	canina	L.	4	CZ	5	4	1038	1157	1149	1061	0	0	1	0	0	0	0	0	0	0	0	1	0	0	0	0	0	0	0	1	0	0	0	0	0	1	0	0	0	0	0	1	0	0	0	0
CZ5	HR	Caninae	Rubigineae	rubiginosa	L.	18	CZ	5	4	1048	1167	1159	1071	0	0	0	0	0	1	0	0	0	0	0	0	0	1	0	0	0	0	1	0	0	0	0	0	1	0	0	0	0	0	1	0	0	0	0	0
CZ6	HR	Caninae	Rubigineae	agrestis	Savi	1	CZ	6	5	1049	1168	1160	1072	0	0	0	0	0	1	0	0	0	0	0	0	0	1	0	0	0	0	1	0	0	0	0	0	1	0	0	0	0	0	0	1	0	0	0	0
CZ7	HR	Caninae	Rubigineae	gremlii	(Christ) Gremli	10	CZ	5	4	1050	1169	1161	1073	0	0	0	0	0	1	0	0	0	0	0	0	0	1	0	0	0	0	1	0	0	0	0	0	1	0	0	0	0	0	1	0	0	0	0	0
CZ8	HR	Caninae	Caninae	corymbifera	Borkh.	5	CZ	5	4	1039	1158	1150	1062	0	0	0	0	0	1	0	0	0	0	0	1	0	0	0	0	0	0	0	1	0	0	0	0	1	0	0	0	0	0	0	0	0	0	0	0
CZ9	HR	Caninae	Rubigineae	rubiginosa	L.	18	CZ	5	4	1051	1170	1162	1074	0	0	0	0	0	1	0	0	0	0	0	1	0	0	0	0	0	0	1	0	0	0	0	0	1	0	0	0	0	0	1	0	0	0	0	0
EU001	GE	Caninae	Caninae	canina	L.	4	D-FeBS	5	4	149	1040	1033	150	0	0	0	0	0	1	0	0	0	0	0	1	0	0	0	0	0	0	0	1	0	0	0	0	1	0	0	0	0	0	0	1	0	0	0	0
EU002	GE	Caninae	Caninae	canina	L.	4	D-FeBS	5	4	149	1040	1033	150	0	0	0	0	0	1	0	0	0	0	0	1	0	0	0	0	0	0	0	1	0	0	0	0	1	0	0	0	0	0	0	1	0	0	0	0
EU003	GE	Caninae	Caninae	canina	L.	4	D-FeBS	5	4	149	1040	1033	150	0	0	0	0	0	1	0	0	0	0	0	1	0	0	0	0	0	0	0	1	0	0	0	0	1	0	0	0	0	0	0	1	0	0	0	0
EU004	GE	Caninae	Caninae	canina	L.	4	D-FeBS	5	4	962	1041	1034	983	0	0	1	0	0	0	0	0	0	0	0	1	0	0	0	0	0	0	0	1	0	0	0	0	1	0	0	0	0	0	0	1	0	0	0	0
EU005	GE	Caninae	Caninae	canina	L.	4	D-FeBS	5	4	963	1042	1035	984	1	0	0	0	0	0	0	0	0	0	0	1	0	0	0	0	0	0	0	1	0	0	0	0	1	0	0	0	0	0	0	0	0	0	0	0
EU006	GE	Caninae	Caninae	canina	L.	4	D-FeBS	5	4	149	1040	1033	150	0	0	0	0	0	1	0	0	0	0	0	1	0	0	0	0	0	0	0	1	0	0	0	0	1	0	0	0	0	0	0	1	0	0	0	0
EU007	GE	Caninae	Caninae	canina	L.	4	D-FeBS	5	4	149	1040	1033	150	0	0	0	0	0	1	0	0	0	0	0	1	0	0	0	0	0	0	0	1	0	0	0	0	1	0	0	0	0	0	0	1	0	0	0	0
EU008	GE	Caninae	Caninae	canina	L.	4	D-FeBS	5	4	149	1040	1033	150	0	0	0	0	0	1	0	0	0	0	0	1	0	0	0	0	0	0	0	1	0	0	0	0	1	0	0	0	0	0	0	1	0	0	0	0
EU009	GE	Caninae	Caninae	canina	L.	4	D-FeBS	5	4	149	1040	1033	150	0	0	0	0	0	1	0	0	0	0	0	1	0	0	0	0	0	0	0	1	0	0	0	0	1	0	0	0	0	0	0	1	0	0	0	0
EU010	GE	Caninae	Caninae	canina	L.	4	D-FeBS	5	4	149	1040	1033	150	0	0	0	0	0	1	0	0	0	0	0	1	0	0	0	0	0	0	0	1	0	0	0	0	1	0	0	0	0	0	0	1	0	0	0	0
EU011	GE	Caninae	Caninae	canina	L.	4	D-FeBS	5	4	149	1040	1033	150	0	0	0	0	0	1	0	0	0	0	0	1	0	0	0	0	0	0	0	1	0	0	0	0	1	0	0	0	0	0	0	1	0	0	0	0
EU012	GE	Caninae	Caninae	canina	L.	4	D-FeBS	5	4	962	1041	1034	983	0	0	1	0	0	0	0	0	0	0	0	1	0	0	0	0	0	0	0	1	0	0	0	0	1	0	0	0	0	0	0	1	0	0	0	0
EU014	GE	Caninae	Caninae	canina	L.	4	D-FeBS	5	4	964	1043	1036	985	0	0	0	0	0	1	0	0	0	0	0	1	0	0	0	0	0	0	0	1	0	0	0	0	1	0	0	0	0	0	0	1	0	0	0	0
EU015	GE	Caninae	Caninae	canina	L.	4	D-FeBS	5	4	965	1044	1037	986	0	0	1	0	0	0	0	0	0	0	0	1	0	0	0	1	0	0	0	0	0	0	0	0	1	0	0	0	0	0	0	1	0	0	0	0
EU016	GE	Caninae	Caninae	canina	L.	4	D-FeBS	5	4	966	1045	1038	987	0	0	0	0	0	1	0	0	0	0	0	1	0	0	0	0	0	0	0	1	0	0	0	0	1	0	0	0	0	0	0	1	0	0	0	0
EU017	GE	Caninae	Caninae	canina	L.	4	D-FeBS	5	4	966	1045	1038	987	0	0	0	0	0	1	0	0	0	0	0	1	0	0	0	0	0	0	0	1	0	0	0	0	1	0	0	0	0	0	0	1	0	0	0	0
EU018	GE	Caninae	Caninae	canina	L.	4	D-FeBS	5	4	149	1040	1033	150	0	0	0	0	0	1	0	0	0	0	0	1	0	0	0	0	0	0	0	1	0	0	0	0	1	0	0	0	0	0	0	1	0	0	0	0
EU019	GE	Caninae	Caninae	canina	L.	4	D-FeBS	5	4	966	1045	1038	987	0	0	0	0	0	1	0	0	0	0	0	1	0	0	0	0	0	0	0	1	0	0	0	0	1	0	0	0	0	0	0	1	0	0	0	0
EU020	GE	Caninae	Caninae	canina	L.	4	D-FeBS	5	4	149	1040	1033	150	0	0	0	0	0	1	0	0	0	0	0	1	0	0	0	0	0	0	0	1	0	0	0	0	1	0	0	0	0	0	0	1	0	0	0	0
EU021	GE	Caninae	Caninae	canina	L.	4	D-FeBS	5	4	966	1045	1038	987	0	0	0	0	0	1	0	0	0	0	0	1	0	0	0	0	0	0	0	1	0	0	0	0	1	0	0	0	0	0	0	1	0	0	0	0
EU022	GE	Caninae	Caninae	canina	L.	4	D-FeBS	5	4	966	1045	1038	987	0	0	0	0	0	1	0	0	0	0	0	1	0	0	0	0	0	0	0	1	0	0	0	0	1	0	0	0	0	0	0	1	0	0	0	0
EU023	GE	Caninae	Caninae	canina	L.	4	D-FeBS	5	4	149	1040	1033	150	0	0	0	0	0	1	0	0	0	0	0	1	0	0	0	0	0	0	0	1	0	0	0	0	1	0	0	0	0	0	0	1	0	0	0	0
EU024	GE	Caninae	Caninae	canina	L.	4	D-FeBS	5	4	963	1042	1035	984	1	0	0	0	0	0	0	0	0	0	0	1	0	0	0	0	0	0	0	1	0	0	0	0	1	0	0	0	0	0	0	0	0	0	0	0
EU025	GE	Caninae	Caninae	canina	L.	4	D-FeBS	5	4	966	1045	1038	987	0	0	0	0	0	1	0	0	0	0	0	1	0	0	0	0	0	0	0	1	0	0	0	0	1	0	0	0	0	0	0	1	0	0	0	0
EU026	GE	Caninae	Caninae	canina	L.	4	D-FeBS	5	4	966	1045	1038	987	0	0	0	0	0	1	0	0	0	0	0	1	0	0	0	0	0	0	0	1	0	0	0	0	1	0	0	0	0	0	0	1	0	0	0	0
EU027	GE	Caninae	Caninae	canina	L.	4	D-FeBS	5	4	966	1045	1038	987	0	0	0	0	0	1	0	0	0	0	0	1	0	0	0	0	0	0	0	1	0	0	0	0	1	0	0	0	0	0	0	1	0	0	0	0
EU028	GE	Caninae	Caninae	canina	L.	4	D-FeBS	5	4	149	1040	1033	150	0	0	0	0	0	1	0	0	0	0	0	1	0	0	0	0	0	0	0	1	0	0	0	0	1	0	0	0	0	0	0	1	0	0	0	0
EU029	GE	Caninae	Caninae	canina	L.	4	D-FeBS	5	4	967	1046	1039	988	0	0	0	0	0	1	0	0	0	0	0	1	0	0	0	0	0	0	0	1	0	0	0	0	1	0	0	0	0	0	0	1	0	0	0	0
EU030	GE	Caninae	Caninae	canina	L.	4	D-FeBS	5	4	968	1047	1040	989	0	0	0	0	0	1	0	0	0	0	0	1	0	0	0	0	0	0	0	1	0	0	0	0	1	0	0	0	0	0	0	1	0	0	0	0
EU031	GE	Pimpinellifoliae	0	spinosissima	L.	20	D-MaB	3	3	416	1048	1041	418	0	0	0	1	0	0	1	0	0	0	0	1	0	0	0	0	0	0	0	0	0	0	0	0	0	0	0	0	0	0	0	0	0	0	0	0
EU032	GE	Pimpinellifoliae	0	spinosissima	L.	20	D-MaB	4	4	417	1049	1042	419	0	0	0	1	0	0	1	0	0	0	0	0	0	0	0	0	0	0	0	0	0	0	0	0	0	0	0	0	0	0	0	0	0	0	0	0
EU033	GE	Pimpinellifoliae	0	spinosissima	L.	20	D-MaB	3	3	418	1050	1043	420	0	0	0	1	0	0	1	0	0	0	0	0	0	0	0	0	0	0	0	0	0	0	0	0	0	0	0	0	0	0	0	0	0	0	0	0
EU034	GE	Pimpinellifoliae	0	spinosissima	L.	20	D-MaB	4	4	419	1051	1044	421	0	0	0	1	0	0	0	0	0	1	0	1	0	0	0	0	0	0	0	0	0	0	0	0	0	0	0	0	0	0	0	0	0	0	0	0
EU035	GE	Pimpinellifoliae	0	spinosissima	L.	20	D-MaB	4	4	417	1049	1042	419	0	0	0	1	0	0	1	0	0	0	0	0	0	0	0	0	0	0	0	0	0	0	0	0	0	0	0	0	0	0	0	0	0	0	0	0
EU036	GE	Pimpinellifoliae	0	spinosissima	L.	20	D-MaB	3	3	418	1050	1043	420	0	0	0	1	0	0	1	0	0	0	0	0	0	0	0	0	0	0	0	0	0	0	0	0	0	0	0	0	0	0	0	0	0	0	0	0
EU037	GE	Pimpinellifoliae	0	spinosissima	L.	20	D-MaB	3	3	418	1050	1043	420	0	0	0	1	0	0	1	0	0	0	0	0	0	0	0	0	0	0	0	0	0	0	0	0	0	0	0	0	0	0	0	0	0	0	0	0
EU038	GE	Pimpinellifoliae	0	spinosissima	L.	20	D-MaB	4	4	420	1052	1045	422	0	0	0	1	0	1	0	0	0	1	0	1	0	0	0	0	0	0	0	0	0	0	0	0	0	0	0	0	0	0	0	0	0	0	0	0
EU039	GE	Pimpinellifoliae	0	spinosissima	L.	20	D-MaB	4	4	421	1053	1046	423	0	0	0	1	0	0	1	0	0	1	0	1	0	0	0	0	0	0	0	0	0	0	0	0	0	0	0	0	0	0	0	0	0	0	0	0
EU040	GE	Pimpinellifoliae	0	spinosissima	L.	20	D-MaB	4	4	421	1053	1046	423	0	0	0	1	0	0	1	0	0	1	0	1	0	0	0	0	0	0	0	0	0	0	0	0	0	0	0	0	0	0	0	0	0	0	0	0
EU041	GE	Pimpinellifoliae	0	spinosissima	L.	20	D-MaB	3	3	418	1050	1043	420	0	0	0	1	0	0	1	0	0	0	0	0	0	0	0	0	0	0	0	0	0	0	0	0	0	0	0	0	0	0	0	0	0	0	0	0
EU042	GE	Pimpinellifoliae	0	spinosissima	L.	20	D-MaB	4	4	422	1054	1047	424	0	0	0	1	0	0	1	0	0	0	0	1	0	0	0	0	0	0	0	0	0	0	0	0	0	0	0	0	0	0	0	0	0	0	0	0
EU043	GE	Pimpinellifoliae	0	spinosissima	L.	20	D-MaB	4	4	422	1054	1047	424	0	0	0	1	0	0	1	0	0	0	0	1	0	0	0	0	0	0	0	0	0	0	0	0	0	0	0	0	0	0	0	0	0	0	0	0
EU044	GE	Pimpinellifoliae	0	spinosissima	L.	20	D-MaB	3	3	423	1055	1048	425	0	0	0	1	0	0	1	0	0	0	0	1	0	0	0	0	0	0	0	0	0	0	0	0	0	0	0	0	0	0	0	0	0	0	0	0
EU045	GE	Pimpinellifoliae	0	spinosissima	L.	20	D-MaB	3	3	423	1055	1048	425	0	0	0	1	0	0	1	0	0	0	0	1	0	0	0	0	0	0	0	0	0	0	0	0	0	0	0	0	0	0	0	0	0	0	0	0
EU046	GE	Pimpinellifoliae	0	spinosissima	L.	20	D-MaB	4	4	424	1056	1049	426	0	0	0	1	0	0	0	0	0	1	0	1	0	0	0	0	0	0	0	0	0	0	0	0	0	0	0	0	0	0	0	0	0	0	0	0
EU047	GE	Pimpinellifoliae	0	spinosissima	L.	20	D-MaB	4	4	417	1049	1042	419	0	0	0	1	0	0	1	0	0	0	0	0	0	0	0	0	0	0	0	0	0	0	0	0	0	0	0	0	0	0	0	0	0	0	0	0
EU048	GE	Pimpinellifoliae	0	spinosissima	L.	20	D-MaB	4	4	424	1056	1049	426	0	0	0	1	0	0	0	0	0	1	0	1	0	0	0	0	0	0	0	0	0	0	0	0	0	0	0	0	0	0	0	0	0	0	0	0
EU049	GE	Pimpinellifoliae	0	spinosissima	L.	20	D-MaB	4	4	420	1052	1045	422	0	0	0	1	0	1	0	0	0	1	0	1	0	0	0	0	0	0	0	0	0	0	0	0	0	0	0	0	0	0	0	0	0	0	0	0
EU050	GE	Pimpinellifoliae	0	spinosissima	L.	20	D-MaB	4	4	421	1053	1046	423	0	0	0	1	0	0	1	0	0	1	0	1	0	0	0	0	0	0	0	0	0	0	0	0	0	0	0	0	0	0	0	0	0	0	0	0
EU051	GE	Pimpinellifoliae	0	spinosissima	L.	20	D-MaB	4	4	427	1057	1050	429	0	0	0	1	0	0	1	0	0	0	0	1	0	0	0	0	0	0	0	0	0	0	0	0	0	0	0	0	0	0	0	0	0	0	0	0
EU052	GE	Pimpinellifoliae	0	spinosissima	L.	20	D-MaB	3	3	418	1050	1043	420	0	0	0	1	0	0	1	0	0	0	0	0	0	0	0	0	0	0	0	0	0	0	0	0	0	0	0	0	0	0	0	0	0	0	0	0
EU053	GE	Pimpinellifoliae	0	spinosissima	L.	20	D-MaB	4	4	421	1053	1046	423	0	0	0	1	0	0	1	0	0	1	0	1	0	0	0	0	0	0	0	0	0	0	0	0	0	0	0	0	0	0	0	0	0	0	0	0
EU054	GE	Pimpinellifoliae	0	spinosissima	L.	20	D-MaB	4	4	417	1049	1042	419	0	0	0	1	0	0	1	0	0	0	0	0	0	0	0	0	0	0	0	0	0	0	0	0	0	0	0	0	0	0	0	0	0	0	0	0
EU055	GE	Pimpinellifoliae	0	spinosissima	L.	20	D-MaB	3	3	418	1050	1043	420	0	0	0	1	0	0	1	0	0	0	0	0	0	0	0	0	0	0	0	0	0	0	0	0	0	0	0	0	0	0	0	0	0	0	0	0
EU056	GE	Pimpinellifoliae	0	spinosissima	L.	20	D-MaB	3	3	418	1050	1043	420	0	0	0	1	0	0	1	0	0	0	0	0	0	0	0	0	0	0	0	0	0	0	0	0	0	0	0	0	0	0	0	0	0	0	0	0
EU057	GE	Pimpinellifoliae	0	spinosissima	L.	20	D-MaB	4	4	429	1058	1051	431	0	0	0	1	0	0	1	0	0	1	0	1	0	0	0	0	0	0	0	0	0	0	0	0	0	0	0	0	0	0	0	0	0	0	0	0
EU058	GE	Pimpinellifoliae	0	spinosissima	L.	20	D-MaB	4	4	430	1059	1052	432	0	0	0	0	0	1	0	1	1	1	0	0	0	0	0	0	0	0	0	0	0	0	0	0	0	0	0	0	0	0	0	0	0	0	0	0
EU059	GE	Pimpinellifoliae	0	spinosissima	L.	20	D-MaB	4	4	429	1058	1051	431	0	0	0	1	0	0	1	0	0	1	0	1	0	0	0	0	0	0	0	0	0	0	0	0	0	0	0	0	0	0	0	0	0	0	0	0
EU060	GE	Pimpinellifoliae	0	spinosissima	L.	20	D-MaB	3	3	431	1060	1053	433	0	0	0	1	0	0	0	0	0	0	0	1	0	0	0	0	0	0	0	0	0	0	0	0	0	0	0	0	0	0	0	0	0	0	0	0
D001001	GE	Pimpinellifoliae	0	spinosissima	L.	20	D001	4	4	136	144	144	137	0	0	0	1	0	1	1	0	0	0	0	0	0	0	0	0	0	0	0	0	0	0	0	0	0	0	0	0	0	0	0	0	0	0	0	0
D001002	GE	Pimpinellifoliae	0	spinosissima	L.	20	D001	4	4	137	145	145	138	0	0	0	1	0	0	1	0	0	0	0	0	0	0	0	0	0	0	0	0	0	0	0	0	0	0	0	0	0	0	0	0	0	0	0	0
D001004	GE	Pimpinellifoliae	0	spinosissima	L.	20	D001	4	4	138	146	146	139	0	0	0	1	0	0	1	0	0	0	0	0	0	0	0	0	0	0	0	0	0	0	0	0	0	0	0	0	0	0	0	0	0	0	0	0
D001005	GE	Pimpinellifoliae	0	spinosissima	L.	20	D001	4	4	139	147	147	140	0	0	0	1	0	0	0	0	1	0	0	0	0	0	0	0	0	0	0	0	0	0	0	0	0	0	0	0	0	0	0	0	0	0	0	0
D002001	GE	Caninae	Rubrifoliae	glauca	Pourr.	9	D002	4	3	140	148	148	141	0	0	0	0	0	1	0	0	0	0	0	0	0	0	0	1	0	0	0	0	0	0	0	0	0	0	0	1	0	0	0	1	0	0	0	0
D002002	GE	Caninae	Rubrifoliae	glauca	Pourr.	9	D002	4	3	140	148	148	141	0	0	0	0	0	1	0	0	0	0	0	0	0	0	0	1	0	0	0	0	0	0	0	0	0	0	0	1	0	0	0	1	0	0	0	0
D002003	GE	Caninae	Rubrifoliae	glauca	Pourr.	9	D002	4	3	141	149	149	142	0	0	0	0	0	1	0	0	0	0	0	1	0	0	0	0	0	0	0	0	0	0	0	0	0	0	0	1	0	0	0	1	0	0	0	0
D003001	GE	Caninae	Caninae	canina	L.	4	D003	5	4	142	150	150	143	0	0	1	0	0	0	0	0	1	0	0	0	0	0	0	0	0	0	0	1	0	0	0	0	1	0	0	0	0	0	0	0	0	1	0	0
D003003	GE	Caninae	Caninae	canina	L.	4	D003	5	4	142	150	150	143	0	0	1	0	0	0	0	0	1	0	0	0	0	0	0	0	0	0	0	1	0	0	0	0	1	0	0	0	0	0	0	0	0	1	0	0
D004001	GE	Caninae	Caninae	canina	L.	4	D004	5	4	143	151	151	144	0	0	0	0	0	1	0	0	0	0	0	1	0	0	0	0	0	0	0	1	0	0	0	0	1	0	0	0	0	0	0	0	0	0	0	0
D004002	GE	Caninae	Caninae	canina	L.	4	D004	5	4	143	151	151	144	0	0	0	0	0	1	0	0	0	0	0	1	0	0	0	0	0	0	0	1	0	0	0	0	1	0	0	0	0	0	0	0	0	0	0	0
D005001	GE	Caninae	Vestitae	sherardii	Davies	19	D005	5	4	144	152	152	145	0	0	0	0	0	1	0	0	0	0	0	1	0	0	0	1	0	0	0	0	0	0	0	0	1	0	0	0	0	0	0	0	0	0	0	0
D005002	GE	Caninae	Vestitae	sherardii	Davies	19	D005	5	4	145	153	153	146	0	0	0	0	0	1	0	0	0	0	0	1	0	0	0	1	0	0	0	0	0	0	0	0	1	0	0	0	0	0	0	0	0	0	0	0
D005003	GE	Caninae	Vestitae	sherardii	Davies	19	D005	5	4	145	153	153	146	0	0	0	0	0	1	0	0	0	0	0	1	0	0	0	1	0	0	0	0	0	0	0	0	1	0	0	0	0	0	0	0	0	0	0	0
D005004	GE	Caninae	Vestitae	sherardii	Davies	19	D005	5	4	145	153	153	146	0	0	0	0	0	1	0	0	0	0	0	1	0	0	0	1	0	0	0	0	0	0	0	0	1	0	0	0	0	0	0	0	0	0	0	0
D005005	GE	Caninae	Vestitae	sherardii	Davies	19	D005	5	4	145	153	153	146	0	0	0	0	0	1	0	0	0	0	0	1	0	0	0	1	0	0	0	0	0	0	0	0	1	0	0	0	0	0	0	0	0	0	0	0
D006001	GE	Caninae	Caninae	canina	L.	4	D006	6	5	146	154	154	147	0	0	1	0	0	0	0	0	0	0	0	1	0	0	0	0	0	0	0	1	0	0	0	0	1	0	0	0	0	0	0	0	0	0	0	0
D006002	GE	Caninae	Caninae	canina	L.	4	D006	6	5	147	155	155	148	0	0	0	0	0	1	0	0	0	0	0	1	0	0	0	0	0	0	0	1	0	0	0	0	1	0	0	0	0	0	0	1	0	0	0	0
D006003	GE	Caninae	Caninae	canina	L.	4	D006	5	4	148	156	156	149	0	0	0	0	0	0	1	0	0	0	0	0	0	0	0	0	0	1	0	0	0	0	0	0	1	0	0	0	0	0	0	0	0	0	0	0
D006004	GE	Caninae	Caninae	canina	L.	4	D006	5	4	149	157	157	150	0	0	0	0	0	1	0	0	0	0	0	1	0	0	0	0	0	0	0	1	0	0	0	0	1	0	0	0	0	0	0	1	0	0	0	0
D006005	GE	Caninae	Caninae	canina	L.	4	D006	5	4	149	157	157	150	0	0	0	0	0	1	0	0	0	0	0	1	0	0	0	0	0	0	0	1	0	0	0	0	1	0	0	0	0	0	0	1	0	0	0	0
D008001	GE	Caninae	Rubigineae	rubiginosa	L.	18	D008	5	4	150	158	158	151	0	0	0	0	0	1	0	0	0	0	0	1	0	0	0	0	0	0	1	0	0	0	0	0	1	0	0	0	0	0	1	0	0	0	0	0
D008002	GE	Caninae	Rubigineae	rubiginosa	L.	18	D008	5	4	4	159	159	4	0	0	0	0	0	1	0	0	0	0	0	0	0	1	0	0	0	0	1	0	0	0	0	0	1	0	0	0	0	0	1	0	0	0	0	0
D008003	GE	Caninae	Rubigineae	rubiginosa	L.	18	D008	5	4	4	159	159	4	0	0	0	0	0	1	0	0	0	0	0	0	0	1	0	0	0	0	1	0	0	0	0	0	1	0	0	0	0	0	1	0	0	0	0	0
D008004	GE	Caninae	Rubigineae	rubiginosa	L.	18	D008	5	4	151	160	160	152	0	0	0	0	0	1	0	0	0	0	0	0	0	1	0	0	0	0	1	0	0	0	0	0	1	0	0	0	0	0	1	0	0	0	0	0
D008005	GE	Caninae	Rubigineae	rubiginosa	L.	18	D008	5	4	4	159	159	4	0	0	0	0	0	1	0	0	0	0	0	0	0	1	0	0	0	0	1	0	0	0	0	0	1	0	0	0	0	0	1	0	0	0	0	0
D009001	GE	Caninae	Caninae	canina	L.	4	D009	5	4	152	161	161	153	0	0	0	0	0	1	0	0	0	0	0	1	0	0	0	0	0	0	0	1	0	0	0	0	1	0	0	0	0	0	0	1	0	0	0	0
D009003	GE	Caninae	Caninae	canina	L.	4	D009	6	5	153	162	162	154	0	0	0	0	0	1	0	0	0	0	0	1	0	0	0	0	0	0	0	1	0	0	0	0	1	0	0	0	0	0	0	1	0	0	0	0
D009004	GE	Caninae	Caninae	canina	L.	4	D009	5	4	154	163	163	155	0	0	1	0	0	0	0	0	0	0	0	1	0	0	0	0	0	0	0	1	0	0	0	0	1	0	0	0	0	0	0	0	0	0	0	0
D009005	GE	Caninae	Caninae	canina	L.	4	D009	5	4	155	164	164	156	0	0	1	0	0	0	0	0	0	0	0	1	0	0	0	0	0	0	0	1	0	0	0	0	1	0	0	0	0	0	0	1	0	0	0	0
D009006	GE	Caninae	Caninae	canina	L.	4	D009	5	4	156	165	165	157	0	0	0	0	0	1	0	0	0	0	0	1	0	0	0	0	0	1	0	0	0	0	0	0	1	0	0	0	0	0	0	1	0	0	0	0
D009007	GE	Caninae	Caninae	canina	L.	4	D009	5	4	157	166	166	158	1	0	0	0	0	0	0	0	0	0	0	1	0	0	0	0	0	0	0	1	0	0	0	0	1	0	0	0	0	0	0	0	0	0	0	0
D009008	GE	Caninae	Caninae	canina	L.	4	D009	5	4	158	167	167	159	0	0	0	0	0	1	0	0	0	0	0	1	0	0	0	0	0	0	0	1	0	0	0	0	1	0	0	0	0	0	0	0	0	0	0	0
D009009	GE	Caninae	Caninae	canina	L.	4	D009	5	4	159	168	168	160	0	0	0	0	0	1	0	0	0	0	0	1	0	0	0	0	0	0	0	1	0	0	0	0	1	0	0	0	0	0	0	1	0	0	0	0
D009010	GE	Caninae	Caninae	canina	L.	4	D009	5	4	159	168	168	160	0	0	0	0	0	1	0	0	0	0	0	1	0	0	0	0	0	0	0	1	0	0	0	0	1	0	0	0	0	0	0	1	0	0	0	0
D009011	GE	Caninae	Caninae	canina	L.	4	D009	5	4	160	169	169	161	0	0	0	0	0	1	0	0	0	0	0	1	0	0	0	0	0	0	0	1	0	0	0	0	1	0	0	0	0	0	0	1	0	0	0	0
D009012	GE	Caninae	Caninae	canina	L.	4	D009	5	4	161	170	170	162	0	0	1	0	0	0	0	0	0	0	0	1	0	0	0	0	0	0	0	1	0	0	0	0	1	0	0	0	0	0	0	0	0	0	0	0
D009013	GE	Caninae	Caninae	canina	L.	4	D009	5	4	162	171	171	163	0	0	0	0	0	1	0	0	0	0	0	1	0	0	0	0	0	0	0	1	0	0	0	0	1	0	0	0	0	0	0	1	0	0	0	0
D009014	GE	Caninae	Caninae	canina	L.	4	D009	5	4	163	172	172	164	0	0	0	0	0	1	0	0	0	0	0	0	0	1	0	0	0	0	0	1	0	0	0	0	0	1	0	0	0	0	0	0	0	0	0	0
D009015	GE	Caninae	Caninae	canina	L.	4	D009	5	4	164	173	173	165	0	0	0	0	0	1	0	0	0	0	0	1	0	0	0	0	0	1	0	0	0	0	0	0	1	0	0	0	0	0	0	0	0	0	0	0
D009016	GE	Caninae	Caninae	canina	L.	4	D009	5	4	159	168	168	160	0	0	0	0	0	1	0	0	0	0	0	1	0	0	0	0	0	0	0	1	0	0	0	0	1	0	0	0	0	0	0	1	0	0	0	0
D009017	GE	Caninae	Caninae	canina	L.	4	D009	5	4	165	174	174	166	0	0	1	0	0	0	0	0	0	0	0	1	0	0	0	0	0	0	0	1	0	0	0	0	1	0	0	0	0	0	0	0	0	0	0	0
D010001	GE	Caninae	Vestitae	sherardii	Davies	19	D010	5	4	166	175	175	167	0	0	0	0	0	1	0	0	0	0	0	1	0	0	0	0	0	0	0	0	0	0	1	0	1	0	0	0	0	0	0	0	0	0	0	0
D011001	GE	Caninae	Caninae	canina	L.	4	D011	5	4	167	176	176	168	0	0	0	0	0	1	1	0	0	0	0	0	0	0	0	0	0	0	0	1	0	0	0	0	1	0	0	0	0	0	0	1	0	0	0	0
D011002	GE	Caninae	Caninae	canina	L.	4	D011	5	4	167	176	176	168	0	0	0	0	0	1	1	0	0	0	0	0	0	0	0	0	0	0	0	1	0	0	0	0	1	0	0	0	0	0	0	1	0	0	0	0
D011003	GE	Caninae	Caninae	canina	L.	4	D011	5	4	168	177	177	169	0	0	0	0	0	0	0	1	0	0	0	0	0	0	0	0	0	0	0	0	0	0	0	0	0	0	0	0	0	0	0	0	0	0	0	0
D011004	GE	Caninae	Caninae	canina	L.	4	D011	5	4	169	178	178	170	0	0	1	0	0	0	0	0	0	0	0	1	0	0	0	0	0	0	0	0	0	0	1	0	1	0	0	0	0	0	0	0	0	0	0	0
D011005	GE	Caninae	Caninae	canina	L.	4	D011	5	4	170	179	179	171	0	0	0	0	0	1	1	0	0	0	0	0	0	0	0	0	0	0	0	0	0	0	1	0	1	0	0	0	0	0	0	1	0	0	0	0
D012001	GE	Caninae	Vestitae	sherardii	Davies	19	D012	5	4	171	180	180	172	0	0	0	0	0	1	0	0	0	0	0	1	0	0	0	0	0	0	0	0	0	0	1	0	1	0	0	0	0	0	0	0	0	0	0	0
D012002	GE	Caninae	Vestitae	sherardii	Davies	19	D012	5	4	171	180	180	172	0	0	0	0	0	1	0	0	0	0	0	1	0	0	0	0	0	0	0	0	0	0	1	0	1	0	0	0	0	0	0	0	0	0	0	0
D012003	GE	Caninae	Vestitae	sherardii	Davies	19	D012	6	5	172	181	181	173	0	0	0	0	0	1	1	0	0	0	0	1	0	0	0	0	0	0	0	0	0	0	1	0	1	0	0	0	0	0	0	0	0	0	0	0
D012004	GE	Caninae	Vestitae	sherardii	Davies	19	D012	5	4	171	180	180	172	0	0	0	0	0	1	0	0	0	0	0	1	0	0	0	0	0	0	0	0	0	0	1	0	1	0	0	0	0	0	0	0	0	0	0	0
D012005	GE	Caninae	Vestitae	sherardii	Davies	19	D012	5	4	171	180	180	172	0	0	0	0	0	1	0	0	0	0	0	1	0	0	0	0	0	0	0	0	0	0	1	0	1	0	0	0	0	0	0	0	0	0	0	0
D013001	GE	Caninae	Caninae	corymbifera	Borkh.	5	D013	5	4	173	182	182	174	0	0	1	0	0	0	0	0	0	0	0	1	0	0	0	0	0	0	0	1	0	0	0	0	1	0	0	0	0	0	0	0	0	0	0	0
D013002	GE	Caninae	Caninae	corymbifera	Borkh.	5	D013	5	4	173	182	182	174	0	0	1	0	0	0	0	0	0	0	0	1	0	0	0	0	0	0	0	1	0	0	0	0	1	0	0	0	0	0	0	0	0	0	0	0
D013003	GE	Caninae	Caninae	corymbifera	Borkh.	5	D013	5	4	173	182	182	174	0	0	1	0	0	0	0	0	0	0	0	1	0	0	0	0	0	0	0	1	0	0	0	0	1	0	0	0	0	0	0	0	0	0	0	0
D014001	GE	Caninae	Caninae	canina	L.	4	D014	5	4	174	183	183	175	0	0	0	0	0	1	1	0	0	0	0	0	0	0	0	0	0	0	0	1	0	0	0	0	1	0	0	0	0	0	0	1	0	0	0	0
D014002	GE	Caninae	Caninae	canina	L.	4	D014	5	4	174	183	183	175	0	0	0	0	0	1	1	0	0	0	0	0	0	0	0	0	0	0	0	1	0	0	0	0	1	0	0	0	0	0	0	1	0	0	0	0
D014003	GE	Caninae	Caninae	canina	L.	4	D014	5	4	174	183	183	175	0	0	0	0	0	1	1	0	0	0	0	0	0	0	0	0	0	0	0	1	0	0	0	0	1	0	0	0	0	0	0	1	0	0	0	0
D014004	GE	Caninae	Caninae	canina	L.	4	D014	6	5	175	184	184	176	0	0	0	0	0	1	1	0	0	0	0	0	0	0	0	0	0	0	0	1	0	0	0	0	1	0	0	0	0	0	0	1	0	0	0	0
D014005	GE	Caninae	Caninae	canina	L.	4	D014	5	4	176	185	185	177	0	0	0	0	0	1	1	0	0	0	0	0	0	0	0	0	0	0	0	1	0	0	0	0	1	0	0	0	0	0	0	1	0	0	0	0
D014006	GE	Caninae	Caninae	canina	L.	4	D014	5	4	174	183	183	175	0	0	0	0	0	1	1	0	0	0	0	0	0	0	0	0	0	0	0	1	0	0	0	0	1	0	0	0	0	0	0	1	0	0	0	0
D015001	GE	Caninae	Caninae	corymbifera	Borkh.	5	D015	5	4	177	186	186	178	0	0	0	0	0	0	0	1	0	0	0	1	0	0	0	0	0	0	0	1	0	0	0	0	1	0	0	0	0	0	0	0	0	0	0	0
D015002	GE	Caninae	Caninae	corymbifera	Borkh.	5	D015	5	4	178	187	187	179	0	0	0	0	0	1	1	0	0	0	0	0	0	0	0	0	0	0	0	1	0	0	0	0	1	0	0	0	0	0	0	1	0	0	0	0
D015003	GE	Caninae	Caninae	corymbifera	Borkh.	5	D015	5	4	179	188	188	180	0	0	1	0	0	0	0	0	0	0	0	1	0	0	0	0	0	0	0	0	0	1	0	0	1	0	0	0	0	0	0	0	0	0	0	0
D015004	GE	Caninae	Caninae	corymbifera	Borkh.	5	D015	5	4	180	189	189	181	0	0	0	0	0	1	0	0	0	0	0	1	0	0	0	0	0	0	0	1	0	0	0	0	1	0	0	0	0	0	1	0	0	0	0	0
D015005	GE	Caninae	Caninae	corymbifera	Borkh.	5	D015	5	4	181	190	190	182	0	0	1	0	0	0	1	0	0	0	0	0	0	0	0	0	0	0	0	1	0	0	0	0	1	0	0	0	0	0	0	0	0	0	0	0
D017001	GE	Caninae	Caninae	canina	L.	4	D017	6	5	182	191	191	183	0	0	0	0	0	1	0	0	0	0	0	0	0	1	0	0	0	0	0	1	0	1	1	0	0	0	0	0	0	0	0	0	0	0	0	0
D017002	GE	Caninae	Caninae	canina	L.	4	D017	6	5	183	192	192	184	0	0	0	0	0	1	0	0	0	0	0	0	0	1	0	0	0	0	0	1	0	1	1	0	0	0	0	0	0	0	0	0	0	0	0	0
D017003	GE	Caninae	Caninae	canina	L.	4	D017	5	4	184	193	193	185	0	0	1	0	0	0	0	0	0	0	0	1	0	0	0	0	0	0	0	1	0	0	0	0	1	0	0	0	0	0	0	0	0	0	0	0
D017004	GE	Caninae	Caninae	canina	L.	4	D017	6	5	185	194	194	186	0	0	0	0	0	1	1	0	0	0	0	0	0	0	0	0	0	0	0	1	0	0	0	0	1	0	0	0	0	0	0	1	0	0	0	0
D017005	GE	Caninae	Caninae	canina	L.	4	D017	5	4	186	195	195	187	0	0	1	0	0	0	0	0	0	0	0	1	0	0	0	0	0	0	0	1	0	0	0	0	1	0	0	0	0	0	0	1	0	0	0	0
D018022	GE	Synstylae	0	arvensis	Huds.	2	D018	2	2	187	196	196	188	0	0	0	0	0	0	0	0	0	0	0	0	0	0	0	0	0	0	1	0	0	0	0	0	0	0	0	0	0	0	0	0	0	0	0	0
D018024	GE	Synstylae	0	arvensis	Huds.	2	D018	2	2	188	197	197	189	0	0	0	0	0	0	0	0	0	0	0	0	0	0	0	0	0	0	1	0	0	0	0	0	0	0	0	0	0	0	0	0	0	0	0	0
D019001	GE	Caninae	Caninae	corymbifera	Borkh.	5	D019	5	4	189	198	198	190	0	0	1	0	0	0	0	0	0	0	0	1	0	0	0	0	0	1	0	0	0	0	0	0	1	0	0	0	0	0	0	0	0	0	0	0
D019002	GE	Caninae	Caninae	corymbifera	Borkh.	5	D019	5	4	189	198	198	190	0	0	1	0	0	0	0	0	0	0	0	1	0	0	0	0	0	1	0	0	0	0	0	0	1	0	0	0	0	0	0	0	0	0	0	0
D020001	GE	Caninae	Caninae	corymbifera	Borkh.	5	D020	5	4	190	199	199	191	0	0	1	0	0	0	0	0	0	0	0	1	0	0	0	0	0	1	0	0	0	0	0	0	1	0	0	0	0	0	0	0	0	0	0	0
D020002	GE	Caninae	Caninae	corymbifera	Borkh.	5	D020	5	4	191	200	200	192	0	0	1	0	0	0	0	0	0	0	0	1	0	0	0	1	0	0	0	0	0	0	0	0	1	0	0	0	0	0	0	0	0	0	0	0
D021001	GE	Caninae	Rubigineae	rubiginosa	L.	18	D021	6	5	192	201	201	193	0	0	0	0	0	1	0	0	0	0	0	0	0	1	0	0	0	0	1	0	0	0	0	0	1	0	0	0	0	0	1	0	0	0	0	0
D021002	GE	Caninae	Rubigineae	rubiginosa	L.	18	D021	6	5	193	202	202	194	0	0	0	1	0	0	0	0	0	0	0	0	0	1	0	0	0	0	1	0	0	0	0	0	1	0	0	0	0	0	1	0	0	0	0	0
D021003	GE	Caninae	Rubigineae	rubiginosa	L.	18	D021	6	5	194	203	203	195	0	0	0	1	0	0	0	0	0	0	0	0	0	1	0	0	0	0	1	0	0	0	0	0	1	0	0	0	0	0	1	0	0	0	0	0
D022013	GE	Synstylae	0	arvensis	Huds.	2	D022	2	2	195	204	204	196	0	0	0	0	0	0	0	0	0	0	0	0	0	0	0	0	0	0	1	0	0	0	0	0	0	0	0	0	0	0	0	0	0	0	0	0
D022016	GE	Synstylae	0	arvensis	Huds.	2	D022	2	2	196	205	205	197	0	0	0	0	0	0	0	0	0	0	0	0	0	0	0	0	0	0	1	0	0	0	0	0	0	0	0	0	0	0	0	0	0	0	0	0
D023001	GE	Caninae	Caninae	corymbifera	Borkh.	5	D023	5	4	197	206	206	198	0	0	1	0	0	0	0	0	0	0	0	1	0	0	0	0	0	1	0	0	0	0	0	0	1	0	0	0	0	0	0	0	0	0	0	0
D026001	GE	Caninae	Vestitae	mollis	Sm.	15	D026	6	5	198	207	207	199	0	0	0	0	0	1	1	0	0	0	0	0	0	0	0	0	0	0	0	0	0	0	1	0	0	0	0	0	0	0	0	0	0	0	0	0
D026002	GE	Caninae	Vestitae	mollis	Sm.	15	D026	5	4	199	208	208	200	0	0	0	0	0	1	1	0	0	0	0	0	0	0	0	0	0	0	0	0	0	0	1	0	0	0	0	0	0	0	0	0	0	0	0	0
D026003	GE	Caninae	Vestitae	mollis	Sm.	15	D026	5	4	200	209	209	201	0	0	0	0	0	1	1	0	0	0	0	0	0	0	0	0	0	0	0	0	0	0	1	0	0	0	0	0	0	0	0	0	0	0	0	0
D026004	GE	Caninae	Vestitae	mollis	Sm.	15	D026	5	4	201	210	210	202	0	0	0	0	0	1	1	0	0	0	0	0	0	0	0	0	0	0	0	0	0	0	1	0	0	0	0	0	0	0	0	0	0	0	0	0
D026005	GE	Caninae	Vestitae	mollis	Sm.	15	D026	5	4	202	211	211	203	0	0	0	0	0	1	1	0	0	0	0	0	0	0	0	0	0	0	0	0	0	0	1	0	0	0	0	0	0	0	0	0	0	0	0	0
D026008	GE	Caninae	Vestitae	mollis	Sm.	15	D026	4	3	203	212	212	204	0	0	0	0	0	1	1	0	0	0	0	0	0	0	0	0	0	0	0	0	0	0	1	0	0	0	0	0	0	0	0	0	0	0	0	0
D026009	GE	Caninae	Vestitae	mollis	Sm.	15	D026	4	3	204	213	213	205	0	0	0	0	0	1	1	0	0	0	0	0	0	0	0	0	0	0	0	0	0	0	1	0	0	0	0	0	0	0	0	0	0	0	0	0
D026010	GE	Caninae	Vestitae	mollis	Sm.	15	D026	4	3	205	214	214	206	0	0	0	0	0	1	1	0	0	0	0	0	0	0	0	0	0	0	0	0	0	0	1	0	0	0	0	0	0	0	0	0	0	0	0	0
D026011	GE	Caninae	Vestitae	mollis	Sm.	15	D026	5	4	206	215	215	207	0	0	0	0	0	1	1	0	0	0	0	0	0	0	0	0	0	0	0	0	0	0	1	0	0	0	0	0	0	0	0	0	0	0	0	0
D026012	GE	Caninae	Vestitae	mollis	Sm.	15	D026	4	3	207	216	216	208	0	0	0	0	0	1	1	0	0	0	0	0	0	0	0	0	0	0	0	0	0	0	1	0	0	0	0	0	0	0	0	0	0	0	0	0
D026013	GE	Caninae	Vestitae	mollis	Sm.	15	D026	4	3	208	217	217	209	0	0	0	0	0	1	1	0	0	0	0	0	0	0	0	0	0	0	0	0	0	0	1	0	0	0	0	0	0	0	0	0	0	0	0	0
D026015	GE	Caninae	Vestitae	mollis	Sm.	15	D026	4	3	209	218	218	210	0	0	0	0	0	1	1	0	0	0	0	0	0	0	0	0	0	0	0	0	0	0	1	0	0	0	0	0	0	0	0	0	0	0	0	0
D026016	GE	Caninae	Vestitae	mollis	Sm.	15	D026	4	3	210	219	219	211	0	0	0	0	0	1	1	0	0	0	0	0	0	0	0	0	0	0	0	0	0	0	1	0	0	0	0	0	0	0	0	0	0	0	0	0
D026017	GE	Caninae	Vestitae	mollis	Sm.	15	D026	4	3	211	220	220	212	0	0	0	0	0	1	1	0	0	0	0	0	0	0	0	0	0	0	0	0	0	0	1	0	0	0	0	0	0	0	0	0	0	0	0	0
D026018	GE	Caninae	Vestitae	mollis	Sm.	15	D026	4	3	205	214	214	206	0	0	0	0	0	1	1	0	0	0	0	0	0	0	0	0	0	0	0	0	0	0	1	0	0	0	0	0	0	0	0	0	0	0	0	0
D027001	GE	Caninae	Caninae	subcanina	(Christ) Vuk	22	D027	5	4	212	221	221	213	0	0	1	0	0	0	0	0	0	0	0	1	0	0	0	0	0	0	0	1	0	0	0	0	1	0	0	0	0	0	0	0	0	0	0	0
D028001	GE	Caninae	Vestitae	mollis	Sm.	15	D028	4	3	213	222	222	214	0	0	0	0	0	1	1	0	0	0	0	0	0	0	0	0	0	0	0	0	0	0	1	0	0	0	0	0	0	0	0	0	0	0	0	0
D029001	GE	Caninae	Caninae	corymbifera	Borkh.	5	D029	5	4	214	223	223	215	0	0	0	0	0	1	1	0	0	0	0	0	0	0	0	0	0	0	0	0	0	0	1	0	1	0	0	0	0	0	0	0	0	0	0	0
D029002	GE	Caninae	Caninae	corymbifera	Borkh.	5	D029	5	4	215	224	224	216	0	0	0	0	0	1	1	0	0	0	0	0	0	0	0	0	0	0	0	0	0	0	1	0	0	0	0	0	0	0	0	0	0	0	0	0
D029003	GE	Caninae	Caninae	corymbifera	Borkh.	5	D029	5	4	215	224	224	216	0	0	0	0	0	1	1	0	0	0	0	0	0	0	0	0	0	0	0	0	0	0	1	0	0	0	0	0	0	0	0	0	0	0	0	0
D030001	GE	Caninae	Vestitae	mollis	Sm.	15	D030	4	3	216	225	225	217	0	0	0	0	0	1	1	0	0	0	0	0	0	0	0	0	0	0	0	0	0	0	1	0	0	0	0	0	0	0	0	0	0	0	0	0
D031001	GE	Caninae	Caninae	corymbifera	Borkh.	5	D031	5	4	217	226	226	218	0	0	0	0	0	1	0	0	0	0	0	1	0	0	0	1	0	0	0	0	0	0	0	0	1	0	0	0	0	0	0	1	0	0	0	0
D031002	GE	Caninae	Caninae	corymbifera	Borkh.	5	D031	6	5	218	227	227	219	0	0	0	0	0	1	0	0	0	0	0	1	0	0	0	0	0	0	0	1	0	0	0	0	1	0	0	0	0	0	0	0	0	0	0	0
D031003	GE	Caninae	Caninae	corymbifera	Borkh.	5	D031	5	4	217	226	226	218	0	0	0	0	0	1	0	0	0	0	0	1	0	0	0	1	0	0	0	0	0	0	0	0	1	0	0	0	0	0	0	1	0	0	0	0
D032001	GE	Caninae	Caninae	caesia	Sm.	3	D032	5	4	219	228	228	220	0	0	0	0	0	1	1	0	0	0	0	0	0	0	0	0	0	0	0	1	0	0	0	0	1	0	0	0	0	0	0	0	0	0	0	0
D033001	GE	Caninae	Rubigineae	micrantha	Sm.	14	D033	6	5	220	229	229	221	0	0	0	0	0	1	0	0	0	0	0	1	0	0	0	0	0	0	1	0	0	0	0	0	1	0	0	0	0	0	1	0	0	0	0	0
EU121	GE	Gallicanae	0	gallica	L.	8	D034-EU	4	4	442	1070	1063	444	0	0	0	0	0	0	0	0	1	0	0	0	0	0	0	0	0	1	0	0	0	0	0	0	0	0	1	0	0	0	0	0	0	0	0	0
EU122	GE	Gallicanae	0	gallica	L.	8	D034-EU	4	4	442	1070	1063	444	0	0	0	0	0	0	0	0	1	0	0	0	0	0	0	0	0	1	0	0	0	0	0	0	0	0	1	0	0	0	0	0	0	0	0	0
EU123	GE	Gallicanae	0	gallica	L.	8	D034-EU	4	4	442	1070	1063	444	0	0	0	0	0	0	0	0	1	0	0	0	0	0	0	0	0	1	0	0	0	0	0	0	0	0	1	0	0	0	0	0	0	0	0	0
EU124	GE	Gallicanae	0	gallica	L.	8	D034-EU	4	4	442	1070	1063	444	0	0	0	0	0	0	0	0	1	0	0	0	0	0	0	0	0	1	0	0	0	0	0	0	0	0	1	0	0	0	0	0	0	0	0	0
EU125	GE	Gallicanae	0	gallica	L.	8	D034-EU	4	4	442	1070	1063	444	0	0	0	0	0	0	0	0	1	0	0	0	0	0	0	0	0	1	0	0	0	0	0	0	0	0	1	0	0	0	0	0	0	0	0	0
EU126	GE	Gallicanae	0	gallica	L.	8	D034-EU	4	4	442	1070	1063	444	0	0	0	0	0	0	0	0	1	0	0	0	0	0	0	0	0	1	0	0	0	0	0	0	0	0	1	0	0	0	0	0	0	0	0	0
EU127	GE	Gallicanae	0	gallica	L.	8	D034-EU	4	4	442	1070	1063	444	0	0	0	0	0	0	0	0	1	0	0	0	0	0	0	0	0	1	0	0	0	0	0	0	0	0	1	0	0	0	0	0	0	0	0	0
EU128	GE	Gallicanae	0	gallica	L.	8	D034-EU	4	4	442	1070	1063	444	0	0	0	0	0	0	0	0	1	0	0	0	0	0	0	0	0	1	0	0	0	0	0	0	0	0	1	0	0	0	0	0	0	0	0	0
EU129	GE	Gallicanae	0	gallica	L.	8	D034-EU	4	4	442	1070	1063	444	0	0	0	0	0	0	0	0	1	0	0	0	0	0	0	0	0	1	0	0	0	0	0	0	0	0	1	0	0	0	0	0	0	0	0	0
EU130	GE	Gallicanae	0	gallica	L.	8	D034-EU	4	4	443	1071	1064	445	0	0	0	0	0	0	0	0	1	0	0	0	0	0	0	0	0	1	0	0	0	0	0	0	0	0	1	0	0	0	0	0	0	0	0	0
EU131	GE	Gallicanae	0	gallica	L.	8	D034-EU	4	4	442	1070	1063	444	0	0	0	0	0	0	0	0	1	0	0	0	0	0	0	0	0	1	0	0	0	0	0	0	0	0	1	0	0	0	0	0	0	0	0	0
EU132	GE	Gallicanae	0	gallica	L.	8	D034-EU	4	4	442	1070	1063	444	0	0	0	0	0	0	0	0	1	0	0	0	0	0	0	0	0	1	0	0	0	0	0	0	0	0	1	0	0	0	0	0	0	0	0	0
EU133	GE	Gallicanae	0	gallica	L.	8	D034-EU	4	4	442	1070	1063	444	0	0	0	0	0	0	0	0	1	0	0	0	0	0	0	0	0	1	0	0	0	0	0	0	0	0	1	0	0	0	0	0	0	0	0	0
EU134	GE	Gallicanae	0	gallica	L.	8	D034-EU	4	4	442	1070	1063	444	0	0	0	0	0	0	0	0	1	0	0	0	0	0	0	0	0	1	0	0	0	0	0	0	0	0	1	0	0	0	0	0	0	0	0	0
EU135	GE	Gallicanae	0	gallica	L.	8	D034-EU	4	4	442	1070	1063	444	0	0	0	0	0	0	0	0	1	0	0	0	0	0	0	0	0	1	0	0	0	0	0	0	0	0	1	0	0	0	0	0	0	0	0	0
EU136	GE	Gallicanae	0	gallica	L.	8	D034-EU	4	4	442	1070	1063	444	0	0	0	0	0	0	0	0	1	0	0	0	0	0	0	0	0	1	0	0	0	0	0	0	0	0	1	0	0	0	0	0	0	0	0	0
EU137	GE	Gallicanae	0	gallica	L.	8	D034-EU	4	4	442	1070	1063	444	0	0	0	0	0	0	0	0	1	0	0	0	0	0	0	0	0	1	0	0	0	0	0	0	0	0	1	0	0	0	0	0	0	0	0	0
EU138	GE	Gallicanae	0	gallica	L.	8	D034-EU	4	4	442	1070	1063	444	0	0	0	0	0	0	0	0	1	0	0	0	0	0	0	0	0	1	0	0	0	0	0	0	0	0	1	0	0	0	0	0	0	0	0	0
EU139	GE	Gallicanae	0	gallica	L.	8	D034-EU	4	4	442	1070	1063	444	0	0	0	0	0	0	0	0	1	0	0	0	0	0	0	0	0	1	0	0	0	0	0	0	0	0	1	0	0	0	0	0	0	0	0	0
EU140	GE	Gallicanae	0	gallica	L.	8	D034-EU	4	4	442	1070	1063	444	0	0	0	0	0	0	0	0	1	0	0	0	0	0	0	0	0	1	0	0	0	0	0	0	0	0	1	0	0	0	0	0	0	0	0	0
EU141	GE	Gallicanae	0	gallica	L.	8	D034-EU	4	4	442	1070	1063	444	0	0	0	0	0	0	0	0	1	0	0	0	0	0	0	0	0	1	0	0	0	0	0	0	0	0	1	0	0	0	0	0	0	0	0	0
EU142	GE	Gallicanae	0	gallica	L.	8	D034-EU	4	4	442	1070	1063	444	0	0	0	0	0	0	0	0	1	0	0	0	0	0	0	0	0	1	0	0	0	0	0	0	0	0	1	0	0	0	0	0	0	0	0	0
EU143	GE	Gallicanae	0	gallica	L.	8	D034-EU	4	4	442	1070	1063	444	0	0	0	0	0	0	0	0	1	0	0	0	0	0	0	0	0	1	0	0	0	0	0	0	0	0	1	0	0	0	0	0	0	0	0	0
EU144	GE	Gallicanae	0	gallica	L.	8	D034-EU	4	4	442	1070	1063	444	0	0	0	0	0	0	0	0	1	0	0	0	0	0	0	0	0	1	0	0	0	0	0	0	0	0	1	0	0	0	0	0	0	0	0	0
EU145	GE	Gallicanae	0	gallica	L.	8	D034-EU	4	4	442	1070	1063	444	0	0	0	0	0	0	0	0	1	0	0	0	0	0	0	0	0	1	0	0	0	0	0	0	0	0	1	0	0	0	0	0	0	0	0	0
EU146	GE	Gallicanae	0	gallica	L.	8	D034-EU	4	4	442	1070	1063	444	0	0	0	0	0	0	0	0	1	0	0	0	0	0	0	0	0	1	0	0	0	0	0	0	0	0	1	0	0	0	0	0	0	0	0	0
EU147	GE	Gallicanae	0	gallica	L.	8	D034-EU	4	4	442	1070	1063	444	0	0	0	0	0	0	0	0	1	0	0	0	0	0	0	0	0	1	0	0	0	0	0	0	0	0	1	0	0	0	0	0	0	0	0	0
EU148	GE	Gallicanae	0	gallica	L.	8	D034-EU	4	4	442	1070	1063	444	0	0	0	0	0	0	0	0	1	0	0	0	0	0	0	0	0	1	0	0	0	0	0	0	0	0	1	0	0	0	0	0	0	0	0	0
EU149	GE	Gallicanae	0	gallica	L.	8	D034-EU	4	4	442	1070	1063	444	0	0	0	0	0	0	0	0	1	0	0	0	0	0	0	0	0	1	0	0	0	0	0	0	0	0	1	0	0	0	0	0	0	0	0	0
EU150	GE	Gallicanae	0	gallica	L.	8	D034-EU	4	4	442	1070	1063	444	0	0	0	0	0	0	0	0	1	0	0	0	0	0	0	0	0	1	0	0	0	0	0	0	0	0	1	0	0	0	0	0	0	0	0	0
EU091	GE	Synstylae	0	arvensis	Huds.	2	D035-EU	2	2	436	1064	1057	438	0	0	0	0	0	0	0	0	0	0	0	0	0	0	0	0	0	1	1	0	0	0	0	0	0	0	0	0	0	0	0	0	0	0	0	0
EU092	GE	Synstylae	0	arvensis	Huds.	2	D035-EU	2	2	436	1064	1057	438	0	0	0	0	0	0	0	0	0	0	0	0	0	0	0	0	0	1	1	0	0	0	0	0	0	0	0	0	0	0	0	0	0	0	0	0
EU093	GE	Synstylae	0	arvensis	Huds.	2	D035-EU	2	2	436	1064	1057	438	0	0	0	0	0	0	0	0	0	0	0	0	0	0	0	0	0	1	1	0	0	0	0	0	0	0	0	0	0	0	0	0	0	0	0	0
EU094	GE	Synstylae	0	arvensis	Huds.	2	D035-EU	2	2	436	1064	1057	438	0	0	0	0	0	0	0	0	0	0	0	0	0	0	0	0	0	1	1	0	0	0	0	0	0	0	0	0	0	0	0	0	0	0	0	0
EU096	GE	Synstylae	0	arvensis	Huds.	2	D035-EU	2	2	436	1064	1057	438	0	0	0	0	0	0	0	0	0	0	0	0	0	0	0	0	0	1	1	0	0	0	0	0	0	0	0	0	0	0	0	0	0	0	0	0
EU097	GE	Synstylae	0	arvensis	Huds.	2	D035-EU	2	2	436	1064	1057	438	0	0	0	0	0	0	0	0	0	0	0	0	0	0	0	0	0	1	1	0	0	0	0	0	0	0	0	0	0	0	0	0	0	0	0	0
EU098	GE	Synstylae	0	arvensis	Huds.	2	D035-EU	2	2	436	1064	1057	438	0	0	0	0	0	0	0	0	0	0	0	0	0	0	0	0	0	1	1	0	0	0	0	0	0	0	0	0	0	0	0	0	0	0	0	0
EU099	GE	Synstylae	0	arvensis	Huds.	2	D035-EU	2	2	437	1065	1058	439	0	0	0	0	0	0	0	0	0	0	0	0	0	0	0	0	0	0	1	0	0	0	0	0	0	0	0	0	0	0	0	0	0	0	0	0
EU100	GE	Synstylae	0	arvensis	Huds.	2	D035-EU	2	2	436	1064	1057	438	0	0	0	0	0	0	0	0	0	0	0	0	0	0	0	0	0	1	1	0	0	0	0	0	0	0	0	0	0	0	0	0	0	0	0	0
EU102	GE	Synstylae	0	arvensis	Huds.	2	D035-EU	2	2	437	1065	1058	439	0	0	0	0	0	0	0	0	0	0	0	0	0	0	0	0	0	0	1	0	0	0	0	0	0	0	0	0	0	0	0	0	0	0	0	0
EU103	GE	Synstylae	0	arvensis	Huds.	2	D035-EU	2	2	438	1066	1059	440	0	0	0	0	0	0	0	0	0	0	0	0	0	0	0	0	0	1	1	0	0	0	0	0	0	0	0	0	0	0	0	0	0	0	0	0
EU104	GE	Synstylae	0	arvensis	Huds.	2	D035-EU	2	2	436	1064	1057	438	0	0	0	0	0	0	0	0	0	0	0	0	0	0	0	0	0	1	1	0	0	0	0	0	0	0	0	0	0	0	0	0	0	0	0	0
EU105	GE	Synstylae	0	arvensis	Huds.	2	D035-EU	2	2	436	1064	1057	438	0	0	0	0	0	0	0	0	0	0	0	0	0	0	0	0	0	1	1	0	0	0	0	0	0	0	0	0	0	0	0	0	0	0	0	0
EU106	GE	Synstylae	0	arvensis	Huds.	2	D035-EU	2	2	437	1065	1058	439	0	0	0	0	0	0	0	0	0	0	0	0	0	0	0	0	0	0	1	0	0	0	0	0	0	0	0	0	0	0	0	0	0	0	0	0
EU107	GE	Synstylae	0	arvensis	Huds.	2	D035-EU	2	2	439	1067	1060	441	0	0	0	0	0	0	0	0	0	0	0	0	0	0	0	0	0	0	1	0	0	0	0	0	0	0	0	0	0	0	0	0	0	0	0	0
EU108	GE	Synstylae	0	arvensis	Huds.	2	D035-EU	2	2	437	1065	1058	439	0	0	0	0	0	0	0	0	0	0	0	0	0	0	0	0	0	0	1	0	0	0	0	0	0	0	0	0	0	0	0	0	0	0	0	0
EU113	GE	Synstylae	0	arvensis	Huds.	2	D035-EU	2	2	440	1068	1061	442	0	0	0	0	0	0	0	0	0	0	0	0	0	0	0	0	0	0	1	0	0	0	0	0	0	0	0	0	0	0	0	0	0	0	0	0
EU114	GE	Synstylae	0	arvensis	Huds.	2	D035-EU	2	2	441	1069	1062	443	0	0	0	0	0	0	0	0	0	0	0	0	0	0	0	0	0	0	1	0	0	0	0	0	0	0	0	0	0	0	0	0	0	0	0	0
EU115	GE	Synstylae	0	arvensis	Huds.	2	D035-EU	2	2	441	1069	1062	443	0	0	0	0	0	0	0	0	0	0	0	0	0	0	0	0	0	0	1	0	0	0	0	0	0	0	0	0	0	0	0	0	0	0	0	0
EU116	GE	Synstylae	0	arvensis	Huds.	2	D035-EU	2	2	441	1069	1062	443	0	0	0	0	0	0	0	0	0	0	0	0	0	0	0	0	0	0	1	0	0	0	0	0	0	0	0	0	0	0	0	0	0	0	0	0
EU117	GE	Synstylae	0	arvensis	Huds.	2	D035-EU	2	2	436	1064	1057	438	0	0	0	0	0	0	0	0	0	0	0	0	0	0	0	0	0	1	1	0	0	0	0	0	0	0	0	0	0	0	0	0	0	0	0	0
EU118	GE	Synstylae	0	arvensis	Huds.	2	D035-EU	2	2	441	1069	1062	443	0	0	0	0	0	0	0	0	0	0	0	0	0	0	0	0	0	0	1	0	0	0	0	0	0	0	0	0	0	0	0	0	0	0	0	0
EU119	GE	Synstylae	0	arvensis	Huds.	2	D035-EU	2	2	436	1064	1057	438	0	0	0	0	0	0	0	0	0	0	0	0	0	0	0	0	0	1	1	0	0	0	0	0	0	0	0	0	0	0	0	0	0	0	0	0
EU120	GE	Synstylae	0	arvensis	Huds.	2	D035-EU	2	2	441	1069	1062	443	0	0	0	0	0	0	0	0	0	0	0	0	0	0	0	0	0	0	1	0	0	0	0	0	0	0	0	0	0	0	0	0	0	0	0	0
D037001	GE	Caninae	Caninae	canina	L.	4	D037	5	4	221	230	230	222	0	0	0	0	0	1	0	0	0	0	0	1	0	0	0	0	0	0	0	1	0	0	0	0	0	1	0	0	0	0	0	0	0	0	0	0
D037002	GE	Caninae	Caninae	canina	L.	4	D037	5	4	222	231	231	223	0	0	0	0	0	1	0	0	0	0	0	1	0	0	0	0	0	0	0	1	0	0	0	0	0	1	0	0	0	0	0	0	0	0	0	0
D037003	GE	Caninae	Caninae	canina	L.	4	D037	5	4	222	231	231	223	0	0	0	0	0	1	0	0	0	0	0	1	0	0	0	0	0	0	0	1	0	0	0	0	0	1	0	0	0	0	0	0	0	0	0	0
D037004	GE	Caninae	Caninae	canina	L.	4	D037	5	4	222	231	231	223	0	0	0	0	0	1	0	0	0	0	0	1	0	0	0	0	0	0	0	1	0	0	0	0	0	1	0	0	0	0	0	0	0	0	0	0
D037005	GE	Caninae	Caninae	canina	L.	4	D037	5	4	222	231	231	223	0	0	0	0	0	1	0	0	0	0	0	1	0	0	0	0	0	0	0	1	0	0	0	0	0	1	0	0	0	0	0	0	0	0	0	0
EU151	GE	Caninae	Caninae	canina	L.	4	D037-EU	5	4	969	1072	1065	990	1	0	0	0	0	0	0	0	0	0	0	1	0	0	0	0	0	0	0	1	0	0	0	0	1	0	0	0	0	0	0	0	0	0	0	0
EU152	GE	Caninae	Caninae	canina	L.	4	D037-EU	6	5	970	1073	1066	991	0	0	0	0	0	1	0	0	0	0	0	1	0	0	0	0	0	0	0	1	0	0	0	0	1	0	0	0	0	0	0	1	0	0	0	0
EU153	GE	Caninae	Caninae	canina	L.	4	D037-EU	5	4	971	1074	1067	992	0	0	1	0	0	0	0	0	0	0	0	1	0	0	0	0	0	1	0	0	0	0	0	0	1	0	0	0	0	0	0	1	0	0	0	0
EU154	GE	Caninae	Caninae	canina	L.	4	D037-EU	5	4	241	1075	1068	993	0	0	0	0	0	1	0	0	0	0	0	1	0	0	0	0	0	1	0	0	0	0	0	0	1	0	0	0	0	0	0	0	0	0	0	0
EU155	GE	Caninae	Caninae	canina	L.	4	D037-EU	5	4	241	1075	1068	993	0	0	0	0	0	1	0	0	0	0	0	1	0	0	0	0	0	1	0	0	0	0	0	0	1	0	0	0	0	0	0	0	0	0	0	0
EU156	GE	Caninae	Caninae	canina	L.	4	D037-EU	5	4	972	1076	1069	994	0	0	1	0	0	0	0	0	0	0	0	1	0	0	0	0	0	0	0	1	0	0	0	0	1	0	0	0	0	0	0	0	0	0	0	0
EU157	GE	Caninae	Caninae	canina	L.	4	D037-EU	5	4	973	1077	1070	995	0	0	1	0	0	0	0	0	0	0	0	1	0	0	0	1	0	0	0	0	0	0	0	0	1	0	0	0	0	0	0	1	0	0	0	0
EU158	GE	Caninae	Caninae	canina	L.	4	D037-EU	5	4	241	1075	1068	993	0	0	0	0	0	1	0	0	0	0	0	1	0	0	0	0	0	1	0	0	0	0	0	0	1	0	0	0	0	0	0	0	0	0	0	0
EU159	GE	Caninae	Caninae	canina	L.	4	D037-EU	6	5	974	1078	1071	996	0	0	0	0	0	1	0	0	0	0	0	1	0	0	0	0	0	0	0	1	0	0	0	0	1	0	0	0	0	0	0	1	0	0	0	0
EU160	GE	Caninae	Caninae	canina	L.	4	D037-EU	5	4	969	1072	1065	990	1	0	0	0	0	0	0	0	0	0	0	1	0	0	0	0	0	0	0	1	0	0	0	0	1	0	0	0	0	0	0	0	0	0	0	0
EU161	GE	Caninae	Caninae	canina	L.	4	D037-EU	5	4	975	1079	1072	997	1	0	0	0	0	0	0	0	0	0	0	1	0	0	0	0	0	0	0	1	0	0	0	0	1	0	0	0	0	0	0	0	0	0	0	0
EU162	GE	Caninae	Caninae	canina	L.	4	D037-EU	5	4	976	1080	1073	998	0	0	0	0	0	1	0	0	0	0	0	1	0	0	0	0	0	0	0	0	0	0	1	0	0	1	0	0	0	0	0	0	0	0	0	0
EU163	GE	Caninae	Caninae	canina	L.	4	D037-EU	5	4	977	1081	1074	999	0	0	0	0	0	1	1	0	0	0	0	0	0	0	0	0	0	1	0	0	0	0	0	0	1	0	0	0	0	0	0	0	0	0	0	0
EU164	GE	Caninae	Caninae	canina	L.	4	D037-EU	5	4	977	1081	1074	999	0	0	0	0	0	1	1	0	0	0	0	0	0	0	0	0	0	1	0	0	0	0	0	0	1	0	0	0	0	0	0	0	0	0	0	0
EU165	GE	Caninae	Caninae	canina	L.	4	D037-EU	5	4	978	1082	1075	1000	0	0	0	0	0	1	0	0	0	0	0	1	0	0	0	0	0	0	0	0	0	0	1	0	1	0	0	0	0	0	0	0	0	0	0	0
EU166	GE	Caninae	Caninae	canina	L.	4	D037-EU	6	5	979	1083	1076	1001	1	0	0	0	0	0	0	0	0	0	0	1	0	0	0	0	0	0	0	1	0	0	0	0	1	0	0	0	0	0	0	0	0	0	0	0
EU167	GE	Caninae	Caninae	canina	L.	4	D037-EU	5	4	973	1077	1070	995	0	0	1	0	0	0	0	0	0	0	0	1	0	0	0	1	0	0	0	0	0	0	0	0	1	0	0	0	0	0	0	1	0	0	0	0
EU168	GE	Caninae	Caninae	canina	L.	4	D037-EU	5	4	980	1084	1077	1002	0	0	1	0	0	0	0	0	0	0	0	1	0	0	0	0	0	0	0	1	0	0	0	0	1	0	0	0	0	0	0	0	0	0	0	0
EU169	GE	Caninae	Caninae	canina	L.	4	D037-EU	5	4	973	1077	1070	995	0	0	1	0	0	0	0	0	0	0	0	1	0	0	0	1	0	0	0	0	0	0	0	0	1	0	0	0	0	0	0	1	0	0	0	0
EU170	GE	Caninae	Caninae	canina	L.	4	D037-EU	6	5	981	1085	1078	1003	0	0	0	0	0	1	0	0	0	0	0	1	0	0	0	0	0	1	0	0	0	0	0	0	1	0	0	0	0	0	0	0	0	0	0	0
EU171	GE	Caninae	Caninae	canina	L.	4	D037-EU	6	5	979	1083	1076	1001	1	0	0	0	0	0	0	0	0	0	0	1	0	0	0	0	0	0	0	1	0	0	0	0	1	0	0	0	0	0	0	0	0	0	0	0
EU172	GE	Caninae	Caninae	canina	L.	4	D037-EU	5	4	241	1075	1068	993	0	0	0	0	0	1	0	0	0	0	0	1	0	0	0	0	0	1	0	0	0	0	0	0	1	0	0	0	0	0	0	0	0	0	0	0
EU173	GE	Caninae	Caninae	canina	L.	4	D037-EU	5	4	975	1079	1072	997	1	0	0	0	0	0	0	0	0	0	0	1	0	0	0	0	0	0	0	1	0	0	0	0	1	0	0	0	0	0	0	0	0	0	0	0
EU174	GE	Caninae	Caninae	canina	L.	4	D037-EU	5	4	976	1080	1073	998	0	0	0	0	0	1	0	0	0	0	0	1	0	0	0	0	0	0	0	0	0	0	1	0	0	1	0	0	0	0	0	0	0	0	0	0
EU175	GE	Caninae	Caninae	canina	L.	4	D037-EU	5	4	977	1081	1074	999	0	0	0	0	0	1	1	0	0	0	0	0	0	0	0	0	0	1	0	0	0	0	0	0	1	0	0	0	0	0	0	0	0	0	0	0
EU176	GE	Caninae	Caninae	canina	L.	4	D037-EU	5	4	982	1086	1079	1004	0	0	0	0	0	1	0	0	0	0	0	1	0	0	0	0	0	0	0	1	0	0	0	0	1	0	0	0	0	0	0	1	0	0	0	0
EU177	GE	Caninae	Caninae	canina	L.	4	D037-EU	5	4	983	1087	1080	1005	0	0	0	0	0	1	0	0	0	0	0	1	0	0	0	0	0	1	0	0	0	0	0	0	1	0	0	0	0	0	0	0	0	0	0	0
EU178	GE	Caninae	Caninae	canina	L.	4	D037-EU	5	4	973	1077	1070	995	0	0	1	0	0	0	0	0	0	0	0	1	0	0	0	1	0	0	0	0	0	0	0	0	1	0	0	0	0	0	0	1	0	0	0	0
EU179	GE	Caninae	Caninae	canina	L.	4	D037-EU	5	4	984	1088	1081	1006	0	0	0	0	0	1	0	0	0	0	0	1	0	0	0	0	0	0	0	1	0	0	0	0	0	1	0	0	0	0	0	1	0	0	0	0
EU180	GE	Caninae	Caninae	canina	L.	4	D037-EU	5	4	977	1081	1074	999	0	0	0	0	0	1	1	0	0	0	0	0	0	0	0	0	0	1	0	0	0	0	0	0	1	0	0	0	0	0	0	0	0	0	0	0
D038001	GE	Caninae	Caninae	canina	L.	4	D038	5	4	223	232	232	224	0	0	0	0	0	1	0	0	0	0	0	1	0	0	0	1	0	0	0	0	0	0	0	0	1	0	0	0	0	0	0	0	0	0	0	0
D038002	GE	Caninae	Caninae	canina	L.	4	D038	6	5	224	233	233	225	0	0	1	0	0	0	0	0	0	0	0	1	0	0	0	0	0	1	0	0	0	1	0	0	1	0	0	0	0	0	0	0	0	0	0	0
D038003	GE	Caninae	Caninae	canina	L.	4	D038	6	5	225	234	234	226	0	0	1	0	0	0	0	0	0	0	0	1	0	0	0	0	0	1	0	0	0	1	0	0	1	0	0	0	0	0	0	0	0	0	0	0
D038004	GE	Caninae	Caninae	canina	L.	4	D038	6	5	224	233	233	225	0	0	1	0	0	0	0	0	0	0	0	1	0	0	0	0	0	1	0	0	0	1	0	0	1	0	0	0	0	0	0	0	0	0	0	0
D038005	GE	Caninae	Caninae	canina	L.	4	D038	6	5	224	233	233	225	0	0	1	0	0	0	0	0	0	0	0	1	0	0	0	0	0	1	0	0	0	1	0	0	1	0	0	0	0	0	0	0	0	0	0	0
D039001	GE	Caninae	Caninae	canina	L.	4	D039	5	4	226	235	235	227	0	0	1	0	0	0	0	0	0	0	0	1	0	0	0	0	0	1	0	0	0	0	0	0	1	0	0	0	0	0	0	0	0	0	0	0
D039002	GE	Caninae	Caninae	canina	L.	4	D039	5	4	227	236	236	228	0	0	1	0	0	0	0	0	0	0	0	1	0	0	0	0	0	1	0	0	0	0	0	0	1	0	0	0	0	0	0	0	0	0	0	0
D039003	GE	Caninae	Caninae	canina	L.	4	D039	5	4	228	237	237	229	0	0	1	0	0	0	0	0	0	0	0	1	0	0	0	0	0	1	0	0	0	0	0	0	1	0	0	0	0	0	0	0	0	0	0	0
D039004	GE	Caninae	Caninae	canina	L.	4	D039	5	4	229	238	238	230	0	0	0	0	0	1	0	0	0	0	0	1	0	0	0	0	0	0	0	1	0	0	0	0	1	0	0	0	0	0	0	1	0	0	0	0
D039005	GE	Caninae	Caninae	canina	L.	4	D039	5	4	227	236	236	228	0	0	1	0	0	0	0	0	0	0	0	1	0	0	0	0	0	1	0	0	0	0	0	0	1	0	0	0	0	0	0	0	0	0	0	0
D040001	GE	Caninae	Caninae	canina	L.	4	D040	6	5	230	239	239	231	0	0	0	0	0	1	0	0	0	0	0	1	0	0	0	0	0	0	0	1	0	0	0	0	1	1	0	0	0	0	1	1	0	0	0	0
D040002	GE	Caninae	Caninae	canina	L.	4	D040	5	4	231	240	240	232	0	0	0	0	0	1	0	0	0	0	0	1	0	0	0	0	0	1	0	0	0	0	0	0	1	0	0	0	0	0	1	0	0	0	0	0
D040003	GE	Caninae	Caninae	canina	L.	4	D040	6	5	232	241	241	233	0	0	1	0	0	0	0	0	0	0	0	1	0	0	0	0	0	1	0	0	0	0	0	0	1	0	0	0	0	0	0	1	0	0	0	0
D040004	GE	Caninae	Caninae	canina	L.	4	D040	5	4	233	242	242	234	0	0	1	0	0	0	0	0	1	0	0	0	0	0	0	0	0	0	0	1	0	0	0	0	1	0	0	0	0	0	0	0	0	0	0	0
D040005	GE	Caninae	Caninae	canina	L.	4	D040	6	5	234	243	243	235	0	0	0	0	0	1	0	0	0	0	0	1	0	0	0	0	0	1	0	0	0	0	0	0	1	0	0	0	0	0	0	0	0	0	0	0
D041001	GE	Caninae	Caninae	corymbifera	Borkh.	5	D041	5	4	235	244	244	236	0	0	0	0	0	1	1	0	0	0	0	0	0	0	0	0	0	0	0	0	0	0	1	0	1	0	0	0	0	0	0	1	0	0	0	0
D041002	GE	Caninae	Caninae	corymbifera	Borkh.	5	D041	5	4	236	245	245	237	0	0	1	0	0	0	0	0	0	0	0	1	0	0	0	0	0	1	0	0	0	0	0	0	1	0	0	0	0	0	0	0	0	0	0	0
D041003	GE	Caninae	Caninae	corymbifera	Borkh.	5	D041	6	5	237	246	246	238	0	0	0	0	0	1	0	0	0	0	0	1	0	0	0	0	0	1	0	0	0	0	0	0	1	0	0	0	0	0	0	1	0	0	0	0
D041004	GE	Caninae	Caninae	corymbifera	Borkh.	5	D041	5	4	238	247	247	239	0	0	0	0	0	1	0	0	0	0	0	0	0	1	0	0	0	0	0	0	0	0	1	0	1	0	0	0	0	0	0	0	0	0	0	0
D041005	GE	Caninae	Caninae	corymbifera	Borkh.	5	D041	5	4	239	248	248	240	0	0	1	0	0	0	0	0	0	0	0	1	0	0	0	0	0	1	0	0	0	0	0	0	1	0	0	0	0	0	0	0	0	0	0	0
D042001	GE	Caninae	Caninae	corymbifera	Borkh.	5	D042	5	4	240	249	249	241	0	0	0	0	0	1	0	0	0	0	0	1	0	0	0	0	0	0	0	1	0	0	0	0	1	0	0	0	0	0	0	0	0	0	0	0
D042002	GE	Caninae	Caninae	corymbifera	Borkh.	5	D042	5	4	241	250	250	242	0	0	0	0	0	1	0	0	0	0	0	1	0	0	0	0	0	1	0	0	0	0	0	0	1	0	0	0	0	0	0	0	0	0	0	0
D042003	GE	Caninae	Caninae	corymbifera	Borkh.	5	D042	5	4	241	250	250	242	0	0	0	0	0	1	0	0	0	0	0	1	0	0	0	0	0	1	0	0	0	0	0	0	1	0	0	0	0	0	0	0	0	0	0	0
D042004	GE	Caninae	Caninae	corymbifera	Borkh.	5	D042	5	4	242	251	251	243	0	0	0	0	0	1	0	0	0	0	0	1	0	0	0	0	0	0	0	1	0	0	0	0	1	0	0	0	0	0	0	1	0	0	0	0
D042005	GE	Caninae	Caninae	corymbifera	Borkh.	5	D042	6	5	243	252	252	244	0	0	1	0	0	0	0	0	0	0	0	1	0	0	0	0	0	0	0	0	0	0	0	0	1	0	0	0	0	0	0	0	0	0	0	0
D043002	GE	Caninae	Caninae	corymbifera	Borkh.	5	D043	5	4	244	253	253	245	0	0	0	0	0	0	0	0	0	0	0	0	0	0	0	0	0	0	1	0	0	0	0	0	0	0	0	0	0	0	0	0	0	0	0	0
D043003	GE	Caninae	Caninae	corymbifera	Borkh.	5	D043	5	4	244	253	253	245	0	0	0	0	0	0	0	0	0	0	0	0	0	0	0	0	0	0	1	0	0	0	0	0	0	0	0	0	0	0	0	0	0	0	0	0
D043004	GE	Caninae	Caninae	corymbifera	Borkh.	5	D043	5	4	245	254	254	246	0	0	0	0	0	0	0	0	0	0	0	0	0	0	0	0	0	0	1	0	0	0	0	0	0	0	0	0	0	0	0	0	0	0	0	0
D046001	GE	Gallicanae	0	gallica	L.	8	D046	2	2	246	255	255	247	0	0	0	1	0	0	0	0	0	0	0	0	0	1	0	0	0	0	0	0	0	0	0	0	0	0	0	0	0	0	0	0	0	0	0	0
D046002	GE	Gallicanae	0	gallica	L.	8	D046	2	2	247	256	256	248	0	0	0	0	0	1	0	1	0	0	0	0	0	0	0	0	0	0	0	0	0	0	0	0	0	0	0	0	0	0	0	0	0	0	0	0
D046004	GE	Gallicanae	0	gallica	L.	8	D046	2	2	248	257	257	249	0	0	0	0	0	1	1	0	0	0	0	0	0	0	0	0	0	0	0	0	0	0	0	0	0	0	0	0	0	0	0	0	1	0	0	0
D046005	GE	Gallicanae	0	gallica	L.	8	D046	2	2	249	258	258	250	0	0	0	0	0	0	0	0	0	1	0	0	0	0	0	0	0	0	0	0	0	0	0	0	0	0	0	0	0	0	0	0	0	0	0	0
D047002	GE	Gallicanae	0	gallica	L.	8	D047	4	4	250	259	259	251	0	0	0	0	0	1	0	0	0	0	0	1	0	0	0	0	0	0	0	1	0	0	0	0	1	0	0	0	0	0	0	0	0	0	0	0
D047005	GE	Gallicanae	0	gallica	L.	8	D047	4	4	251	260	260	252	0	0	0	0	0	1	0	0	0	0	0	0	0	0	0	0	0	1	0	0	0	0	0	0	1	1	0	0	0	0	0	0	0	0	0	0
EU071	GE	Gallicanae	0	gallica	L.	8	D047-EU	4	4	432	1061	1054	434	0	0	0	0	0	0	0	0	1	0	0	0	0	0	0	0	0	0	0	0	0	1	0	0	0	0	0	1	0	0	0	0	0	0	0	0
EU073	GE	Gallicanae	0	gallica	L.	8	D047-EU	4	4	433	1062	1055	435	0	0	0	0	0	0	0	0	1	0	0	0	0	0	0	0	0	0	0	0	0	1	0	0	0	0	0	1	0	0	0	0	0	0	0	0
EU075	GE	Gallicanae	0	gallica	L.	8	D047-EU	3	3	434	1063	1056	436	0	0	0	0	0	0	0	0	1	0	0	0	0	0	0	0	0	0	1	0	0	1	0	0	0	0	0	0	0	0	0	0	0	0	0	0
EU077	GE	Gallicanae	0	gallica	L.	8	D047-EU	4	4	432	1061	1054	434	0	0	0	0	0	0	0	0	1	0	0	0	0	0	0	0	0	0	0	0	0	1	0	0	0	0	0	1	0	0	0	0	0	0	0	0
EU078	GE	Gallicanae	0	gallica	L.	8	D047-EU	4	4	432	1061	1054	434	0	0	0	0	0	0	0	0	1	0	0	0	0	0	0	0	0	0	0	0	0	1	0	0	0	0	0	1	0	0	0	0	0	0	0	0
EU079	GE	Gallicanae	0	gallica	L.	8	D047-EU	4	4	432	1061	1054	434	0	0	0	0	0	0	0	0	1	0	0	0	0	0	0	0	0	0	0	0	0	1	0	0	0	0	0	1	0	0	0	0	0	0	0	0
EU080	GE	Gallicanae	0	gallica	L.	8	D047-EU	4	4	432	1061	1054	434	0	0	0	0	0	0	0	0	1	0	0	0	0	0	0	0	0	0	0	0	0	1	0	0	0	0	0	1	0	0	0	0	0	0	0	0
EU083	GE	Gallicanae	0	gallica	L.	8	D047-EU	4	4	432	1061	1054	434	0	0	0	0	0	0	0	0	1	0	0	0	0	0	0	0	0	0	0	0	0	1	0	0	0	0	0	1	0	0	0	0	0	0	0	0
EU084	GE	Gallicanae	0	gallica	L.	8	D047-EU	4	4	432	1061	1054	434	0	0	0	0	0	0	0	0	1	0	0	0	0	0	0	0	0	0	0	0	0	1	0	0	0	0	0	1	0	0	0	0	0	0	0	0
D048001	GE	Caninae	Rubrifoliae	glauca	Pourr.	9	D048	5	4	252	261	261	253	0	0	0	0	0	1	0	0	0	0	0	1	0	0	0	0	0	0	0	0	0	0	1	0	0	1	0	0	0	0	0	1	0	0	0	0
D048002	GE	Caninae	Rubrifoliae	glauca	Pourr.	9	D048	5	4	253	262	262	254	0	0	0	0	0	1	0	0	0	0	0	1	0	0	0	0	0	0	0	1	0	0	0	0	1	0	0	0	0	0	0	0	0	0	0	0
D048004	GE	Caninae	Rubrifoliae	glauca	Pourr.	9	D048	5	4	254	263	263	255	0	0	0	0	0	0	0	0	0	0	0	1	0	0	0	0	0	0	0	1	0	0	0	0	1	0	0	0	0	0	0	0	0	0	0	0
D048005	GE	Caninae	Rubrifoliae	glauca	Pourr.	9	D048	5	4	255	264	264	256	0	0	0	0	0	1	1	0	0	0	0	0	0	0	0	0	0	0	0	1	0	0	0	0	1	0	0	0	0	0	0	0	0	0	0	0
D049001	GE	Caninae	Trachyphyllae	marginata	Wallr.	12	D049	6	5	256	265	265	257	0	0	1	0	0	0	0	0	1	0	0	1	0	0	0	0	0	0	0	1	0	0	0	0	1	0	0	0	0	0	0	1	0	0	0	0
D049002	GE	Caninae	Trachyphyllae	marginata	Wallr.	12	D049	6	5	256	265	265	257	0	0	1	0	0	0	0	0	1	0	0	1	0	0	0	0	0	0	0	1	0	0	0	0	1	0	0	0	0	0	0	1	0	0	0	0
D049003	GE	Caninae	Trachyphyllae	marginata	Wallr.	12	D049	6	5	257	266	266	258	0	0	1	0	0	0	0	0	1	0	0	1	0	0	0	0	0	0	0	1	0	0	0	0	1	0	0	0	0	0	0	1	0	0	0	0
D049004	GE	Caninae	Trachyphyllae	marginata	Wallr.	12	D049	6	5	258	267	267	259	0	0	1	0	0	0	0	0	1	0	0	1	0	0	0	0	0	0	0	1	0	0	0	0	1	0	0	0	0	0	0	1	0	0	0	0
D049005	GE	Caninae	Trachyphyllae	marginata	Wallr.	12	D049	6	5	259	268	268	260	0	0	1	0	0	0	0	0	1	0	0	1	0	0	0	0	0	0	0	1	0	0	0	0	1	0	0	0	0	0	0	1	0	0	0	0
D050001	GE	Caninae	Trachyphyllae	marginata	Wallr.	12	D050	5	4	180	269	269	261	0	0	0	0	0	1	0	0	0	0	0	1	0	0	0	0	0	0	0	1	0	0	0	0	1	0	0	0	0	0	1	0	0	0	0	0
D050002	GE	Caninae	Trachyphyllae	marginata	Wallr.	12	D050	5	4	260	270	270	262	0	0	0	0	0	1	0	0	0	0	0	1	0	0	0	0	0	1	0	0	0	0	0	0	1	0	0	0	0	0	0	0	0	0	0	0
D050003	GE	Caninae	Trachyphyllae	marginata	Wallr.	12	D050	5	4	261	271	271	263	0	0	0	0	0	1	1	0	0	0	0	0	0	0	0	0	0	0	0	1	0	0	0	0	1	0	0	0	0	0	0	0	0	1	0	0
D050004	GE	Caninae	Trachyphyllae	marginata	Wallr.	12	D050	7	6	262	272	272	264	0	0	1	0	0	0	0	0	1	0	0	1	0	0	0	0	0	0	1	1	0	0	0	0	0	0	0	0	0	0	0	0	0	0	0	0
D050005	GE	Caninae	Trachyphyllae	marginata	Wallr.	12	D050	7	6	262	272	272	264	0	0	1	0	0	0	0	0	1	0	0	1	0	0	0	0	0	0	1	1	0	0	0	0	0	0	0	0	0	0	0	0	0	0	0	0
D051001	GE	Rosa	0	majalis	Herrm.	13	D051	2	2	263	273	273	265	0	0	0	0	0	0	0	0	1	0	0	0	0	0	0	0	0	0	0	0	0	0	0	0	0	0	0	0	0	0	0	0	1	0	0	0
D051002	GE	Rosa	0	majalis	Herrm.	13	D051	2	2	264	274	274	266	0	0	0	0	0	0	0	0	1	0	0	0	0	0	0	0	0	0	0	0	0	0	0	0	0	0	0	0	0	0	0	0	0	1	0	0
D051003	GE	Rosa	0	majalis	Herrm.	13	D051	2	2	263	273	273	265	0	0	0	0	0	0	0	0	1	0	0	0	0	0	0	0	0	0	0	0	0	0	0	0	0	0	0	0	0	0	0	0	1	0	0	0
D051004	GE	Rosa	0	majalis	Herrm.	13	D051	2	2	264	274	274	266	0	0	0	0	0	0	0	0	1	0	0	0	0	0	0	0	0	0	0	0	0	0	0	0	0	0	0	0	0	0	0	0	0	1	0	0
D051005	GE	Rosa	0	majalis	Herrm.	13	D051	2	2	264	274	274	266	0	0	0	0	0	0	0	0	1	0	0	0	0	0	0	0	0	0	0	0	0	0	0	0	0	0	0	0	0	0	0	0	0	1	0	0
D052001	GE	Rosa	0	majalis	Herrm.	13	D052	2	2	265	275	275	267	0	0	0	0	0	0	0	0	1	0	0	0	0	0	0	0	0	0	0	0	0	0	0	0	0	0	0	0	0	0	0	0	0	0	0	0
D052002	GE	Rosa	0	majalis	Herrm.	13	D052	2	2	265	275	275	267	0	0	0	0	0	0	0	0	1	0	0	0	0	0	0	0	0	0	0	0	0	0	0	0	0	0	0	0	0	0	0	0	0	0	0	0
D052003	GE	Rosa	0	majalis	Herrm.	13	D052	2	2	265	275	275	267	0	0	0	0	0	0	0	0	1	0	0	0	0	0	0	0	0	0	0	0	0	0	0	0	0	0	0	0	0	0	0	0	0	0	0	0
D052005	GE	Rosa	0	majalis	Herrm.	13	D052	2	2	265	275	275	267	0	0	0	0	0	0	0	0	1	0	0	0	0	0	0	0	0	0	0	0	0	0	0	0	0	0	0	0	0	0	0	0	0	0	0	0
D053002	GE	Rosa	0	majalis	Herrm.	13	D053	2	2	266	276	276	268	0	0	0	0	0	0	0	0	1	0	0	0	0	0	0	0	0	0	0	0	0	0	0	0	0	0	0	0	0	0	0	0	0	0	0	0
D054002	GE	Rosa	0	majalis	Herrm.	13	D054	2	2	267	277	277	269	0	0	0	0	0	0	0	1	0	0	0	0	0	0	0	0	0	0	0	0	0	0	0	0	0	0	0	0	0	0	0	0	0	0	0	0
D054003	GE	Rosa	0	majalis	Herrm.	13	D054	2	2	268	278	278	270	0	0	0	0	0	0	0	0	1	0	0	0	0	0	0	0	0	0	0	0	0	0	0	0	0	0	0	0	0	0	0	0	0	1	0	0
D055001	GE	Caninae	Rubigineae	micrantha	Sm.	14	D055	6	5	269	279	279	271	0	0	0	0	0	1	0	0	0	0	0	1	0	0	0	0	0	1	1	0	0	0	0	0	1	0	0	0	0	0	1	0	0	0	0	0
D055002	GE	Caninae	Rubigineae	micrantha	Sm.	14	D055	6	5	270	280	280	272	0	0	0	0	0	1	0	0	0	0	0	1	0	0	0	0	0	1	1	0	0	0	0	0	1	0	0	0	0	0	1	0	0	0	0	0
D055003	GE	Caninae	Rubigineae	micrantha	Sm.	14	D055	6	5	270	280	280	272	0	0	0	0	0	1	0	0	0	0	0	1	0	0	0	0	0	1	1	0	0	0	0	0	1	0	0	0	0	0	1	0	0	0	0	0
D055004	GE	Caninae	Rubigineae	micrantha	Sm.	14	D055	6	5	271	281	281	273	0	0	0	0	0	1	0	0	0	0	0	1	0	0	0	0	0	1	1	0	0	0	0	0	1	0	0	0	0	0	1	0	0	0	0	0
D055005	GE	Caninae	Rubigineae	micrantha	Sm.	14	D055	6	5	271	281	281	273	0	0	0	0	0	1	0	0	0	0	0	1	0	0	0	0	0	1	1	0	0	0	0	0	1	0	0	0	0	0	1	0	0	0	0	0
D056001	GE	Caninae	Vestitae	mollis	Sm.	15	D056	5	4	272	282	282	274	0	0	0	0	0	1	1	0	0	0	0	0	0	0	0	0	0	0	0	0	0	0	1	0	0	0	0	0	0	0	0	0	0	0	0	0
D056002	GE	Caninae	Vestitae	mollis	Sm.	15	D056	4	3	273	283	283	275	0	0	0	0	0	1	1	0	0	0	0	0	0	0	0	0	0	0	0	0	0	0	1	0	0	0	0	0	0	0	0	0	0	0	0	0
D056003	GE	Caninae	Vestitae	mollis	Sm.	15	D056	4	3	274	284	284	276	0	0	0	0	0	1	1	0	0	0	0	0	0	0	0	0	0	0	0	0	0	0	1	0	0	0	0	0	0	0	0	0	0	0	0	0
D056004	GE	Caninae	Vestitae	mollis	Sm.	15	D056	4	3	273	283	283	275	0	0	0	0	0	1	1	0	0	0	0	0	0	0	0	0	0	0	0	0	0	0	1	0	0	0	0	0	0	0	0	0	0	0	0	0
D056005	GE	Caninae	Vestitae	mollis	Sm.	15	D056	5	4	275	285	285	277	0	0	0	0	0	1	1	0	0	0	0	0	0	0	0	0	0	0	0	0	0	0	1	0	0	0	0	0	0	0	0	0	0	0	0	0
D057001	GE	Rosa	0	pendulina	(Keller	16	D057	3	3	276	286	286	278	0	0	0	0	0	0	1	1	1	0	0	0	0	0	0	0	0	0	0	0	0	0	0	0	0	0	0	0	0	0	0	0	0	0	0	0
D057002	GE	Rosa	0	pendulina	L.	16	D057	3	3	277	287	287	279	0	0	0	0	0	0	1	1	1	0	0	0	0	0	0	0	0	0	0	0	0	0	0	0	0	0	0	0	0	0	0	0	0	0	0	0
D057003	GE	Rosa	0	pendulina	L.	16	D057	3	3	277	287	287	279	0	0	0	0	0	0	1	1	1	0	0	0	0	0	0	0	0	0	0	0	0	0	0	0	0	0	0	0	0	0	0	0	0	0	0	0
D057004	GE	Rosa	0	pendulina	L.	16	D057	3	3	277	287	287	279	0	0	0	0	0	0	1	1	1	0	0	0	0	0	0	0	0	0	0	0	0	0	0	0	0	0	0	0	0	0	0	0	0	0	0	0
D057005	GE	Rosa	0	pendulina	L.	16	D057	3	3	277	287	287	279	0	0	0	0	0	0	1	1	1	0	0	0	0	0	0	0	0	0	0	0	0	0	0	0	0	0	0	0	0	0	0	0	0	0	0	0
D058001	GE	Rosa	0	pendulina	L.	16	D058	4	4	278	288	288	280	0	0	0	1	0	0	1	0	1	0	0	0	0	0	0	0	0	0	0	0	0	0	0	0	0	0	0	0	0	0	0	0	0	0	0	0
D058002	GE	Rosa	0	pendulina	L.	16	D058	4	4	279	289	289	281	0	0	0	1	0	0	1	0	1	0	0	0	0	0	0	0	0	0	0	0	0	0	0	0	0	0	0	0	0	0	0	0	0	0	0	0
D058003	GE	Rosa	0	pendulina	L.	16	D058	4	4	279	289	289	281	0	0	0	1	0	0	1	0	1	0	0	0	0	0	0	0	0	0	0	0	0	0	0	0	0	0	0	0	0	0	0	0	0	0	0	0
D058004	GE	Rosa	0	pendulina	L.	16	D058	4	4	279	289	289	281	0	0	0	1	0	0	1	0	1	0	0	0	0	0	0	0	0	0	0	0	0	0	0	0	0	0	0	0	0	0	0	0	0	0	0	0
D058005	GE	Rosa	0	pendulina	L.	16	D058	4	4	279	289	289	281	0	0	0	1	0	0	1	0	1	0	0	0	0	0	0	0	0	0	0	0	0	0	0	0	0	0	0	0	0	0	0	0	0	0	0	0
D059001	GE	Caninae	Vestitae	pseudoscabriuscula	(Keller) Henker & G. Schulze	17	D059	5	4	280	290	290	282	0	0	0	0	0	1	0	0	0	0	0	1	0	0	0	0	0	1	0	0	0	0	0	0	1	0	0	0	0	0	0	0	0	0	0	0
D059002	GE	Caninae	Vestitae	pseudoscabriuscula	(Keller) Henker & G. Schulze	17	D059	5	4	280	290	290	282	0	0	0	0	0	1	0	0	0	0	0	1	0	0	0	0	0	1	0	0	0	0	0	0	1	0	0	0	0	0	0	0	0	0	0	0
D059003	GE	Caninae	Vestitae	pseudoscabriuscula	(Keller) Henker & G. Schulze	17	D059	5	4	280	290	290	282	0	0	0	0	0	1	0	0	0	0	0	1	0	0	0	0	0	1	0	0	0	0	0	0	1	0	0	0	0	0	0	0	0	0	0	0
D059004	GE	Caninae	Vestitae	pseudoscabriuscula	(Keller) Henker & G. Schulze	17	D059	5	4	280	290	290	282	0	0	0	0	0	1	0	0	0	0	0	1	0	0	0	0	0	1	0	0	0	0	0	0	1	0	0	0	0	0	0	0	0	0	0	0
D060001	GE	Caninae	Rubigineae	rubiginosa	L.	18	D060	5	4	281	291	291	283	0	0	0	0	0	1	0	0	0	0	0	0	0	1	0	0	0	0	1	0	0	0	0	0	1	0	0	0	0	0	1	0	0	0	0	0
D060002	GE	Caninae	Rubigineae	rubiginosa	L.	18	D060	5	4	281	291	291	283	0	0	0	0	0	1	0	0	0	0	0	0	0	1	0	0	0	0	1	0	0	0	0	0	1	0	0	0	0	0	1	0	0	0	0	0
D060003	GE	Caninae	Rubigineae	rubiginosa	L.	18	D060	5	4	282	292	292	284	0	0	0	0	0	1	0	0	0	0	0	0	0	1	0	0	0	0	1	0	0	0	0	0	1	0	0	0	0	0	1	0	0	0	0	0
D060004	GE	Caninae	Rubigineae	rubiginosa	L.	18	D060	5	4	281	291	291	283	0	0	0	0	0	1	0	0	0	0	0	0	0	1	0	0	0	0	1	0	0	0	0	0	1	0	0	0	0	0	1	0	0	0	0	0
D060005	GE	Caninae	Rubigineae	rubiginosa	L.	18	D060	6	5	283	293	293	285	0	0	0	0	0	1	0	0	0	0	0	0	0	1	0	0	0	0	1	0	0	0	0	0	1	0	0	0	0	0	0	1	0	0	0	0
D061001	GE	Caninae	Rubigineae	rubiginosa	L.	18	D061	5	4	281	294	294	283	0	0	0	0	0	1	0	0	0	0	0	0	0	1	0	0	0	0	1	0	0	0	0	0	1	0	0	0	0	0	1	0	0	0	0	0
D061002	GE	Caninae	Rubigineae	rubiginosa	L.	18	D061	6	5	284	295	295	286	0	0	0	0	0	1	0	0	0	0	0	1	0	0	0	0	0	0	1	0	0	0	0	0	1	0	0	0	0	0	1	0	0	0	0	0
D061005	GE	Caninae	Rubigineae	rubiginosa	L.	18	D061	6	5	285	296	296	287	0	0	0	0	0	1	0	0	0	0	0	0	0	1	0	0	0	0	1	0	0	0	0	0	1	0	0	0	0	0	1	0	0	0	0	0
D062001	GE	Pimpinellifoliae	0	spinosissima	L.	20	D062	4	4	286	297	297	288	0	0	0	1	0	0	0	1	1	1	0	0	0	0	0	0	0	0	0	0	0	0	0	0	0	0	0	0	0	0	0	0	0	0	0	0
D062002	GE	Pimpinellifoliae	0	spinosissima	L.	20	D062	4	4	287	298	298	289	0	0	0	1	0	0	0	1	1	0	0	0	0	0	0	0	0	0	0	0	0	0	0	0	0	0	0	0	0	0	0	0	0	0	0	0
D062003	GE	Pimpinellifoliae	0	spinosissima	L.	20	D062	4	4	288	299	299	290	0	0	0	0	0	0	0	1	1	0	0	0	0	0	0	0	0	0	0	0	0	0	0	0	0	0	0	0	0	0	0	0	0	0	0	0
D062004	GE	Pimpinellifoliae	0	spinosissima	L.	20	D062	4	4	289	300	300	291	0	0	0	0	0	0	0	1	1	1	0	0	0	0	0	0	0	0	0	0	0	0	0	0	0	0	0	0	0	0	0	0	0	0	0	0
D062005	GE	Pimpinellifoliae	0	spinosissima	L.	20	D062	4	4	290	301	301	292	0	0	0	0	0	0	0	1	1	1	0	0	0	0	0	0	0	0	0	0	0	0	0	0	0	0	0	0	0	0	0	1	0	0	0	0
D063001	GE	Pimpinellifoliae	0	spinosissima	L.	20	D063	4	4	291	302	302	293	0	0	0	1	0	0	1	0	0	0	0	1	0	0	0	0	0	0	0	0	0	0	0	0	0	0	0	0	0	0	0	0	0	0	0	0
D063003	GE	Pimpinellifoliae	0	spinosissima	L.	20	D063	4	4	292	303	303	294	0	0	0	1	0	0	1	0	0	1	0	1	0	0	0	0	0	0	0	0	0	0	0	0	0	0	0	0	0	0	0	0	0	0	0	0
D063004	GE	Pimpinellifoliae	0	spinosissima	L.	20	D063	4	4	293	304	304	295	0	0	0	0	0	1	0	1	0	1	0	1	0	0	0	0	0	0	0	0	0	0	0	0	0	0	0	0	0	0	0	0	0	0	0	0
D063005	GE	Pimpinellifoliae	0	spinosissima	L.	20	D063	3	3	294	305	305	296	0	0	0	1	0	0	1	0	0	0	0	1	0	0	0	0	0	0	0	0	0	0	0	0	0	0	0	0	0	0	0	0	0	0	0	0
D064001	GE	Pimpinellifoliae	0	spinosissima	L.	20	D064	4	4	295	306	306	297	0	0	0	1	0	0	0	1	1	0	0	0	0	0	0	0	0	0	0	0	0	0	0	0	0	0	0	0	0	0	0	0	0	0	0	0
D064002	GE	Pimpinellifoliae	0	spinosissima	L.	20	D064	4	4	295	306	306	297	0	0	0	1	0	0	0	1	1	0	0	0	0	0	0	0	0	0	0	0	0	0	0	0	0	0	0	0	0	0	0	0	0	0	0	0
D064003	GE	Pimpinellifoliae	0	spinosissima	L.	20	D064	4	4	295	306	306	297	0	0	0	1	0	0	0	1	1	0	0	0	0	0	0	0	0	0	0	0	0	0	0	0	0	0	0	0	0	0	0	0	0	0	0	0
D064004	GE	Pimpinellifoliae	0	spinosissima	L.	20	D064	4	4	296	307	307	298	0	0	0	1	0	0	0	1	1	0	0	0	0	0	0	0	0	0	0	0	0	0	0	0	0	0	0	0	0	0	0	0	0	0	0	0
D064005	GE	Pimpinellifoliae	0	spinosissima	L.	20	D064	4	4	297	308	308	299	0	0	0	1	0	0	0	1	1	0	0	0	0	0	0	0	0	0	0	0	0	0	0	0	0	0	0	0	0	0	0	0	0	0	0	0
D065001	GE	Caninae	Tomentellae	balsamica	Besser	24	D065	5	4	298	309	309	300	0	0	0	0	0	1	0	0	0	0	0	1	0	0	0	0	0	0	0	1	0	0	0	0	1	0	0	0	0	0	0	0	0	0	0	0
D065002	GE	Caninae	Tomentellae	balsamica	Besser	24	D065	6	5	299	310	310	301	0	0	0	0	0	0	0	1	0	0	0	1	0	0	0	0	0	0	1	1	0	0	0	0	1	0	0	0	0	0	0	0	0	0	0	0
D065003	GE	Caninae	Tomentellae	balsamica	Besser	24	D065	5	4	300	311	311	302	0	0	0	0	0	1	0	0	0	0	0	1	0	0	0	0	0	0	0	1	0	0	0	0	1	0	0	0	0	0	1	0	0	0	0	0
D065004	GE	Caninae	Tomentellae	balsamica	Besser	24	D065	6	5	301	312	312	303	0	0	0	0	0	1	0	0	0	0	0	1	0	0	0	0	0	0	0	1	0	0	0	0	1	0	0	0	0	0	0	1	0	0	0	0
D065005	GE	Caninae	Tomentellae	balsamica	Besser	24	D065	6	5	302	313	313	304	0	0	0	0	0	1	0	0	0	0	0	1	0	0	0	0	0	0	0	1	0	0	0	0	1	0	0	0	0	0	0	1	0	0	0	0
D066001	GE	Caninae	Caninae	corymbifera	Borkh.	5	D066	5	4	303	314	314	305	0	0	0	0	0	1	0	0	0	0	0	1	0	0	0	0	0	0	0	1	0	0	0	0	1	0	0	0	0	0	0	1	0	0	0	0
D067001	GE	Caninae	Caninae	canina	L.	4	D067	5	4	304	315	315	306	0	0	0	0	0	1	0	0	0	0	0	1	0	0	0	0	0	0	0	1	0	0	0	0	1	0	0	0	0	0	0	0	0	0	0	0
D068001	GE	Caninae	Caninae	canina	L.	4	D068	6	5	305	316	316	307	0	0	0	0	0	1	0	0	0	1	0	1	0	0	0	0	0	0	0	1	0	0	0	0	1	0	0	0	0	0	0	0	0	0	0	0
D070001	GE	Caninae	Caninae	canina	L.	4	D070	5	4	306	317	317	308	0	0	1	0	0	0	0	0	1	0	0	0	0	0	0	0	0	0	0	1	0	0	0	0	1	0	0	0	0	0	0	0	0	0	0	0
D070002	GE	Caninae	Caninae	canina	L.	4	D070	6	5	307	318	318	309	0	0	0	0	0	1	0	0	0	0	0	1	0	0	0	0	0	0	0	1	0	0	0	0	1	1	0	0	0	0	0	0	0	0	0	0
D070003	GE	Caninae	Caninae	canina	L.	4	D070	5	4	308	319	319	310	0	0	1	0	0	0	0	0	0	0	0	1	0	0	0	1	0	0	0	0	0	0	0	0	0	1	0	0	0	0	0	1	0	0	0	0
D070004	GE	Caninae	Caninae	canina	L.	4	D070	5	4	308	319	319	310	0	0	1	0	0	0	0	0	0	0	0	1	0	0	0	1	0	0	0	0	0	0	0	0	0	1	0	0	0	0	0	1	0	0	0	0
D070005	GE	Caninae	Caninae	canina	L.	4	D070	5	4	308	319	319	310	0	0	1	0	0	0	0	0	0	0	0	1	0	0	0	1	0	0	0	0	0	0	0	0	0	1	0	0	0	0	0	1	0	0	0	0
D070006	GE	Caninae	Caninae	canina	L.	4	D070	6	5	309	320	320	311	0	0	1	0	0	0	0	0	0	0	0	1	0	0	0	1	0	0	0	0	0	0	0	0	1	1	0	0	0	0	0	1	0	0	0	0
D070007	GE	Caninae	Caninae	canina	L.	4	D070	5	4	310	321	321	312	0	0	0	0	0	1	0	0	0	0	0	1	0	0	0	0	0	1	0	0	0	0	0	0	1	0	0	0	0	0	0	0	0	0	0	0
D070008	GE	Caninae	Caninae	canina	L.	4	D070	5	4	311	322	322	313	0	0	1	0	0	0	0	0	0	0	0	1	0	0	0	0	0	0	0	1	0	0	0	0	1	0	0	0	0	0	0	0	0	0	0	0
D070009	GE	Caninae	Caninae	canina	L.	4	D070	5	4	308	319	319	310	0	0	1	0	0	0	0	0	0	0	0	1	0	0	0	1	0	0	0	0	0	0	0	0	0	1	0	0	0	0	0	1	0	0	0	0
D070010	GE	Caninae	Caninae	canina	L.	4	D070	5	4	312	323	323	314	0	0	0	0	0	1	0	0	0	0	0	1	0	0	0	0	0	1	0	0	0	0	0	0	1	0	0	0	0	0	0	0	0	0	0	0
D071001	GE	Caninae	Vestitae	sherardii	Davies	19	D071	5	4	313	324	324	315	0	0	0	0	0	1	1	0	0	0	0	0	0	0	0	0	0	0	0	0	0	0	1	0	1	0	0	0	0	0	0	0	0	0	0	0
D071002	GE	Caninae	Vestitae	sherardii	Davies	19	D071	5	4	313	324	324	315	0	0	0	0	0	1	1	0	0	0	0	0	0	0	0	0	0	0	0	0	0	0	1	0	1	0	0	0	0	0	0	0	0	0	0	0
D072001	GE	Caninae	Caninae	canina	L.	4	D072	5	4	314	325	325	316	1	0	0	0	0	0	1	0	0	0	0	0	0	0	0	0	0	1	0	0	0	0	0	0	1	0	0	0	0	0	0	0	0	0	0	0
D072002	GE	Caninae	Caninae	canina	L.	4	D072	5	4	314	325	325	316	1	0	0	0	0	0	1	0	0	0	0	0	0	0	0	0	0	1	0	0	0	0	0	0	1	0	0	0	0	0	0	0	0	0	0	0
D072003	GE	Caninae	Caninae	canina	L.	4	D072	5	4	315	326	326	317	0	0	1	0	0	0	1	0	0	0	0	0	0	0	0	0	0	0	0	1	0	0	0	0	1	0	0	0	0	0	0	0	0	0	0	0
D072004	GE	Caninae	Caninae	canina	L.	4	D072	5	4	316	327	327	318	0	0	1	0	0	0	0	0	0	0	0	1	0	0	0	1	0	0	0	0	0	0	0	0	1	0	0	0	0	0	0	1	0	0	0	0
D072005	GE	Caninae	Caninae	canina	L.	4	D072	5	4	317	328	328	319	0	0	0	0	0	1	1	0	0	0	0	0	0	0	0	0	0	0	0	1	0	0	0	0	1	0	0	0	0	0	0	1	0	0	0	0
D072006	GE	Caninae	Caninae	canina	L.	4	D072	6	5	318	329	329	320	0	0	1	0	0	0	0	0	0	0	0	1	0	0	0	0	0	0	0	1	0	0	0	0	1	0	0	0	0	0	0	0	0	0	0	0
D072007	GE	Caninae	Caninae	canina	L.	4	D072	5	4	319	330	330	321	0	0	0	0	0	1	0	0	0	0	0	1	0	0	0	0	0	0	0	1	0	0	0	0	1	0	0	0	0	0	0	0	0	0	0	0
D072008	GE	Caninae	Caninae	canina	L.	4	D072	5	4	320	331	331	322	0	0	0	0	0	1	0	0	0	0	0	1	0	0	0	0	0	0	0	1	0	0	0	0	1	0	0	0	0	0	0	1	0	0	0	0
D072009	GE	Caninae	Caninae	canina	L.	4	D072	5	4	320	331	331	322	0	0	0	0	0	1	0	0	0	0	0	1	0	0	0	0	0	0	0	1	0	0	0	0	1	0	0	0	0	0	0	1	0	0	0	0
D072010	GE	Caninae	Caninae	canina	L.	4	D072	5	4	321	332	332	323	0	0	1	0	0	0	0	0	0	0	0	1	0	0	0	0	0	1	0	0	0	0	0	0	1	0	0	0	0	0	0	0	0	0	0	0
D072011	GE	Caninae	Caninae	canina	L.	4	D072	5	4	322	333	333	324	0	0	1	0	0	0	0	0	0	0	0	1	0	0	0	0	0	1	0	0	0	0	0	0	1	0	0	0	0	0	0	0	0	0	0	0
D072012	GE	Caninae	Caninae	canina	L.	4	D072	5	4	320	331	331	322	0	0	0	0	0	1	0	0	0	0	0	1	0	0	0	0	0	0	0	1	0	0	0	0	1	0	0	0	0	0	0	1	0	0	0	0
D072013	GE	Caninae	Caninae	canina	L.	4	D072	5	4	315	326	326	317	0	0	1	0	0	0	1	0	0	0	0	0	0	0	0	0	0	0	0	1	0	0	0	0	1	0	0	0	0	0	0	0	0	0	0	0
D072014	GE	Caninae	Caninae	canina	L.	4	D072	5	4	323	334	334	325	0	0	1	0	0	0	0	0	0	0	0	1	0	0	0	0	0	1	0	0	0	0	0	0	1	0	0	0	0	0	0	0	0	0	0	0
D072015	GE	Caninae	Caninae	canina	L.	4	D072	5	4	323	334	334	325	0	0	1	0	0	0	0	0	0	0	0	1	0	0	0	0	0	1	0	0	0	0	0	0	1	0	0	0	0	0	0	0	0	0	0	0
D072016	GE	Caninae	Caninae	canina	L.	4	D072	5	4	310	335	335	312	0	0	0	0	0	1	0	0	0	0	0	1	0	0	0	0	0	1	0	0	0	0	0	0	1	0	0	0	0	0	0	0	0	0	0	0
D072017	GE	Caninae	Caninae	canina	L.	4	D072	5	4	324	336	336	326	0	0	0	0	0	1	1	0	0	0	0	0	0	0	0	0	0	0	0	1	0	0	0	0	1	0	0	0	0	0	0	1	0	0	0	0
D072018	GE	Caninae	Caninae	canina	L.	4	D072	5	4	325	337	337	327	0	0	1	0	0	0	0	0	0	0	0	1	0	0	0	0	0	0	0	1	0	0	0	0	1	0	0	0	0	0	0	0	0	0	0	0
D072019	GE	Caninae	Caninae	canina	L.	4	D072	5	4	316	327	327	318	0	0	1	0	0	0	0	0	0	0	0	1	0	0	0	1	0	0	0	0	0	0	0	0	1	0	0	0	0	0	0	1	0	0	0	0
D072020	GE	Caninae	Caninae	canina	L.	4	D072	5	4	326	338	338	328	0	0	1	0	0	0	0	0	0	0	0	1	0	0	0	0	0	0	0	1	0	0	0	0	1	0	0	0	0	0	0	0	0	0	0	0
D072021	GE	Caninae	Caninae	canina	L.	4	D072	5	4	325	337	337	327	0	0	1	0	0	0	0	0	0	0	0	1	0	0	0	0	0	0	0	1	0	0	0	0	1	0	0	0	0	0	0	0	0	0	0	0
D072022	GE	Caninae	Caninae	canina	L.	4	D072	5	4	327	339	339	329	0	0	1	0	0	0	0	0	0	0	0	1	0	0	0	0	0	0	0	1	0	0	0	0	1	0	0	0	0	0	0	0	0	0	0	0
D072023	GE	Caninae	Caninae	canina	L.	4	D072	5	4	328	340	340	330	0	0	1	0	0	0	0	0	0	0	0	1	0	0	0	0	0	0	0	1	0	0	0	0	1	0	0	0	0	0	0	0	0	0	0	0
D072024	GE	Caninae	Caninae	canina	L.	4	D072	5	4	329	341	341	331	0	0	0	0	0	1	0	0	0	0	0	1	0	0	0	0	0	0	0	1	0	0	0	0	1	0	0	0	0	0	0	0	0	0	0	0
D074001	GE	Pimpinellifoliae	0	spinosissima	L.	20	D074	3	3	330	342	342	332	0	0	0	1	0	1	0	1	0	0	0	0	0	0	0	0	0	0	0	0	0	0	0	0	0	0	0	0	0	1	0	0	0	0	0	0
D074002	GE	Pimpinellifoliae	0	spinosissima	L.	20	D074	4	4	331	343	343	333	0	0	0	1	0	1	1	1	0	0	0	0	0	0	0	0	0	0	0	0	0	0	0	0	0	0	0	0	0	1	0	0	0	0	0	0
D074003	GE	Pimpinellifoliae	0	spinosissima	L.	20	D074	3	3	332	344	344	334	0	1	0	1	0	0	0	0	0	1	0	0	0	0	0	0	0	0	0	0	0	0	0	0	0	0	0	0	0	1	0	0	0	0	0	0
D074004	GE	Pimpinellifoliae	0	spinosissima	L.	20	D074	4	4	333	345	345	335	0	0	0	1	0	1	0	1	0	0	0	0	0	0	0	0	0	0	0	0	0	0	0	0	0	0	0	0	0	1	0	0	0	0	0	0
D074006	GE	Pimpinellifoliae	0	spinosissima	L.	20	D074	4	4	334	346	346	336	0	1	0	0	0	1	0	1	0	1	0	0	0	0	0	0	0	0	0	0	0	0	0	0	0	0	0	0	0	0	0	0	0	0	0	0
D074007	GE	Pimpinellifoliae	0	spinosissima	L.	20	D074	4	4	335	347	347	337	0	1	0	0	0	1	0	0	0	1	0	0	0	0	0	0	0	0	0	0	0	0	0	0	0	0	0	0	0	1	0	0	0	0	0	0
D074008	GE	Pimpinellifoliae	0	spinosissima	L.	20	D074	4	4	336	348	348	338	0	0	0	1	0	1	0	1	0	0	0	0	0	0	0	0	0	0	0	0	0	0	0	0	0	0	0	0	0	1	0	0	0	0	0	0
D074009	GE	Pimpinellifoliae	0	spinosissima	L.	20	D074	4	4	337	349	349	339	0	1	0	1	0	0	0	1	0	1	0	0	0	0	0	0	0	0	0	0	0	0	0	0	0	0	0	0	0	0	0	0	0	0	0	0
D074010	GE	Pimpinellifoliae	0	spinosissima	L.	20	D074	4	4	338	350	350	340	0	1	0	0	0	1	0	0	0	1	0	0	0	0	0	0	0	0	0	0	0	0	0	0	0	0	0	0	0	0	0	0	0	0	0	0
D074011	GE	Pimpinellifoliae	0	spinosissima	L.	20	D074	4	4	339	351	351	341	0	1	0	0	0	1	0	1	0	1	0	0	0	0	0	0	0	0	0	0	0	0	0	0	0	0	0	0	0	1	0	0	0	0	0	0
D074012	GE	Pimpinellifoliae	0	spinosissima	L.	20	D074	4	4	340	352	352	342	0	0	0	0	0	1	0	1	0	1	0	0	0	0	0	0	0	0	0	0	0	0	0	0	0	0	0	0	0	0	0	0	0	0	0	0
D074013	GE	Pimpinellifoliae	0	spinosissima	L.	20	D074	4	4	341	353	353	343	0	1	0	1	0	0	1	0	0	1	0	0	0	0	0	0	0	0	0	0	0	0	0	0	0	0	0	0	0	1	0	0	0	0	0	0
D074014	GE	Pimpinellifoliae	0	spinosissima	L.	20	D074	4	4	342	354	354	344	0	0	0	1	0	1	1	0	0	1	0	0	0	0	0	0	0	0	0	0	0	0	0	0	0	0	0	0	0	1	0	0	0	0	0	0
D074015	GE	Pimpinellifoliae	0	spinosissima	L.	20	D074	3	3	343	355	355	345	0	1	0	0	0	1	0	0	0	1	0	0	0	0	0	0	0	0	0	0	0	0	0	0	0	0	0	0	0	0	0	0	0	0	0	0
D074016	GE	Pimpinellifoliae	0	spinosissima	L.	20	D074	3	3	344	356	356	346	0	0	0	1	0	1	0	0	0	1	0	0	0	0	0	0	0	0	0	0	0	0	0	0	0	0	0	0	0	0	0	0	0	0	0	0
D074017	GE	Pimpinellifoliae	0	spinosissima	L.	20	D074	4	4	345	357	357	347	0	1	0	0	0	1	0	0	0	1	0	0	0	0	0	0	0	0	0	0	0	0	0	0	0	0	0	0	0	0	0	0	0	0	0	0
D074018	GE	Pimpinellifoliae	0	spinosissima	L.	20	D074	4	4	346	358	358	348	0	1	0	1	0	0	1	1	0	0	0	0	0	0	0	0	0	0	0	0	0	0	0	0	0	0	0	0	0	1	0	0	0	0	0	0
D074019	GE	Pimpinellifoliae	0	spinosissima	L.	20	D074	3	3	347	359	359	349	0	0	0	0	0	1	0	0	0	1	0	0	0	0	0	0	0	0	0	0	0	0	0	0	0	0	0	0	0	0	0	0	0	0	0	0
D074020	GE	Pimpinellifoliae	0	spinosissima	L.	20	D074	4	4	348	360	360	350	0	1	0	0	0	0	0	1	0	0	0	0	0	0	0	0	0	0	0	0	0	0	0	0	0	0	0	0	0	1	0	0	0	0	0	0
D074021	GE	Pimpinellifoliae	0	spinosissima	L.	20	D074	4	4	349	361	361	351	0	0	0	1	0	1	0	1	0	0	0	0	0	0	0	0	0	0	0	0	0	0	0	0	0	0	0	0	0	1	0	0	0	0	0	0
D074022	GE	Pimpinellifoliae	0	spinosissima	L.	20	D074	4	4	350	362	362	352	0	0	0	1	0	1	0	0	0	0	0	0	0	0	0	0	0	0	0	0	0	0	0	0	0	0	0	0	0	0	0	0	0	0	0	0
D074023	GE	Pimpinellifoliae	0	spinosissima	L.	20	D074	4	4	351	363	363	353	0	1	0	1	0	0	0	0	0	1	0	0	0	0	0	0	0	0	0	0	0	0	0	0	0	0	0	0	0	0	0	0	0	0	0	0
D074024	GE	Pimpinellifoliae	0	spinosissima	L.	20	D074	3	3	352	364	364	354	0	1	0	1	0	0	0	1	0	0	0	0	0	0	0	0	0	0	0	0	0	0	0	0	0	0	0	0	0	0	0	0	0	0	0	0
D074025	GE	Pimpinellifoliae	0	spinosissima	L.	20	D074	3	3	353	365	365	355	0	0	0	0	0	1	0	1	0	1	0	0	0	0	0	0	0	0	0	0	0	0	0	0	0	0	0	0	0	0	0	0	0	0	0	0
D074026	GE	Pimpinellifoliae	0	spinosissima	L.	20	D074	4	4	354	366	366	356	0	1	0	1	0	1	0	1	0	0	0	0	0	0	0	0	0	0	0	0	0	0	0	0	0	0	0	0	0	1	0	0	0	0	0	0
D074027	GE	Pimpinellifoliae	0	spinosissima	L.	20	D074	3	3	355	367	367	357	0	0	0	1	0	1	0	1	0	0	0	0	0	0	0	0	0	0	0	0	0	0	0	0	0	0	0	0	0	0	0	0	0	0	0	0
D074028	GE	Pimpinellifoliae	0	spinosissima	L.	20	D074	4	4	356	368	368	358	0	0	0	1	0	1	0	0	0	1	0	0	0	0	0	0	0	0	0	0	0	0	0	0	0	0	0	0	0	1	0	0	0	0	0	0
D074029	GE	Pimpinellifoliae	0	spinosissima	L.	20	D074	3	3	357	369	369	359	0	0	0	0	0	0	0	1	0	1	0	0	0	0	0	0	0	0	0	0	0	0	0	0	0	0	0	0	0	1	0	0	0	0	0	0
D074030	GE	Pimpinellifoliae	0	spinosissima	L.	20	D074	3	3	358	370	370	360	0	0	0	0	0	0	0	1	0	0	0	0	0	0	0	0	0	0	0	0	0	0	0	0	0	0	0	0	0	0	0	0	0	0	0	0
D075001	GE	Pimpinellifoliae	0	spinosissima	L.	20	D075	4	4	359	371	371	361	0	1	0	0	0	0	0	1	0	1	0	0	0	0	0	0	0	0	0	0	0	0	0	0	0	0	0	0	0	0	0	0	0	0	0	0
D075002	GE	Pimpinellifoliae	0	spinosissima	L.	20	D075	4	4	359	371	371	361	0	1	0	0	0	0	0	1	0	1	0	0	0	0	0	0	0	0	0	0	0	0	0	0	0	0	0	0	0	0	0	0	0	0	0	0
D075003	GE	Pimpinellifoliae	0	spinosissima	L.	20	D075	3	3	360	372	372	362	0	1	0	0	0	1	0	0	0	1	0	0	0	0	0	0	0	0	0	0	0	0	0	0	0	0	0	0	0	0	0	0	0	0	0	0
D075004	GE	Pimpinellifoliae	0	spinosissima	L.	20	D075	3	3	360	372	372	362	0	1	0	0	0	1	0	0	0	1	0	0	0	0	0	0	0	0	0	0	0	0	0	0	0	0	0	0	0	0	0	0	0	0	0	0
D075005	GE	Pimpinellifoliae	0	spinosissima	L.	20	D075	3	3	360	372	372	362	0	1	0	0	0	1	0	0	0	1	0	0	0	0	0	0	0	0	0	0	0	0	0	0	0	0	0	0	0	0	0	0	0	0	0	0
D075006	GE	Pimpinellifoliae	0	spinosissima	L.	20	D075	3	3	361	373	373	363	0	0	0	0	0	1	0	1	0	0	0	0	0	0	0	0	0	0	0	0	0	0	0	0	0	0	0	0	0	0	0	0	0	0	0	0
D075007	GE	Pimpinellifoliae	0	spinosissima	L.	20	D075	3	3	362	374	374	364	0	0	0	0	0	1	0	1	0	1	0	0	0	0	0	0	0	0	0	0	0	0	0	0	0	0	0	0	0	0	0	0	0	0	0	0
D075008	GE	Pimpinellifoliae	0	spinosissima	L.	20	D075	3	3	362	374	374	364	0	0	0	0	0	1	0	1	0	1	0	0	0	0	0	0	0	0	0	0	0	0	0	0	0	0	0	0	0	0	0	0	0	0	0	0
D075009	GE	Pimpinellifoliae	0	spinosissima	L.	20	D075	3	3	363	375	375	365	0	0	0	0	0	1	0	1	0	0	0	0	0	0	0	0	0	0	0	0	0	0	0	0	0	0	0	0	0	0	0	0	0	0	0	0
D075010	GE	Pimpinellifoliae	0	spinosissima	L.	20	D075	4	4	359	371	371	361	0	1	0	0	0	0	0	1	0	1	0	0	0	0	0	0	0	0	0	0	0	0	0	0	0	0	0	0	0	0	0	0	0	0	0	0
D075011	GE	Pimpinellifoliae	0	spinosissima	L.	20	D075	3	3	364	376	376	366	0	0	0	0	0	1	0	1	0	1	0	0	0	0	0	0	0	0	0	0	0	0	0	0	0	0	0	0	0	0	0	0	0	0	0	0
D075012	GE	Pimpinellifoliae	0	spinosissima	L.	20	D075	4	4	359	371	371	361	0	1	0	0	0	0	0	1	0	1	0	0	0	0	0	0	0	0	0	0	0	0	0	0	0	0	0	0	0	0	0	0	0	0	0	0
D075013	GE	Pimpinellifoliae	0	spinosissima	L.	20	D075	4	4	359	371	371	361	0	1	0	0	0	0	0	1	0	1	0	0	0	0	0	0	0	0	0	0	0	0	0	0	0	0	0	0	0	0	0	0	0	0	0	0
D075014	GE	Pimpinellifoliae	0	spinosissima	L.	20	D075	4	4	359	371	371	361	0	1	0	0	0	0	0	1	0	1	0	0	0	0	0	0	0	0	0	0	0	0	0	0	0	0	0	0	0	0	0	0	0	0	0	0
D076001	GE	Pimpinellifoliae	0	spinosissima	L.	20	D076	4	4	365	377	377	367	0	0	0	0	0	1	0	0	0	1	0	0	0	0	0	0	0	0	0	0	0	0	0	0	0	0	0	0	0	0	0	0	0	0	0	0
D076002	GE	Pimpinellifoliae	0	spinosissima	L.	20	D076	4	4	365	377	377	367	0	0	0	0	0	1	0	0	0	1	0	0	0	0	0	0	0	0	0	0	0	0	0	0	0	0	0	0	0	0	0	0	0	0	0	0
D076003	GE	Pimpinellifoliae	0	spinosissima	L.	20	D076	4	4	366	378	378	368	0	0	0	1	0	1	0	0	0	1	0	0	0	0	0	0	0	0	0	0	0	0	0	0	0	0	0	0	0	1	0	0	0	0	0	0
D076004	GE	Pimpinellifoliae	0	spinosissima	L.	20	D076	4	4	367	379	379	369	0	0	0	1	0	0	0	0	1	0	0	0	0	0	0	0	0	0	0	0	0	0	0	0	0	0	0	0	0	0	0	0	0	0	0	0
D076005	GE	Pimpinellifoliae	0	spinosissima	L.	20	D076	4	4	368	380	380	370	0	0	0	1	0	1	0	0	1	0	0	0	0	0	0	0	0	0	0	0	0	0	0	0	0	0	0	0	0	0	0	0	0	0	0	0
D077001	GE	Pimpinellifoliae	0	spinosissima	L.	20	D077	4	4	369	381	381	371	0	1	0	0	0	1	0	0	0	1	0	0	0	0	0	0	0	0	0	0	0	0	0	0	0	0	0	0	0	1	0	0	0	0	0	0
D077002	GE	Pimpinellifoliae	0	spinosissima	L.	20	D077	4	4	369	381	381	371	0	1	0	0	0	1	0	0	0	1	0	0	0	0	0	0	0	0	0	0	0	0	0	0	0	0	0	0	0	1	0	0	0	0	0	0
D077003	GE	Pimpinellifoliae	0	spinosissima	L.	20	D077	4	4	369	381	381	371	0	1	0	0	0	1	0	0	0	1	0	0	0	0	0	0	0	0	0	0	0	0	0	0	0	0	0	0	0	1	0	0	0	0	0	0
D077004	GE	Pimpinellifoliae	0	spinosissima	L.	20	D077	4	4	370	382	382	372	0	1	0	1	0	1	0	0	0	1	0	0	0	0	0	0	0	0	0	0	0	0	0	0	0	0	0	0	0	1	0	0	0	0	0	0
D078001	GE	Pimpinellifoliae	0	spinosissima	L.	20	D078	4	4	371	383	383	373	0	1	0	1	0	1	0	0	0	1	0	0	0	0	0	0	0	0	0	0	0	0	0	0	0	0	0	0	0	1	0	0	0	0	0	0
D078002	GE	Pimpinellifoliae	0	spinosissima	L.	20	D078	4	4	372	384	384	374	0	1	0	1	0	1	0	0	0	1	0	0	0	0	0	0	0	0	0	0	0	0	0	0	0	0	0	0	0	1	0	0	0	0	0	0
D078003	GE	Pimpinellifoliae	0	spinosissima	L.	20	D078	4	4	373	385	385	375	0	1	0	1	0	1	0	0	0	1	0	0	0	0	0	0	0	0	0	0	0	0	0	0	0	0	0	0	0	0	0	0	0	0	0	0
D078004	GE	Pimpinellifoliae	0	spinosissima	L.	20	D078	4	4	374	386	386	376	0	0	0	0	0	1	0	1	0	0	0	0	0	0	0	0	0	0	0	0	0	0	0	0	0	0	0	0	0	0	0	0	0	0	0	0
D078005	GE	Pimpinellifoliae	0	spinosissima	L.	20	D078	3	3	375	387	387	377	0	0	0	0	0	1	0	1	0	0	0	0	0	0	0	0	0	0	0	0	0	0	0	0	0	0	0	0	0	1	0	0	0	0	0	0
D078006	GE	Pimpinellifoliae	0	spinosissima	L.	20	D078	4	4	376	388	388	378	0	0	0	0	0	1	0	1	0	0	0	0	0	0	0	0	0	0	0	0	0	0	0	0	0	0	0	0	0	1	0	0	0	0	0	0
D078007	GE	Pimpinellifoliae	0	spinosissima	L.	20	D078	4	4	377	389	389	379	0	1	0	1	0	1	0	0	0	1	0	0	0	0	0	0	0	0	0	0	0	0	0	0	0	0	0	0	0	1	0	0	0	0	0	0
D078008	GE	Pimpinellifoliae	0	spinosissima	L.	20	D078	3	3	378	390	390	380	0	0	0	1	0	1	0	0	0	1	0	0	0	0	0	0	0	0	0	0	0	0	0	0	0	0	0	0	0	1	0	0	0	0	0	0
D078009	GE	Pimpinellifoliae	0	spinosissima	L.	20	D078	3	3	379	391	391	381	0	0	0	1	0	1	0	0	0	0	1	0	0	0	0	0	0	0	0	0	0	0	0	0	0	0	0	0	0	0	0	0	0	0	0	0
D078011	GE	Pimpinellifoliae	0	spinosissima	L.	20	D078	4	4	380	392	392	382	0	1	0	0	0	1	0	1	0	1	0	0	0	0	0	0	0	0	0	0	0	0	0	0	0	0	0	0	0	0	0	0	0	0	0	0
D078012	GE	Pimpinellifoliae	0	spinosissima	L.	20	D078	4	4	381	393	393	383	0	0	0	1	0	1	1	0	0	0	0	0	0	0	0	0	0	0	0	0	0	0	0	0	0	0	0	0	0	0	0	0	0	0	0	0
D078013	GE	Pimpinellifoliae	0	spinosissima	L.	20	D078	4	4	382	394	394	384	0	0	0	1	0	1	0	0	0	1	0	0	0	0	0	0	0	0	0	0	0	0	0	0	0	0	0	0	0	1	0	0	0	0	0	0
D078014	GE	Pimpinellifoliae	0	spinosissima	L.	20	D078	4	4	383	395	395	385	0	1	0	1	0	0	0	0	0	1	0	0	0	0	0	0	0	0	0	0	0	0	0	0	0	0	0	0	0	1	0	0	0	0	0	0
D079001	GE	Pimpinellifoliae	0	spinosissima	L.	20	D079	3	3	384	396	396	386	0	0	0	0	0	1	0	0	0	1	0	0	0	0	0	0	0	0	0	0	0	0	0	0	0	0	0	0	0	1	0	0	0	0	0	0
D079002	GE	Pimpinellifoliae	0	spinosissima	L.	20	D079	4	4	385	397	397	387	0	0	0	1	0	1	0	0	0	1	0	0	0	0	0	0	0	0	0	0	0	0	0	0	0	0	0	0	0	1	0	0	0	0	0	0
D079003	GE	Pimpinellifoliae	0	spinosissima	L.	20	D079	4	4	386	398	398	388	0	1	0	1	0	0	0	1	0	1	0	0	0	0	0	0	0	0	0	0	0	0	0	0	0	0	0	0	0	1	0	0	0	0	0	0
D079004	GE	Pimpinellifoliae	0	spinosissima	L.	20	D079	3	3	387	399	399	389	0	1	0	0	0	0	0	1	0	1	0	0	0	0	0	0	0	0	0	0	0	0	0	0	0	0	0	0	0	0	0	0	0	0	0	0
D079005	GE	Pimpinellifoliae	0	spinosissima	L.	20	D079	4	4	388	400	400	390	0	0	0	1	0	1	0	1	0	0	0	0	0	0	0	0	0	0	0	0	0	0	0	0	0	0	0	0	0	1	0	0	0	0	0	0
D079006	GE	Pimpinellifoliae	0	spinosissima	L.	20	D079	4	4	389	401	401	391	0	1	0	1	0	1	0	0	0	1	0	0	0	0	0	0	0	0	0	0	0	0	0	0	0	0	0	0	0	0	0	0	0	0	0	0
D079008	GE	Pimpinellifoliae	0	spinosissima	L.	20	D079	4	4	390	402	402	392	0	1	0	0	0	1	0	0	0	1	0	0	0	0	0	0	0	0	0	0	0	0	0	0	0	0	0	0	0	0	0	0	0	0	0	0
D079009	GE	Pimpinellifoliae	0	spinosissima	L.	20	D079	4	4	391	403	403	393	0	0	0	1	0	1	0	1	0	0	0	0	0	0	0	0	0	0	0	0	0	0	0	0	0	0	0	0	0	0	0	0	0	0	0	0
D079010	GE	Pimpinellifoliae	0	spinosissima	L.	20	D079	3	3	392	404	404	394	0	1	0	1	0	0	0	1	0	0	0	0	0	0	0	0	0	0	0	0	0	0	0	0	0	0	0	0	0	0	0	0	0	0	0	0
D079011	GE	Pimpinellifoliae	0	spinosissima	L.	20	D079	3	3	393	405	405	395	0	0	0	0	0	1	0	1	0	1	0	0	0	0	0	0	0	0	0	0	0	0	0	0	0	0	0	0	0	0	0	0	0	0	0	0
D079012	GE	Pimpinellifoliae	0	spinosissima	L.	20	D079	3	3	394	406	406	396	0	0	0	1	0	1	0	1	0	0	0	0	0	0	0	0	0	0	0	0	0	0	0	0	0	0	0	0	0	0	0	0	0	0	0	0
D079013	GE	Pimpinellifoliae	0	spinosissima	L.	20	D079	3	3	395	407	407	397	0	0	0	1	0	1	0	1	0	0	0	0	0	0	0	0	0	0	0	0	0	0	0	0	0	0	0	0	0	1	0	0	0	0	0	0
D079014	GE	Pimpinellifoliae	0	spinosissima	L.	20	D079	3	3	396	408	408	398	0	0	0	0	0	1	1	0	0	1	0	0	0	0	0	0	0	0	0	0	0	0	0	0	0	0	0	0	0	0	0	0	0	0	0	0
D081004	GE	Synstylae	0	arvensis	Huds.	2	D081	2	2	397	409	409	399	0	0	0	0	0	0	0	0	0	0	0	0	0	0	0	0	0	1	1	0	0	0	0	0	0	0	0	0	0	0	0	0	0	0	0	0
D081007	GE	Synstylae	0	arvensis	Huds.	2	D081	2	2	398	410	410	400	0	0	0	0	0	0	0	0	0	0	0	0	0	0	0	0	0	0	1	0	0	0	0	0	0	0	0	0	0	0	0	0	0	0	0	0
D081014	GE	Synstylae	0	arvensis	Huds.	2	D081	2	2	399	411	411	401	0	0	0	0	0	0	0	0	0	0	0	0	0	0	0	0	0	0	1	0	0	0	0	0	0	0	0	0	0	0	0	0	0	0	0	0
D081017	GE	Synstylae	0	arvensis	Huds.	2	D081	2	2	400	412	412	402	0	0	0	0	0	0	0	0	0	0	0	0	0	0	0	0	0	1	1	0	0	0	0	0	0	0	0	0	0	0	0	0	0	0	0	0
D081018	GE	Synstylae	0	arvensis	Huds.	2	D081	2	2	401	413	413	403	0	0	0	0	0	0	0	0	0	0	0	0	0	0	0	0	0	0	1	0	0	0	0	0	0	0	0	1	0	0	0	0	0	0	0	0
D081020	GE	Synstylae	0	arvensis	Huds.	2	D081	2	2	402	414	414	404	0	0	0	0	0	0	0	0	0	0	0	0	0	0	0	0	0	1	1	0	0	0	0	0	0	0	0	0	0	0	0	0	0	0	0	0
D081021	GE	Synstylae	0	arvensis	Huds.	2	D081	2	2	403	415	415	405	0	0	0	0	0	0	0	0	0	0	0	0	0	0	0	0	0	0	1	0	0	0	0	0	0	0	0	0	0	0	0	0	0	0	0	0
D081024	GE	Synstylae	0	arvensis	Huds.	2	D081	2	2	404	416	416	406	0	0	0	0	0	0	0	0	0	0	0	0	0	0	0	0	0	1	1	0	0	0	0	0	0	0	0	0	0	0	0	0	0	0	0	0
D081029	GE	Synstylae	0	arvensis	Huds.	2	D081	2	2	405	417	417	407	0	0	0	0	0	0	0	0	0	0	0	0	0	0	0	0	0	1	1	0	0	0	0	0	0	0	0	0	0	0	0	0	0	0	0	0
D085007	GE	Synstylae	0	arvensis	Huds.	2	D085	2	2	406	418	418	408	0	0	0	0	0	0	0	0	0	0	0	0	0	0	0	0	0	0	1	0	0	0	0	0	0	0	0	1	0	0	0	0	0	0	0	0
D101001	GE	Caninae	Caninae	canina	L.	4	D101	5	4	407	419	419	409	0	0	0	0	0	1	0	0	0	0	0	1	0	0	0	0	0	0	0	1	0	0	0	0	1	0	0	0	0	0	0	1	0	0	0	0
D101002	GE	Caninae	Caninae	canina	L.	4	D101	5	4	407	419	419	409	0	0	0	0	0	1	0	0	0	0	0	1	0	0	0	0	0	0	0	1	0	0	0	0	1	0	0	0	0	0	0	1	0	0	0	0
D101003	GE	Caninae	Caninae	canina	L.	4	D101	5	4	407	419	419	409	0	0	0	0	0	1	0	0	0	0	0	1	0	0	0	0	0	0	0	1	0	0	0	0	1	0	0	0	0	0	0	1	0	0	0	0
D101004	GE	Caninae	Caninae	canina	L.	4	D101	5	4	408	420	420	410	0	0	0	0	0	0	1	0	0	0	0	1	0	0	0	0	0	1	0	0	0	0	0	0	0	0	0	0	0	0	0	1	0	0	0	0
D101005	GE	Caninae	Caninae	canina	L.	4	D101	5	4	409	421	421	411	0	0	1	0	0	0	0	0	0	0	0	1	0	0	0	0	0	0	0	1	0	0	0	0	1	0	0	0	0	0	0	1	0	0	0	0
D101007	GE	Caninae	Caninae	canina	L.	4	D101	5	4	410	422	422	412	1	0	0	0	0	0	0	0	0	0	0	1	0	0	0	0	0	0	0	1	0	0	0	0	1	0	0	0	0	0	0	0	0	0	0	0
D101008	GE	Caninae	Caninae	canina	L.	4	D101	5	4	407	419	419	409	0	0	0	0	0	1	0	0	0	0	0	1	0	0	0	0	0	0	0	1	0	0	0	0	1	0	0	0	0	0	0	1	0	0	0	0
D101009	GE	Caninae	Caninae	canina	L.	4	D101	5	4	407	419	419	409	0	0	0	0	0	1	0	0	0	0	0	1	0	0	0	0	0	0	0	1	0	0	0	0	1	0	0	0	0	0	0	1	0	0	0	0
D101010	GE	Caninae	Caninae	canina	L.	4	D101	5	4	407	419	419	409	0	0	0	0	0	1	0	0	0	0	0	1	0	0	0	0	0	0	0	1	0	0	0	0	1	0	0	0	0	0	0	1	0	0	0	0
D101011	GE	Caninae	Caninae	canina	L.	4	D101	5	4	407	419	419	409	0	0	0	0	0	1	0	0	0	0	0	1	0	0	0	0	0	0	0	1	0	0	0	0	1	0	0	0	0	0	0	1	0	0	0	0
D101012	GE	Caninae	Caninae	canina	L.	4	D101	5	4	407	419	419	409	0	0	0	0	0	1	0	0	0	0	0	1	0	0	0	0	0	0	0	1	0	0	0	0	1	0	0	0	0	0	0	1	0	0	0	0
D101013	GE	Caninae	Caninae	canina	L.	4	D101	5	4	407	419	419	409	0	0	0	0	0	1	0	0	0	0	0	1	0	0	0	0	0	0	0	1	0	0	0	0	1	0	0	0	0	0	0	1	0	0	0	0
D101014	GE	Caninae	Caninae	canina	L.	4	D101	5	4	409	421	421	411	0	0	1	0	0	0	0	0	0	0	0	1	0	0	0	0	0	0	0	1	0	0	0	0	1	0	0	0	0	0	0	1	0	0	0	0
D101017	GE	Caninae	Caninae	canina	L.	4	D101	5	4	411	423	423	413	0	0	0	0	0	1	0	0	0	0	0	1	0	0	0	0	0	0	0	1	0	0	0	0	1	0	0	0	0	0	0	1	0	0	0	0
D101018	GE	Caninae	Caninae	canina	L.	4	D101	5	4	412	424	424	414	0	0	1	0	0	0	0	0	0	0	0	1	0	0	0	1	0	0	0	0	0	0	0	0	1	0	0	0	0	0	0	1	0	0	0	0
D101019	GE	Caninae	Caninae	canina	L.	4	D101	5	4	413	425	425	415	0	0	0	0	0	1	0	0	0	0	0	1	0	0	0	0	0	0	0	1	0	0	0	0	1	0	0	0	0	0	0	1	0	0	0	0
D101020	GE	Caninae	Caninae	canina	L.	4	D101	5	4	413	425	425	415	0	0	0	0	0	1	0	0	0	0	0	1	0	0	0	0	0	0	0	1	0	0	0	0	1	0	0	0	0	0	0	1	0	0	0	0
D101021	GE	Caninae	Caninae	canina	L.	4	D101	5	4	407	419	419	409	0	0	0	0	0	1	0	0	0	0	0	1	0	0	0	0	0	0	0	1	0	0	0	0	1	0	0	0	0	0	0	1	0	0	0	0
D101022	GE	Caninae	Caninae	canina	L.	4	D101	5	4	413	425	425	415	0	0	0	0	0	1	0	0	0	0	0	1	0	0	0	0	0	0	0	1	0	0	0	0	1	0	0	0	0	0	0	1	0	0	0	0
D101023	GE	Caninae	Caninae	canina	L.	4	D101	5	4	407	419	419	409	0	0	0	0	0	1	0	0	0	0	0	1	0	0	0	0	0	0	0	1	0	0	0	0	1	0	0	0	0	0	0	1	0	0	0	0
D101024	GE	Caninae	Caninae	canina	L.	4	D101	5	4	413	425	425	415	0	0	0	0	0	1	0	0	0	0	0	1	0	0	0	0	0	0	0	1	0	0	0	0	1	0	0	0	0	0	0	1	0	0	0	0
D101025	GE	Caninae	Caninae	canina	L.	4	D101	5	4	413	425	425	415	0	0	0	0	0	1	0	0	0	0	0	1	0	0	0	0	0	0	0	1	0	0	0	0	1	0	0	0	0	0	0	1	0	0	0	0
D101026	GE	Caninae	Caninae	canina	L.	4	D101	5	4	407	419	419	409	0	0	0	0	0	1	0	0	0	0	0	1	0	0	0	0	0	0	0	1	0	0	0	0	1	0	0	0	0	0	0	1	0	0	0	0
D101027	GE	Caninae	Caninae	canina	L.	4	D101	5	4	410	422	422	412	1	0	0	0	0	0	0	0	0	0	0	1	0	0	0	0	0	0	0	1	0	0	0	0	1	0	0	0	0	0	0	0	0	0	0	0
D101028	GE	Caninae	Caninae	canina	L.	4	D101	5	4	413	425	425	415	0	0	0	0	0	1	0	0	0	0	0	1	0	0	0	0	0	0	0	1	0	0	0	0	1	0	0	0	0	0	0	1	0	0	0	0
D101029	GE	Caninae	Caninae	canina	L.	4	D101	5	4	413	425	425	415	0	0	0	0	0	1	0	0	0	0	0	1	0	0	0	0	0	0	0	1	0	0	0	0	1	0	0	0	0	0	0	1	0	0	0	0
D101030	GE	Caninae	Caninae	canina	L.	4	D101	5	4	413	425	425	415	0	0	0	0	0	1	0	0	0	0	0	1	0	0	0	0	0	0	0	1	0	0	0	0	1	0	0	0	0	0	0	1	0	0	0	0
D101031	GE	Caninae	Caninae	canina	L.	4	D101	5	4	407	419	419	409	0	0	0	0	0	1	0	0	0	0	0	1	0	0	0	0	0	0	0	1	0	0	0	0	1	0	0	0	0	0	0	1	0	0	0	0
D101032	GE	Caninae	Caninae	canina	L.	4	D101	5	4	414	426	426	416	0	0	0	0	0	1	0	0	0	0	0	1	0	0	0	0	0	0	0	1	0	0	0	0	1	0	0	0	0	0	0	1	0	0	0	0
D101033	GE	Caninae	Caninae	canina	L.	4	D101	5	4	415	427	427	417	0	0	0	0	0	1	0	0	0	0	0	1	0	0	0	0	0	0	0	1	0	0	0	0	1	0	0	0	0	0	0	1	0	0	0	0
D102001	GE	Pimpinellifoliae	0	spinosissima	L.	20	D102	3	3	416	428	428	418	0	0	0	1	0	0	1	0	0	0	0	1	0	0	0	0	0	0	0	0	0	0	0	0	0	0	0	0	0	0	0	0	0	0	0	0
D102002	GE	Pimpinellifoliae	0	spinosissima	L.	20	D102	4	4	417	429	429	419	0	0	0	1	0	0	1	0	0	0	0	0	0	0	0	0	0	0	0	0	0	0	0	0	0	0	0	0	0	0	0	0	0	0	0	0
D102003	GE	Pimpinellifoliae	0	spinosissima	L.	20	D102	3	3	418	430	430	420	0	0	0	1	0	0	1	0	0	0	0	0	0	0	0	0	0	0	0	0	0	0	0	0	0	0	0	0	0	0	0	0	0	0	0	0
D102004	GE	Pimpinellifoliae	0	spinosissima	L.	20	D102	4	4	419	431	431	421	0	0	0	1	0	0	0	0	0	1	0	1	0	0	0	0	0	0	0	0	0	0	0	0	0	0	0	0	0	0	0	0	0	0	0	0
D102005	GE	Pimpinellifoliae	0	spinosissima	L.	20	D102	4	4	417	429	429	419	0	0	0	1	0	0	1	0	0	0	0	0	0	0	0	0	0	0	0	0	0	0	0	0	0	0	0	0	0	0	0	0	0	0	0	0
D102006	GE	Pimpinellifoliae	0	spinosissima	L.	20	D102	3	3	418	430	430	420	0	0	0	1	0	0	1	0	0	0	0	0	0	0	0	0	0	0	0	0	0	0	0	0	0	0	0	0	0	0	0	0	0	0	0	0
D102007	GE	Pimpinellifoliae	0	spinosissima	L.	20	D102	3	3	418	430	430	420	0	0	0	1	0	0	1	0	0	0	0	0	0	0	0	0	0	0	0	0	0	0	0	0	0	0	0	0	0	0	0	0	0	0	0	0
D102008	GE	Pimpinellifoliae	0	spinosissima	L.	20	D102	4	4	420	432	432	422	0	0	0	1	0	1	0	0	0	1	0	1	0	0	0	0	0	0	0	0	0	0	0	0	0	0	0	0	0	0	0	0	0	0	0	0
D102009	GE	Pimpinellifoliae	0	spinosissima	L.	20	D102	4	4	421	433	433	423	0	0	0	1	0	0	1	0	0	1	0	1	0	0	0	0	0	0	0	0	0	0	0	0	0	0	0	0	0	0	0	0	0	0	0	0
D102010	GE	Pimpinellifoliae	0	spinosissima	L.	20	D102	4	4	421	433	433	423	0	0	0	1	0	0	1	0	0	1	0	1	0	0	0	0	0	0	0	0	0	0	0	0	0	0	0	0	0	0	0	0	0	0	0	0
D102011	GE	Pimpinellifoliae	0	spinosissima	L.	20	D102	3	3	418	430	430	420	0	0	0	1	0	0	1	0	0	0	0	0	0	0	0	0	0	0	0	0	0	0	0	0	0	0	0	0	0	0	0	0	0	0	0	0
D102012	GE	Pimpinellifoliae	0	spinosissima	L.	20	D102	4	4	422	434	434	424	0	0	0	1	0	0	1	0	0	0	0	1	0	0	0	0	0	0	0	0	0	0	0	0	0	0	0	0	0	0	0	0	0	0	0	0
D102013	GE	Pimpinellifoliae	0	spinosissima	L.	20	D102	4	4	422	434	434	424	0	0	0	1	0	0	1	0	0	0	0	1	0	0	0	0	0	0	0	0	0	0	0	0	0	0	0	0	0	0	0	0	0	0	0	0
D102014	GE	Pimpinellifoliae	0	spinosissima	L.	20	D102	3	3	423	435	435	425	0	0	0	1	0	0	1	0	0	0	0	1	0	0	0	0	0	0	0	0	0	0	0	0	0	0	0	0	0	0	0	0	0	0	0	0
D102015	GE	Pimpinellifoliae	0	spinosissima	L.	20	D102	3	3	423	435	435	425	0	0	0	1	0	0	1	0	0	0	0	1	0	0	0	0	0	0	0	0	0	0	0	0	0	0	0	0	0	0	0	0	0	0	0	0
D102016	GE	Pimpinellifoliae	0	spinosissima	L.	20	D102	4	4	424	436	436	426	0	0	0	1	0	0	0	0	0	1	0	1	0	0	0	0	0	0	0	0	0	0	0	0	0	0	0	0	0	0	0	0	0	0	0	0
D102017	GE	Pimpinellifoliae	0	spinosissima	L.	20	D102	4	4	417	429	429	419	0	0	0	1	0	0	1	0	0	0	0	0	0	0	0	0	0	0	0	0	0	0	0	0	0	0	0	0	0	0	0	0	0	0	0	0
D102018	GE	Pimpinellifoliae	0	spinosissima	L.	20	D102	4	4	424	436	436	426	0	0	0	1	0	0	0	0	0	1	0	1	0	0	0	0	0	0	0	0	0	0	0	0	0	0	0	0	0	0	0	0	0	0	0	0
D102019	GE	Pimpinellifoliae	0	spinosissima	L.	20	D102	4	4	420	432	432	422	0	0	0	1	0	1	0	0	0	1	0	1	0	0	0	0	0	0	0	0	0	0	0	0	0	0	0	0	0	0	0	0	0	0	0	0
D102020	GE	Pimpinellifoliae	0	spinosissima	L.	20	D102	4	4	425	437	437	427	0	0	1	0	0	0	0	1	0	0	0	0	0	0	0	0	0	0	0	1	0	0	0	0	0	1	0	0	0	0	0	0	0	0	0	0
D102021	GE	Pimpinellifoliae	0	spinosissima	L.	20	D102	4	4	421	433	433	423	0	0	0	1	0	0	1	0	0	1	0	1	0	0	0	0	0	0	0	0	0	0	0	0	0	0	0	0	0	0	0	0	0	0	0	0
D102022	GE	Pimpinellifoliae	0	spinosissima	L.	20	D102	4	4	426	438	438	428	0	0	0	0	0	1	0	0	0	0	0	0	0	0	0	1	0	0	0	0	0	0	0	0	0	0	0	1	0	0	0	0	0	0	0	0
D102023	GE	Pimpinellifoliae	0	spinosissima	L.	20	D102	4	4	427	439	439	429	0	0	0	1	0	0	1	0	0	0	0	1	0	0	0	0	0	0	0	0	0	0	0	0	0	0	0	0	0	0	0	0	0	0	0	0
D102024	GE	Pimpinellifoliae	0	spinosissima	L.	20	D102	3	3	418	430	430	420	0	0	0	1	0	0	1	0	0	0	0	0	0	0	0	0	0	0	0	0	0	0	0	0	0	0	0	0	0	0	0	0	0	0	0	0
D102025	GE	Pimpinellifoliae	0	spinosissima	L.	20	D102	3	3	428	440	440	430	0	0	0	0	0	0	1	0	0	0	0	0	0	0	0	0	0	1	0	0	0	0	0	0	0	0	0	0	0	0	0	0	0	0	0	0
D102026	GE	Pimpinellifoliae	0	spinosissima	L.	20	D102	4	4	421	433	433	423	0	0	0	1	0	0	1	0	0	1	0	1	0	0	0	0	0	0	0	0	0	0	0	0	0	0	0	0	0	0	0	0	0	0	0	0
D102027	GE	Pimpinellifoliae	0	spinosissima	L.	20	D102	4	4	417	429	429	419	0	0	0	1	0	0	1	0	0	0	0	0	0	0	0	0	0	0	0	0	0	0	0	0	0	0	0	0	0	0	0	0	0	0	0	0
D102028	GE	Pimpinellifoliae	0	spinosissima	L.	20	D102	3	3	418	430	430	420	0	0	0	1	0	0	1	0	0	0	0	0	0	0	0	0	0	0	0	0	0	0	0	0	0	0	0	0	0	0	0	0	0	0	0	0
D102029	GE	Pimpinellifoliae	0	spinosissima	L.	20	D102	3	3	418	430	430	420	0	0	0	1	0	0	1	0	0	0	0	0	0	0	0	0	0	0	0	0	0	0	0	0	0	0	0	0	0	0	0	0	0	0	0	0
D102030	GE	Pimpinellifoliae	0	spinosissima	L.	20	D102	4	4	429	441	441	431	0	0	0	1	0	0	1	0	0	1	0	1	0	0	0	0	0	0	0	0	0	0	0	0	0	0	0	0	0	0	0	0	0	0	0	0
D102031	GE	Pimpinellifoliae	0	spinosissima	L.	20	D102	4	4	430	442	442	432	0	0	0	0	0	1	0	1	1	1	0	0	0	0	0	0	0	0	0	0	0	0	0	0	0	0	0	0	0	0	0	0	0	0	0	0
D102032	GE	Pimpinellifoliae	0	spinosissima	L.	20	D102	4	4	429	441	441	431	0	0	0	1	0	0	1	0	0	1	0	1	0	0	0	0	0	0	0	0	0	0	0	0	0	0	0	0	0	0	0	0	0	0	0	0
D102033	GE	Pimpinellifoliae	0	spinosissima	L.	20	D102	3	3	431	443	443	433	0	0	0	1	0	0	0	0	0	0	0	1	0	0	0	0	0	0	0	0	0	0	0	0	0	0	0	0	0	0	0	0	0	0	0	0
D103011	GE	Gallicanae	0	gallica	L.	8	D103	4	4	432	444	444	434	0	0	0	0	0	0	0	0	1	0	0	0	0	0	0	0	0	0	0	0	0	1	0	0	0	0	0	1	0	0	0	0	0	0	0	0
D103013	GE	Gallicanae	0	gallica	L.	8	D103	4	4	433	445	445	435	0	0	0	0	0	0	0	0	1	0	0	0	0	0	0	0	0	0	0	0	0	1	0	0	0	0	0	1	0	0	0	0	0	0	0	0
D103015	GE	Gallicanae	0	gallica	L.	8	D103	3	3	434	446	446	436	0	0	0	0	0	0	0	0	1	0	0	0	0	0	0	0	0	0	1	0	0	1	0	0	0	0	0	0	0	0	0	0	0	0	0	0
D103017	GE	Gallicanae	0	gallica	L.	8	D103	4	4	432	444	444	434	0	0	0	0	0	0	0	0	1	0	0	0	0	0	0	0	0	0	0	0	0	1	0	0	0	0	0	1	0	0	0	0	0	0	0	0
D103018	GE	Gallicanae	0	gallica	L.	8	D103	4	4	432	444	444	434	0	0	0	0	0	0	0	0	1	0	0	0	0	0	0	0	0	0	0	0	0	1	0	0	0	0	0	1	0	0	0	0	0	0	0	0
D103019	GE	Gallicanae	0	gallica	L.	8	D103	4	4	435	447	447	437	0	0	0	0	0	0	0	0	1	0	0	0	0	0	0	0	0	0	0	0	0	1	0	0	0	0	0	1	0	0	0	0	0	0	0	0
D103020	GE	Gallicanae	0	gallica	L.	8	D103	4	4	432	444	444	434	0	0	0	0	0	0	0	0	1	0	0	0	0	0	0	0	0	0	0	0	0	1	0	0	0	0	0	1	0	0	0	0	0	0	0	0
D103023	GE	Gallicanae	0	gallica	L.	8	D103	4	4	432	444	444	434	0	0	0	0	0	0	0	0	1	0	0	0	0	0	0	0	0	0	0	0	0	1	0	0	0	0	0	1	0	0	0	0	0	0	0	0
D103024	GE	Gallicanae	0	gallica	L.	8	D103	4	4	432	444	444	434	0	0	0	0	0	0	0	0	1	0	0	0	0	0	0	0	0	0	0	0	0	1	0	0	0	0	0	1	0	0	0	0	0	0	0	0
D104001	GE	Synstylae	0	arvensis	Huds.	2	D104	2	2	436	448	448	438	0	0	0	0	0	0	0	0	0	0	0	0	0	0	0	0	0	1	1	0	0	0	0	0	0	0	0	0	0	0	0	0	0	0	0	0
D104002	GE	Synstylae	0	arvensis	Huds.	2	D104	2	2	436	448	448	438	0	0	0	0	0	0	0	0	0	0	0	0	0	0	0	0	0	1	1	0	0	0	0	0	0	0	0	0	0	0	0	0	0	0	0	0
D104003	GE	Synstylae	0	arvensis	Huds.	2	D104	2	2	436	448	448	438	0	0	0	0	0	0	0	0	0	0	0	0	0	0	0	0	0	1	1	0	0	0	0	0	0	0	0	0	0	0	0	0	0	0	0	0
D104004	GE	Synstylae	0	arvensis	Huds.	2	D104	2	2	436	448	448	438	0	0	0	0	0	0	0	0	0	0	0	0	0	0	0	0	0	1	1	0	0	0	0	0	0	0	0	0	0	0	0	0	0	0	0	0
D104006	GE	Synstylae	0	arvensis	Huds.	2	D104	2	2	436	448	448	438	0	0	0	0	0	0	0	0	0	0	0	0	0	0	0	0	0	1	1	0	0	0	0	0	0	0	0	0	0	0	0	0	0	0	0	0
D104007	GE	Synstylae	0	arvensis	Huds.	2	D104	2	2	436	448	448	438	0	0	0	0	0	0	0	0	0	0	0	0	0	0	0	0	0	1	1	0	0	0	0	0	0	0	0	0	0	0	0	0	0	0	0	0
D104008	GE	Synstylae	0	arvensis	Huds.	2	D104	2	2	436	448	448	438	0	0	0	0	0	0	0	0	0	0	0	0	0	0	0	0	0	1	1	0	0	0	0	0	0	0	0	0	0	0	0	0	0	0	0	0
D104009	GE	Synstylae	0	arvensis	Huds.	2	D104	2	2	437	449	449	439	0	0	0	0	0	0	0	0	0	0	0	0	0	0	0	0	0	0	1	0	0	0	0	0	0	0	0	0	0	0	0	0	0	0	0	0
D104010	GE	Synstylae	0	arvensis	Huds.	2	D104	2	2	436	448	448	438	0	0	0	0	0	0	0	0	0	0	0	0	0	0	0	0	0	1	1	0	0	0	0	0	0	0	0	0	0	0	0	0	0	0	0	0
D104012	GE	Synstylae	0	arvensis	Huds.	2	D104	2	2	437	449	449	439	0	0	0	0	0	0	0	0	0	0	0	0	0	0	0	0	0	0	1	0	0	0	0	0	0	0	0	0	0	0	0	0	0	0	0	0
D104013	GE	Synstylae	0	arvensis	Huds.	2	D104	2	2	438	450	450	440	0	0	0	0	0	0	0	0	0	0	0	0	0	0	0	0	0	1	1	0	0	0	0	0	0	0	0	0	0	0	0	0	0	0	0	0
D104014	GE	Synstylae	0	arvensis	Huds.	2	D104	2	2	436	448	448	438	0	0	0	0	0	0	0	0	0	0	0	0	0	0	0	0	0	1	1	0	0	0	0	0	0	0	0	0	0	0	0	0	0	0	0	0
D104015	GE	Synstylae	0	arvensis	Huds.	2	D104	2	2	436	448	448	438	0	0	0	0	0	0	0	0	0	0	0	0	0	0	0	0	0	1	1	0	0	0	0	0	0	0	0	0	0	0	0	0	0	0	0	0
D104016	GE	Synstylae	0	arvensis	Huds.	2	D104	2	2	437	449	449	439	0	0	0	0	0	0	0	0	0	0	0	0	0	0	0	0	0	0	1	0	0	0	0	0	0	0	0	0	0	0	0	0	0	0	0	0
D104017	GE	Synstylae	0	arvensis	Huds.	2	D104	2	2	439	451	451	441	0	0	0	0	0	0	0	0	0	0	0	0	0	0	0	0	0	0	1	0	0	0	0	0	0	0	0	0	0	0	0	0	0	0	0	0
D104018	GE	Synstylae	0	arvensis	Huds.	2	D104	2	2	437	449	449	439	0	0	0	0	0	0	0	0	0	0	0	0	0	0	0	0	0	0	1	0	0	0	0	0	0	0	0	0	0	0	0	0	0	0	0	0
D104023	GE	Synstylae	0	arvensis	Huds.	2	D104	2	2	440	452	452	442	0	0	0	0	0	0	0	0	0	0	0	0	0	0	0	0	0	0	1	0	0	0	0	0	0	0	0	0	0	0	0	0	0	0	0	0
D104024	GE	Synstylae	0	arvensis	Huds.	2	D104	2	2	441	453	453	443	0	0	0	0	0	0	0	0	0	0	0	0	0	0	0	0	0	0	1	0	0	0	0	0	0	0	0	0	0	0	0	0	0	0	0	0
D104025	GE	Synstylae	0	arvensis	Huds.	2	D104	2	2	441	453	453	443	0	0	0	0	0	0	0	0	0	0	0	0	0	0	0	0	0	0	1	0	0	0	0	0	0	0	0	0	0	0	0	0	0	0	0	0
D104026	GE	Synstylae	0	arvensis	Huds.	2	D104	2	2	441	453	453	443	0	0	0	0	0	0	0	0	0	0	0	0	0	0	0	0	0	0	1	0	0	0	0	0	0	0	0	0	0	0	0	0	0	0	0	0
D104027	GE	Synstylae	0	arvensis	Huds.	2	D104	2	2	436	448	448	438	0	0	0	0	0	0	0	0	0	0	0	0	0	0	0	0	0	1	1	0	0	0	0	0	0	0	0	0	0	0	0	0	0	0	0	0
D104028	GE	Synstylae	0	arvensis	Huds.	2	D104	2	2	441	453	453	443	0	0	0	0	0	0	0	0	0	0	0	0	0	0	0	0	0	0	1	0	0	0	0	0	0	0	0	0	0	0	0	0	0	0	0	0
D104029	GE	Synstylae	0	arvensis	Huds.	2	D104	2	2	436	448	448	438	0	0	0	0	0	0	0	0	0	0	0	0	0	0	0	0	0	1	1	0	0	0	0	0	0	0	0	0	0	0	0	0	0	0	0	0
D104030	GE	Synstylae	0	arvensis	Huds.	2	D104	2	2	441	453	453	443	0	0	0	0	0	0	0	0	0	0	0	0	0	0	0	0	0	0	1	0	0	0	0	0	0	0	0	0	0	0	0	0	0	0	0	0
D105001	GE	Gallicanae	0	gallica	L.	8	D105	4	4	442	454	454	444	0	0	0	0	0	0	0	0	1	0	0	0	0	0	0	0	0	1	0	0	0	0	0	0	0	0	1	0	0	0	0	0	0	0	0	0
D105002	GE	Gallicanae	0	gallica	L.	8	D105	4	4	442	454	454	444	0	0	0	0	0	0	0	0	1	0	0	0	0	0	0	0	0	1	0	0	0	0	0	0	0	0	1	0	0	0	0	0	0	0	0	0
D105003	GE	Gallicanae	0	gallica	L.	8	D105	4	4	442	454	454	444	0	0	0	0	0	0	0	0	1	0	0	0	0	0	0	0	0	1	0	0	0	0	0	0	0	0	1	0	0	0	0	0	0	0	0	0
D105004	GE	Gallicanae	0	gallica	L.	8	D105	4	4	442	454	454	444	0	0	0	0	0	0	0	0	1	0	0	0	0	0	0	0	0	1	0	0	0	0	0	0	0	0	1	0	0	0	0	0	0	0	0	0
D105005	GE	Gallicanae	0	gallica	L.	8	D105	4	4	442	454	454	444	0	0	0	0	0	0	0	0	1	0	0	0	0	0	0	0	0	1	0	0	0	0	0	0	0	0	1	0	0	0	0	0	0	0	0	0
D105006	GE	Gallicanae	0	gallica	L.	8	D105	4	4	442	454	454	444	0	0	0	0	0	0	0	0	1	0	0	0	0	0	0	0	0	1	0	0	0	0	0	0	0	0	1	0	0	0	0	0	0	0	0	0
D105007	GE	Gallicanae	0	gallica	L.	8	D105	4	4	442	454	454	444	0	0	0	0	0	0	0	0	1	0	0	0	0	0	0	0	0	1	0	0	0	0	0	0	0	0	1	0	0	0	0	0	0	0	0	0
D105008	GE	Gallicanae	0	gallica	L.	8	D105	4	4	442	454	454	444	0	0	0	0	0	0	0	0	1	0	0	0	0	0	0	0	0	1	0	0	0	0	0	0	0	0	1	0	0	0	0	0	0	0	0	0
D105009	GE	Gallicanae	0	gallica	L.	8	D105	4	4	442	454	454	444	0	0	0	0	0	0	0	0	1	0	0	0	0	0	0	0	0	1	0	0	0	0	0	0	0	0	1	0	0	0	0	0	0	0	0	0
D105010	GE	Gallicanae	0	gallica	L.	8	D105	4	4	443	455	455	445	0	0	0	0	0	0	0	0	1	0	0	0	0	0	0	0	0	1	0	0	0	0	0	0	0	0	1	0	0	0	0	0	0	0	0	0
D105011	GE	Gallicanae	0	gallica	L.	8	D105	4	4	442	454	454	444	0	0	0	0	0	0	0	0	1	0	0	0	0	0	0	0	0	1	0	0	0	0	0	0	0	0	1	0	0	0	0	0	0	0	0	0
D105012	GE	Gallicanae	0	gallica	L.	8	D105	4	4	442	454	454	444	0	0	0	0	0	0	0	0	1	0	0	0	0	0	0	0	0	1	0	0	0	0	0	0	0	0	1	0	0	0	0	0	0	0	0	0
D105013	GE	Gallicanae	0	gallica	L.	8	D105	4	4	442	454	454	444	0	0	0	0	0	0	0	0	1	0	0	0	0	0	0	0	0	1	0	0	0	0	0	0	0	0	1	0	0	0	0	0	0	0	0	0
D105014	GE	Gallicanae	0	gallica	L.	8	D105	4	4	442	454	454	444	0	0	0	0	0	0	0	0	1	0	0	0	0	0	0	0	0	1	0	0	0	0	0	0	0	0	1	0	0	0	0	0	0	0	0	0
D105015	GE	Gallicanae	0	gallica	L.	8	D105	4	4	442	454	454	444	0	0	0	0	0	0	0	0	1	0	0	0	0	0	0	0	0	1	0	0	0	0	0	0	0	0	1	0	0	0	0	0	0	0	0	0
D105016	GE	Gallicanae	0	gallica	L.	8	D105	4	4	442	454	454	444	0	0	0	0	0	0	0	0	1	0	0	0	0	0	0	0	0	1	0	0	0	0	0	0	0	0	1	0	0	0	0	0	0	0	0	0
D105017	GE	Gallicanae	0	gallica	L.	8	D105	4	4	442	454	454	444	0	0	0	0	0	0	0	0	1	0	0	0	0	0	0	0	0	1	0	0	0	0	0	0	0	0	1	0	0	0	0	0	0	0	0	0
D105018	GE	Gallicanae	0	gallica	L.	8	D105	4	4	442	454	454	444	0	0	0	0	0	0	0	0	1	0	0	0	0	0	0	0	0	1	0	0	0	0	0	0	0	0	1	0	0	0	0	0	0	0	0	0
D105019	GE	Gallicanae	0	gallica	L.	8	D105	4	4	442	454	454	444	0	0	0	0	0	0	0	0	1	0	0	0	0	0	0	0	0	1	0	0	0	0	0	0	0	0	1	0	0	0	0	0	0	0	0	0
D105020	GE	Gallicanae	0	gallica	L.	8	D105	4	4	442	454	454	444	0	0	0	0	0	0	0	0	1	0	0	0	0	0	0	0	0	1	0	0	0	0	0	0	0	0	1	0	0	0	0	0	0	0	0	0
D105021	GE	Gallicanae	0	gallica	L.	8	D105	4	4	444	456	456	446	0	0	0	0	0	0	0	0	1	0	0	0	0	0	0	0	0	1	0	0	0	0	0	0	0	0	1	0	0	0	0	0	0	0	0	0
D105022	GE	Gallicanae	0	gallica	L.	8	D105	4	4	442	454	454	444	0	0	0	0	0	0	0	0	1	0	0	0	0	0	0	0	0	1	0	0	0	0	0	0	0	0	1	0	0	0	0	0	0	0	0	0
D105023	GE	Gallicanae	0	gallica	L.	8	D105	4	4	442	454	454	444	0	0	0	0	0	0	0	0	1	0	0	0	0	0	0	0	0	1	0	0	0	0	0	0	0	0	1	0	0	0	0	0	0	0	0	0
D105024	GE	Gallicanae	0	gallica	L.	8	D105	4	4	442	454	454	444	0	0	0	0	0	0	0	0	1	0	0	0	0	0	0	0	0	1	0	0	0	0	0	0	0	0	1	0	0	0	0	0	0	0	0	0
D105025	GE	Gallicanae	0	gallica	L.	8	D105	4	4	442	454	454	444	0	0	0	0	0	0	0	0	1	0	0	0	0	0	0	0	0	1	0	0	0	0	0	0	0	0	1	0	0	0	0	0	0	0	0	0
D105026	GE	Gallicanae	0	gallica	L.	8	D105	4	4	442	454	454	444	0	0	0	0	0	0	0	0	1	0	0	0	0	0	0	0	0	1	0	0	0	0	0	0	0	0	1	0	0	0	0	0	0	0	0	0
D105027	GE	Gallicanae	0	gallica	L.	8	D105	4	4	442	454	454	444	0	0	0	0	0	0	0	0	1	0	0	0	0	0	0	0	0	1	0	0	0	0	0	0	0	0	1	0	0	0	0	0	0	0	0	0
D105028	GE	Gallicanae	0	gallica	L.	8	D105	4	4	442	454	454	444	0	0	0	0	0	0	0	0	1	0	0	0	0	0	0	0	0	1	0	0	0	0	0	0	0	0	1	0	0	0	0	0	0	0	0	0
D105029	GE	Gallicanae	0	gallica	L.	8	D105	4	4	442	454	454	444	0	0	0	0	0	0	0	0	1	0	0	0	0	0	0	0	0	1	0	0	0	0	0	0	0	0	1	0	0	0	0	0	0	0	0	0
D105030	GE	Gallicanae	0	gallica	L.	8	D105	4	4	442	454	454	444	0	0	0	0	0	0	0	0	1	0	0	0	0	0	0	0	0	1	0	0	0	0	0	0	0	0	1	0	0	0	0	0	0	0	0	0
D106001	GE	Caninae	Caninae	canina	L.	4	D106	5	4	445	457	457	447	1	0	0	0	0	0	0	0	0	0	0	1	0	0	0	0	0	0	0	1	0	0	0	0	1	0	0	0	0	0	0	0	0	0	0	0
D106002	GE	Caninae	Caninae	canina	L.	4	D106	6	5	446	458	458	448	0	0	0	0	0	1	0	0	0	0	0	1	0	0	0	0	0	0	0	1	0	0	0	0	1	0	0	0	0	0	0	1	0	0	0	0
D106003	GE	Caninae	Caninae	canina	L.	4	D106	5	4	447	459	459	449	0	0	1	0	0	0	0	0	0	0	0	1	0	0	0	0	0	1	0	0	0	0	0	0	1	0	0	0	0	0	0	1	0	0	0	0
D106004	GE	Caninae	Caninae	canina	L.	4	D106	5	4	448	460	460	450	0	0	0	0	0	1	0	0	0	0	0	1	0	0	0	0	0	1	0	0	0	0	0	0	1	0	0	0	0	0	0	0	0	0	0	0
D106005	GE	Caninae	Caninae	canina	L.	4	D106	5	4	448	460	460	450	0	0	0	0	0	1	0	0	0	0	0	1	0	0	0	0	0	1	0	0	0	0	0	0	1	0	0	0	0	0	0	0	0	0	0	0
D106006	GE	Caninae	Caninae	canina	L.	4	D106	5	4	449	461	461	451	0	0	1	0	0	0	0	0	0	0	0	1	0	0	0	0	0	0	0	1	0	0	0	0	1	0	0	0	0	0	0	0	0	0	0	0
D106007	GE	Caninae	Caninae	canina	L.	4	D106	5	4	450	462	462	452	0	0	1	0	0	0	0	0	0	0	0	1	0	0	0	1	0	0	0	0	0	0	0	0	1	0	0	0	0	0	0	1	0	0	0	0
D106008	GE	Caninae	Caninae	canina	L.	4	D106	5	4	448	460	460	450	0	0	0	0	0	1	0	0	0	0	0	1	0	0	0	0	0	1	0	0	0	0	0	0	1	0	0	0	0	0	0	0	0	0	0	0
D106009	GE	Caninae	Caninae	canina	L.	4	D106	6	5	451	463	463	453	0	0	0	0	0	1	0	0	0	0	0	1	0	0	0	0	0	0	0	1	0	0	0	0	1	0	0	0	0	0	0	1	0	0	0	0
D106010	GE	Caninae	Caninae	canina	L.	4	D106	5	4	445	457	457	447	1	0	0	0	0	0	0	0	0	0	0	1	0	0	0	0	0	0	0	1	0	0	0	0	1	0	0	0	0	0	0	0	0	0	0	0
D106011	GE	Caninae	Caninae	canina	L.	4	D106	5	4	452	464	464	454	1	0	0	0	0	0	0	0	0	0	0	1	0	0	0	0	0	0	0	1	0	0	0	0	1	0	0	0	0	0	0	0	0	0	0	0
D106012	GE	Caninae	Caninae	canina	L.	4	D106	5	4	453	465	465	455	0	0	0	0	0	1	0	0	0	0	0	1	0	0	0	0	0	0	0	0	0	0	1	0	0	1	0	0	0	0	0	0	0	0	0	0
D106013	GE	Caninae	Caninae	canina	L.	4	D106	5	4	454	466	466	456	0	0	0	0	0	1	1	0	0	0	0	0	0	0	0	0	0	1	0	0	0	0	0	0	1	0	0	0	0	0	0	0	0	0	0	0
D106014	GE	Caninae	Caninae	canina	L.	4	D106	5	4	454	466	466	456	0	0	0	0	0	1	1	0	0	0	0	0	0	0	0	0	0	1	0	0	0	0	0	0	1	0	0	0	0	0	0	0	0	0	0	0
D106015	GE	Caninae	Caninae	canina	L.	4	D106	5	4	455	467	467	457	0	0	0	0	0	1	0	0	0	0	0	1	0	0	0	0	0	0	0	0	0	0	1	0	1	0	0	0	0	0	0	0	0	0	0	0
D106016	GE	Caninae	Caninae	canina	L.	4	D106	6	5	456	468	468	458	1	0	0	0	0	0	0	0	0	0	0	1	0	0	0	0	0	0	0	1	0	0	0	0	1	0	0	0	0	0	0	0	0	0	0	0
D106017	GE	Caninae	Caninae	canina	L.	4	D106	5	4	450	462	462	452	0	0	1	0	0	0	0	0	0	0	0	1	0	0	0	1	0	0	0	0	0	0	0	0	1	0	0	0	0	0	0	1	0	0	0	0
D106018	GE	Caninae	Caninae	canina	L.	4	D106	5	4	457	469	469	459	0	0	1	0	0	0	0	0	0	0	0	1	0	0	0	0	0	0	0	1	0	0	0	0	1	0	0	0	0	0	0	0	0	0	0	0
D106019	GE	Caninae	Caninae	canina	L.	4	D106	5	4	450	462	462	452	0	0	1	0	0	0	0	0	0	0	0	1	0	0	0	1	0	0	0	0	0	0	0	0	1	0	0	0	0	0	0	1	0	0	0	0
D106020	GE	Caninae	Caninae	canina	L.	4	D106	6	5	458	470	470	460	0	0	0	0	0	1	0	0	0	0	0	1	0	0	0	0	0	1	0	0	0	0	0	0	1	0	0	0	0	0	0	0	0	0	0	0
D106021	GE	Caninae	Caninae	canina	L.	4	D106	6	5	456	468	468	458	1	0	0	0	0	0	0	0	0	0	0	1	0	0	0	0	0	0	0	1	0	0	0	0	1	0	0	0	0	0	0	0	0	0	0	0
D106022	GE	Caninae	Caninae	canina	L.	4	D106	5	4	448	460	460	450	0	0	0	0	0	1	0	0	0	0	0	1	0	0	0	0	0	1	0	0	0	0	0	0	1	0	0	0	0	0	0	0	0	0	0	0
D106023	GE	Caninae	Caninae	canina	L.	4	D106	5	4	452	464	464	454	1	0	0	0	0	0	0	0	0	0	0	1	0	0	0	0	0	0	0	1	0	0	0	0	1	0	0	0	0	0	0	0	0	0	0	0
D106024	GE	Caninae	Caninae	canina	L.	4	D106	5	4	453	465	465	455	0	0	0	0	0	1	0	0	0	0	0	1	0	0	0	0	0	0	0	0	0	0	1	0	0	1	0	0	0	0	0	0	0	0	0	0
D106025	GE	Caninae	Caninae	canina	L.	4	D106	5	4	454	466	466	456	0	0	0	0	0	1	1	0	0	0	0	0	0	0	0	0	0	1	0	0	0	0	0	0	1	0	0	0	0	0	0	0	0	0	0	0
D106026	GE	Caninae	Caninae	canina	L.	4	D106	5	4	459	471	471	461	0	0	0	0	0	1	0	0	0	0	0	1	0	0	0	0	0	0	0	1	0	0	0	0	1	0	0	0	0	0	0	1	0	0	0	0
D106027	GE	Caninae	Caninae	canina	L.	4	D106	5	4	460	472	472	462	0	0	0	0	0	1	0	0	0	0	0	1	0	0	0	0	0	1	0	0	0	0	0	0	1	0	0	0	0	0	0	0	0	0	0	0
D106028	GE	Caninae	Caninae	canina	L.	4	D106	5	4	450	462	462	452	0	0	1	0	0	0	0	0	0	0	0	1	0	0	0	1	0	0	0	0	0	0	0	0	1	0	0	0	0	0	0	1	0	0	0	0
D106029	GE	Caninae	Caninae	canina	L.	4	D106	5	4	461	473	473	463	0	0	0	0	0	1	0	0	0	0	0	1	0	0	0	0	0	0	0	1	0	0	0	0	0	1	0	0	0	0	0	1	0	0	0	0
D106030	GE	Caninae	Caninae	canina	L.	4	D106	5	4	454	466	466	456	0	0	0	0	0	1	1	0	0	0	0	0	0	0	0	0	0	1	0	0	0	0	0	0	1	0	0	0	0	0	0	0	0	0	0	0
DH1	HR	Caninae	Caninae	canina	L.	4	DH	5	4	1052	1171	1163	1075	1	0	0	0	0	0	0	0	0	0	0	1	0	0	0	0	0	0	0	1	0	0	0	0	1	0	0	0	0	0	0	0	0	0	0	0
DH10	HR	Caninae	Caninae	canina	L.	4	DH	6	5	1053	1172	1164	1076	0	0	1	0	0	0	0	0	0	0	0	1	0	0	0	0	0	0	0	0	0	1	1	0	1	0	0	0	0	0	0	0	0	0	0	0
DH2	HR	Caninae	Caninae	canina	L.	4	DH	5	4	1054	1173	1165	1077	1	0	0	0	0	0	0	0	0	0	0	1	0	0	0	0	0	0	0	1	0	0	0	0	1	0	0	0	0	0	0	0	0	0	0	0
DH3	HR	Caninae	Caninae	canina	L.	4	DH	5	4	1054	1173	1165	1077	1	0	0	0	0	0	0	0	0	0	0	1	0	0	0	0	0	0	0	1	0	0	0	0	1	0	0	0	0	0	0	0	0	0	0	0
DH4	HR	Caninae	Caninae	subcollina	(Christ) Vuk	23	DH	6	5	1055	1174	1166	1078	0	0	0	0	0	1	0	0	0	0	0	1	0	0	0	0	0	0	0	0	1	0	0	0	1	0	0	0	0	0	0	1	0	0	0	0
DH5	HR	Caninae	Rubigineae	gremlii	(Christ) Gremli	10	DH	6	5	1058	1177	1169	1081	0	0	0	0	0	1	0	0	0	0	0	0	0	1	0	0	0	0	1	0	0	0	0	0	1	0	0	0	0	0	1	0	0	0	0	0
DH6	HR	Caninae	Caninae	canina	L.	4	DH	5	4	1056	1175	1167	1079	0	0	1	0	0	0	1	0	0	0	0	0	0	0	0	0	0	0	0	0	1	0	0	0	1	0	0	0	0	0	0	0	0	0	0	0
DH7	HR	Caninae	Caninae	canina	L.	4	DH	6	5	1057	1176	1168	1080	0	0	1	0	0	0	0	0	0	0	0	1	0	0	0	0	0	0	0	0	0	1	1	0	1	0	0	0	0	0	0	0	0	0	0	0
DH8	HR	Caninae	Caninae	canina	L.	4	DH	6	5	1053	1172	1164	1076	0	0	1	0	0	0	0	0	0	0	0	1	0	0	0	0	0	0	0	0	0	1	1	0	1	0	0	0	0	0	0	0	0	0	0	0
DH9	HR	Caninae	Caninae	canina	L.	4	DH	6	5	1053	1172	1164	1076	0	0	1	0	0	0	0	0	0	0	0	1	0	0	0	0	0	0	0	0	0	1	1	0	1	0	0	0	0	0	0	0	0	0	0	0
F005009	GE	Synstylae	0	arvensis	Huds.	2	F005	2	2	511	523	523	513	0	0	0	0	0	0	0	0	0	0	0	0	0	0	0	0	0	0	1	0	0	0	0	0	0	0	0	1	0	0	0	0	0	0	0	0
F005013	GE	Synstylae	0	arvensis	Huds.	2	F005	2	2	512	524	524	514	0	0	0	0	0	0	0	0	0	0	0	0	0	0	0	0	0	0	1	0	0	0	0	0	0	0	0	0	0	0	0	0	0	0	0	0
F005016	GE	Synstylae	0	arvensis	Huds.	2	F005	2	2	513	525	525	515	0	0	0	0	0	0	0	0	0	0	0	0	0	0	0	0	0	0	1	0	0	0	0	0	0	0	0	0	0	0	0	0	0	0	0	0
F006006	GE	Synstylae	0	arvensis	Huds.	2	F006	2	2	514	526	526	516	0	0	0	0	0	0	0	0	0	0	0	0	0	0	0	0	0	1	1	0	0	0	0	0	0	0	0	0	0	0	0	0	0	0	0	0
F006011	GE	Synstylae	0	arvensis	Huds.	2	F006	2	2	515	527	527	517	0	0	0	0	0	0	0	0	0	0	0	0	0	0	0	0	0	0	1	0	0	0	0	0	0	0	0	1	0	0	0	0	0	0	0	0
F006015	GE	Synstylae	0	arvensis	Huds.	2	F006	2	2	516	528	528	518	0	0	0	0	0	0	0	0	0	0	0	0	0	0	0	0	0	1	1	0	0	0	0	0	0	0	0	0	0	0	0	0	0	0	0	0
F006016	GE	Synstylae	0	arvensis	Huds.	2	F006	2	2	517	529	529	519	0	0	0	0	0	0	0	0	0	0	0	0	0	0	0	0	0	1	1	0	0	0	0	0	0	0	0	0	0	0	0	0	0	0	0	0
F006019	GE	Synstylae	0	arvensis	Huds.	2	F006	2	2	518	530	530	520	0	0	0	0	0	0	0	0	0	0	0	0	0	0	0	0	0	1	1	0	0	0	0	0	0	0	0	0	0	0	0	0	0	0	0	0
F019001	GE	Caninae	Rubigineae	elliptica	Tausch	7	F019	6	5	519	531	531	521	0	0	0	0	0	1	0	0	0	0	0	0	0	1	0	0	0	1	1	0	0	0	0	0	1	0	0	0	0	0	0	0	0	0	0	0
F019002	GE	Caninae	Rubigineae	elliptica	Tausch	7	F019	5	4	520	532	532	522	0	0	0	0	0	1	0	0	0	0	0	0	0	1	0	0	0	0	1	0	0	0	0	0	1	0	0	0	0	0	0	0	0	0	0	0
F019003	GE	Caninae	Rubigineae	elliptica	Tausch	7	F019	6	5	521	533	533	523	0	0	0	0	0	1	0	0	0	0	0	0	0	1	0	0	0	0	1	0	0	0	1	0	0	1	0	0	0	0	0	1	0	0	0	0
F020002	GE	Gallicanae	0	gallica	L.	8	F020	4	4	522	534	534	524	0	0	0	0	0	0	0	0	1	0	0	0	0	0	0	0	0	0	0	0	0	1	0	0	0	0	0	1	0	0	0	0	0	0	0	1
F021001	GE	Gallicanae	0	gallica	L.	8	F021	4	4	523	535	535	525	0	0	0	0	0	0	0	0	1	0	0	0	0	0	0	0	0	0	0	0	0	0	0	0	0	0	1	1	0	0	0	0	0	0	0	1
F021002	GE	Gallicanae	0	gallica	L.	8	F021	3	3	524	536	536	526	0	0	0	0	0	0	0	0	1	0	0	0	0	0	0	0	0	0	0	0	0	1	0	0	0	0	1	0	0	0	0	0	0	0	0	1
F021003	GE	Gallicanae	0	gallica	L.	8	F021	3	3	524	536	536	526	0	0	0	0	0	0	0	0	1	0	0	0	0	0	0	0	0	0	0	0	0	1	0	0	0	0	1	0	0	0	0	0	0	0	0	1
F021004	GE	Gallicanae	0	gallica	L.	8	F021	3	3	524	536	536	526	0	0	0	0	0	0	0	0	1	0	0	0	0	0	0	0	0	0	0	0	0	1	0	0	0	0	1	0	0	0	0	0	0	0	0	1
F021005	GE	Gallicanae	0	gallica	L.	8	F021	3	3	524	536	536	526	0	0	0	0	0	0	0	0	1	0	0	0	0	0	0	0	0	0	0	0	0	1	0	0	0	0	1	0	0	0	0	0	0	0	0	1
F022002	GE	Gallicanae	0	gallica	L.	8	F022	4	4	525	537	537	527	0	0	0	0	0	0	0	0	1	0	0	0	0	0	0	0	0	0	1	0	0	0	0	0	0	0	0	1	0	0	0	0	0	0	0	0
F022004	GE	Gallicanae	0	gallica	L.	8	F022	3	3	526	538	538	528	0	0	0	0	0	0	0	0	1	0	0	0	0	0	0	0	0	0	0	0	0	0	0	0	0	0	0	1	0	0	0	0	0	0	0	0
F023002	GE	Gallicanae	0	gallica	L.	8	F023	3	3	527	539	539	529	0	0	0	0	0	0	0	0	1	0	0	0	0	0	0	0	0	0	0	0	0	0	0	0	0	0	0	1	0	0	0	0	0	0	0	0
F023005	GE	Gallicanae	0	gallica	L.	8	F023	4	4	528	540	540	530	0	0	0	0	0	0	0	0	1	0	0	0	0	0	0	0	0	0	1	0	0	0	0	0	0	0	0	1	0	0	0	0	0	0	0	0
F024005	GE	Gallicanae	0	gallica	L.	8	F024	3	3	529	541	541	531	0	0	0	0	0	0	0	0	1	0	0	0	0	0	0	0	0	0	1	0	0	0	0	0	0	0	0	0	0	0	0	0	0	0	0	0
F025011	GE	Gallicanae	0	gallica	L.	8	F025	4	4	530	542	542	532	0	0	0	0	0	0	0	0	1	0	0	0	0	0	0	0	0	0	1	0	0	0	0	0	0	1	0	0	0	0	0	0	0	0	0	0
F025013	GE	Gallicanae	0	gallica	L.	8	F025	3	3	531	543	543	533	0	0	0	0	0	0	0	0	1	0	0	0	0	0	0	0	0	0	1	0	0	0	0	0	0	0	0	1	0	0	0	0	0	0	0	0
F025015	GE	Gallicanae	0	gallica	L.	8	F025	4	4	532	544	544	534	0	0	0	0	0	0	0	0	1	0	0	0	0	0	0	0	0	0	0	0	0	0	0	0	0	0	1	1	0	0	0	0	0	0	0	0
F025016	GE	Gallicanae	0	gallica	L.	8	F025	4	4	532	544	544	534	0	0	0	0	0	0	0	0	1	0	0	0	0	0	0	0	0	0	0	0	0	0	0	0	0	0	1	1	0	0	0	0	0	0	0	0
F025017	GE	Gallicanae	0	gallica	L.	8	F025	4	4	532	544	544	534	0	0	0	0	0	0	0	0	1	0	0	0	0	0	0	0	0	0	0	0	0	0	0	0	0	0	1	1	0	0	0	0	0	0	0	0
F025018	GE	Gallicanae	0	gallica	L.	8	F025	4	4	532	544	544	534	0	0	0	0	0	0	0	0	1	0	0	0	0	0	0	0	0	0	0	0	0	0	0	0	0	0	1	1	0	0	0	0	0	0	0	0
F025019	GE	Gallicanae	0	gallica	L.	8	F025	4	4	532	544	544	534	0	0	0	0	0	0	0	0	1	0	0	0	0	0	0	0	0	0	0	0	0	0	0	0	0	0	1	1	0	0	0	0	0	0	0	0
F025020	GE	Gallicanae	0	gallica	L.	8	F025	4	4	533	545	545	535	0	0	0	0	0	0	0	0	1	0	0	0	0	0	0	0	0	0	1	0	0	0	0	0	0	0	0	1	0	0	0	0	0	0	0	0
F025021	GE	Gallicanae	0	gallica	L.	8	F025	4	4	533	545	545	535	0	0	0	0	0	0	0	0	1	0	0	0	0	0	0	0	0	0	1	0	0	0	0	0	0	0	0	1	0	0	0	0	0	0	0	0
F025022	GE	Gallicanae	0	gallica	L.	8	F025	4	4	534	546	546	536	0	0	0	0	0	0	0	0	1	0	0	0	0	0	0	0	0	0	1	0	0	0	0	0	0	0	1	0	0	0	0	0	0	0	0	1
F025023	GE	Gallicanae	0	gallica	L.	8	F025	4	4	535	547	547	537	0	0	0	0	0	0	0	0	1	0	0	0	0	0	0	0	0	0	1	0	0	0	0	0	0	0	0	1	0	0	0	0	0	0	0	0
F025024	GE	Gallicanae	0	gallica	L.	8	F025	4	4	533	545	545	535	0	0	0	0	0	0	0	0	1	0	0	0	0	0	0	0	0	0	1	0	0	0	0	0	0	0	0	1	0	0	0	0	0	0	0	0
F025025	GE	Gallicanae	0	gallica	L.	8	F025	4	4	533	545	545	535	0	0	0	0	0	0	0	0	1	0	0	0	0	0	0	0	0	0	1	0	0	0	0	0	0	0	0	1	0	0	0	0	0	0	0	0
F025026	GE	Gallicanae	0	gallica	L.	8	F025	4	4	536	548	548	538	0	0	0	0	0	0	0	0	1	0	0	0	0	0	0	0	0	0	0	0	0	1	0	0	0	0	1	0	0	0	0	0	0	0	0	0
F025027	GE	Gallicanae	0	gallica	L.	8	F025	4	4	537	549	549	539	0	0	0	0	0	0	0	0	1	0	0	0	0	0	0	0	0	0	0	0	0	1	0	0	0	0	1	0	0	0	0	0	0	0	0	0
F025028	GE	Gallicanae	0	gallica	L.	8	F025	4	4	537	549	549	539	0	0	0	0	0	0	0	0	1	0	0	0	0	0	0	0	0	0	0	0	0	1	0	0	0	0	1	0	0	0	0	0	0	0	0	0
F025029	GE	Gallicanae	0	gallica	L.	8	F025	4	4	536	548	548	538	0	0	0	0	0	0	0	0	1	0	0	0	0	0	0	0	0	0	0	0	0	1	0	0	0	0	1	0	0	0	0	0	0	0	0	0
F025030	GE	Gallicanae	0	gallica	L.	8	F025	4	4	538	550	550	540	0	0	0	0	0	0	0	0	1	0	0	1	0	0	0	0	0	0	0	0	0	0	0	0	0	0	0	1	0	0	0	0	0	0	0	1
F025031	GE	Gallicanae	0	gallica	L.	8	F025	4	4	536	548	548	538	0	0	0	0	0	0	0	0	1	0	0	0	0	0	0	0	0	0	0	0	0	1	0	0	0	0	1	0	0	0	0	0	0	0	0	0
F025032	GE	Gallicanae	0	gallica	L.	8	F025	4	4	539	551	551	541	0	0	0	0	0	0	0	0	1	0	0	0	0	0	0	0	0	0	1	0	0	0	0	0	0	0	0	1	0	0	0	0	0	0	0	0
F025033	GE	Gallicanae	0	gallica	L.	8	F025	4	4	539	551	551	541	0	0	0	0	0	0	0	0	1	0	0	0	0	0	0	0	0	0	1	0	0	0	0	0	0	0	0	1	0	0	0	0	0	0	0	0
F025034	GE	Gallicanae	0	gallica	L.	8	F025	4	4	536	548	548	538	0	0	0	0	0	0	0	0	1	0	0	0	0	0	0	0	0	0	0	0	0	1	0	0	0	0	1	0	0	0	0	0	0	0	0	0
F026001	GE	Gallicanae	0	gallica	L.	8	F026	3	3	540	552	552	542	0	0	0	0	0	0	0	0	1	0	0	0	0	0	0	0	0	0	1	0	0	0	1	0	0	0	0	0	0	0	0	0	0	0	0	1
F026003	GE	Gallicanae	0	gallica	L.	8	F026	3	3	541	553	553	543	0	0	0	0	0	0	0	0	1	0	0	0	0	0	0	0	0	0	1	0	0	0	1	0	0	0	0	0	0	0	0	0	0	0	0	1
F026004	GE	Gallicanae	0	gallica	L.	8	F026	3	3	540	552	552	542	0	0	0	0	0	0	0	0	1	0	0	0	0	0	0	0	0	0	1	0	0	0	1	0	0	0	0	0	0	0	0	0	0	0	0	1
F026006	GE	Gallicanae	0	gallica	L.	8	F026	4	4	542	554	554	544	0	0	0	0	0	0	0	0	1	0	0	0	0	0	0	0	0	0	1	0	0	0	0	0	0	0	0	0	0	0	0	0	0	0	0	1
F026007	GE	Gallicanae	0	gallica	L.	8	F026	4	4	542	554	554	544	0	0	0	0	0	0	0	0	1	0	0	0	0	0	0	0	0	0	1	0	0	0	0	0	0	0	0	0	0	0	0	0	0	0	0	1
F026009	GE	Gallicanae	0	gallica	L.	8	F026	4	4	543	555	555	545	0	0	0	0	0	0	0	0	1	0	0	0	0	0	0	0	0	0	1	0	0	0	0	0	0	0	0	0	0	0	0	0	0	0	0	1
F026011	GE	Gallicanae	0	gallica	L.	8	F026	4	4	542	554	554	544	0	0	0	0	0	0	0	0	1	0	0	0	0	0	0	0	0	0	1	0	0	0	0	0	0	0	0	0	0	0	0	0	0	0	0	1
F026012	GE	Gallicanae	0	gallica	L.	8	F026	4	4	543	555	555	545	0	0	0	0	0	0	0	0	1	0	0	0	0	0	0	0	0	0	1	0	0	0	0	0	0	0	0	0	0	0	0	0	0	0	0	1
F026014	GE	Gallicanae	0	gallica	L.	8	F026	4	4	544	556	556	546	0	0	0	0	0	0	0	0	1	0	0	0	0	0	0	0	0	0	1	0	0	0	0	0	0	0	0	0	0	0	0	0	0	0	0	1
F026017	GE	Gallicanae	0	gallica	L.	8	F026	3	3	540	552	552	542	0	0	0	0	0	0	0	0	1	0	0	0	0	0	0	0	0	0	1	0	0	0	1	0	0	0	0	0	0	0	0	0	0	0	0	1
F026018	GE	Gallicanae	0	gallica	L.	8	F026	3	3	540	552	552	542	0	0	0	0	0	0	0	0	1	0	0	0	0	0	0	0	0	0	1	0	0	0	1	0	0	0	0	0	0	0	0	0	0	0	0	1
F026019	GE	Gallicanae	0	gallica	L.	8	F026	3	3	540	552	552	542	0	0	0	0	0	0	0	0	1	0	0	0	0	0	0	0	0	0	1	0	0	0	1	0	0	0	0	0	0	0	0	0	0	0	0	1
F026020	GE	Gallicanae	0	gallica	L.	8	F026	3	3	545	557	557	547	0	0	0	0	0	0	0	0	1	0	0	0	0	0	0	0	0	0	1	0	0	0	0	0	0	0	0	0	0	0	0	0	0	0	0	0
F026021	GE	Gallicanae	0	gallica	L.	8	F026	3	3	540	552	552	542	0	0	0	0	0	0	0	0	1	0	0	0	0	0	0	0	0	0	1	0	0	0	1	0	0	0	0	0	0	0	0	0	0	0	0	1
F026023	GE	Gallicanae	0	gallica	L.	8	F026	3	3	540	552	552	542	0	0	0	0	0	0	0	0	1	0	0	0	0	0	0	0	0	0	1	0	0	0	1	0	0	0	0	0	0	0	0	0	0	0	0	1
F026024	GE	Gallicanae	0	gallica	L.	8	F026	3	3	540	552	552	542	0	0	0	0	0	0	0	0	1	0	0	0	0	0	0	0	0	0	1	0	0	0	1	0	0	0	0	0	0	0	0	0	0	0	0	1
F026025	GE	Gallicanae	0	gallica	L.	8	F026	3	3	540	552	552	542	0	0	0	0	0	0	0	0	1	0	0	0	0	0	0	0	0	0	1	0	0	0	1	0	0	0	0	0	0	0	0	0	0	0	0	1
F026026	GE	Gallicanae	0	gallica	L.	8	F026	3	3	540	552	552	542	0	0	0	0	0	0	0	0	1	0	0	0	0	0	0	0	0	0	1	0	0	0	1	0	0	0	0	0	0	0	0	0	0	0	0	1
F026027	GE	Gallicanae	0	gallica	L.	8	F026	3	3	540	552	552	542	0	0	0	0	0	0	0	0	1	0	0	0	0	0	0	0	0	0	1	0	0	0	1	0	0	0	0	0	0	0	0	0	0	0	0	1
F042005	GE	Pimpinellifoliae	0	spinosissima	L.	20	F042	4	4	546	558	558	548	0	0	0	1	0	0	0	0	1	0	0	0	0	0	0	0	0	0	0	0	0	0	0	0	0	0	0	0	0	0	0	0	0	0	0	0
F042006	GE	Pimpinellifoliae	0	spinosissima	L.	20	F042	4	4	547	559	559	549	0	1	0	1	0	0	0	0	1	0	0	0	0	0	0	0	0	0	0	0	0	0	0	0	0	0	0	0	0	0	0	0	0	0	0	0
F042007	GE	Pimpinellifoliae	0	spinosissima	L.	20	F042	4	4	548	560	560	550	0	0	0	1	0	0	0	0	1	1	0	0	0	0	0	0	0	0	0	0	0	0	0	0	0	0	0	0	0	0	0	0	0	0	0	0
F042008	GE	Pimpinellifoliae	0	spinosissima	L.	20	F042	4	4	548	560	560	550	0	0	0	1	0	0	0	0	1	1	0	0	0	0	0	0	0	0	0	0	0	0	0	0	0	0	0	0	0	0	0	0	0	0	0	0
F042009	GE	Pimpinellifoliae	0	spinosissima	L.	20	F042	4	4	548	560	560	550	0	0	0	1	0	0	0	0	1	1	0	0	0	0	0	0	0	0	0	0	0	0	0	0	0	0	0	0	0	0	0	0	0	0	0	0
F042010	GE	Pimpinellifoliae	0	spinosissima	L.	20	F042	3	3	549	561	561	551	0	0	0	1	0	1	0	0	1	0	0	0	0	0	0	0	0	0	0	0	0	0	0	0	0	0	0	0	0	0	0	0	0	0	0	0
F042011	GE	Pimpinellifoliae	0	spinosissima	L.	20	F042	4	4	550	562	562	552	0	1	0	1	0	0	0	0	1	1	0	0	0	0	0	0	0	0	0	0	0	0	0	0	0	0	0	0	0	0	0	0	0	0	0	0
F042012	GE	Pimpinellifoliae	0	spinosissima	L.	20	F042	4	4	551	563	563	553	0	0	0	1	0	0	0	0	1	1	0	0	0	0	0	0	0	0	0	0	0	0	0	0	0	0	0	0	0	0	0	0	0	0	0	0
F042013	GE	Pimpinellifoliae	0	spinosissima	L.	20	F042	4	4	552	564	564	554	0	1	0	1	0	0	0	1	1	0	0	0	0	0	0	0	0	0	0	0	0	0	0	0	0	0	0	0	0	0	0	0	0	0	0	0
F042014	GE	Pimpinellifoliae	0	spinosissima	L.	20	F042	4	4	553	565	565	555	0	1	0	1	0	0	0	1	1	0	0	0	0	0	0	0	0	0	0	0	0	0	0	0	0	0	0	0	0	0	0	0	0	0	0	0
F058009	GE	Caninae	Caninae	canina	L.	4	F058	6	5	554	566	566	556	0	0	1	0	0	0	0	0	0	0	0	1	0	0	0	0	0	1	0	0	0	0	0	0	1	0	0	0	0	0	0	0	0	0	0	0
F058010	GE	Caninae	Caninae	canina	L.	4	F058	6	5	555	567	567	557	1	0	0	0	0	0	0	0	0	0	0	1	0	0	0	0	0	0	0	1	0	0	0	0	1	0	0	0	0	0	0	0	0	0	0	0
F058011	GE	Caninae	Caninae	canina	L.	4	F058	5	4	556	568	568	558	0	0	1	0	0	0	1	0	0	0	0	0	0	0	0	0	0	0	0	1	0	0	0	0	1	0	0	0	0	0	0	0	0	0	0	0
F058012	GE	Caninae	Caninae	canina	L.	4	F058	5	4	557	569	569	559	0	0	1	0	0	0	0	0	0	0	0	1	0	0	0	0	0	1	0	0	0	0	0	0	1	0	0	0	0	0	0	0	0	0	0	0
F058013	GE	Caninae	Caninae	canina	L.	4	F058	6	5	558	570	570	560	0	0	0	0	0	1	0	0	0	0	0	0	0	0	0	0	1	0	0	1	0	0	0	0	1	0	0	0	0	0	0	1	0	0	0	0
F058014	GE	Caninae	Caninae	canina	L.	4	F058	5	4	559	571	571	561	0	0	1	0	0	0	0	0	0	0	0	1	0	0	0	0	0	1	0	0	0	0	0	0	1	0	0	0	0	0	0	0	0	0	0	0
F058015	GE	Caninae	Caninae	canina	L.	4	F058	6	5	555	567	567	557	1	0	0	0	0	0	0	0	0	0	0	1	0	0	0	0	0	0	0	1	0	0	0	0	1	0	0	0	0	0	0	0	0	0	0	0
F058016	GE	Caninae	Caninae	canina	L.	4	F058	5	4	559	571	571	561	0	0	1	0	0	0	0	0	0	0	0	1	0	0	0	0	0	1	0	0	0	0	0	0	1	0	0	0	0	0	0	0	0	0	0	0
F058017	GE	Caninae	Caninae	canina	L.	4	F058	5	4	560	572	572	562	1	0	0	0	0	0	0	0	0	0	0	1	0	0	0	0	0	0	0	1	0	0	0	0	1	0	0	0	0	0	0	0	0	0	0	0
F058018	GE	Caninae	Caninae	canina	L.	4	F058	5	4	561	573	573	563	0	0	1	0	0	0	0	0	0	0	0	1	0	0	0	0	0	1	0	0	0	0	0	0	1	0	0	0	0	0	0	0	0	0	0	0
F058019	GE	Caninae	Caninae	canina	L.	4	F058	6	5	562	574	574	564	0	0	0	0	0	1	0	0	0	0	0	1	0	0	0	0	0	0	0	1	0	0	0	0	1	0	0	0	0	0	0	0	0	0	0	0
F058020	GE	Caninae	Caninae	canina	L.	4	F058	5	4	560	572	572	562	1	0	0	0	0	0	0	0	0	0	0	1	0	0	0	0	0	0	0	1	0	0	0	0	1	0	0	0	0	0	0	0	0	0	0	0
F058021	GE	Caninae	Caninae	canina	L.	4	F058	5	4	561	573	573	563	0	0	1	0	0	0	0	0	0	0	0	1	0	0	0	0	0	1	0	0	0	0	0	0	1	0	0	0	0	0	0	0	0	0	0	0
F058022	GE	Caninae	Caninae	canina	L.	4	F058	5	4	563	575	575	565	0	0	1	0	0	0	1	0	0	0	0	0	0	0	0	0	0	1	0	0	0	0	0	0	1	0	0	0	0	0	0	0	0	0	0	0
F058023	GE	Caninae	Caninae	canina	L.	4	F058	5	4	564	576	576	566	0	0	1	0	0	0	0	0	0	0	0	1	0	0	0	0	0	0	0	1	0	0	0	0	1	0	0	0	0	0	0	0	0	0	0	0
F058025	GE	Caninae	Caninae	canina	L.	4	F058	5	4	565	577	577	567	0	0	1	0	0	0	0	0	0	0	0	1	0	0	0	0	0	1	0	0	0	0	0	0	1	0	0	0	0	0	0	0	0	0	0	0
F058026	GE	Caninae	Caninae	canina	L.	4	F058	5	4	559	571	571	561	0	0	1	0	0	0	0	0	0	0	0	1	0	0	0	0	0	1	0	0	0	0	0	0	1	0	0	0	0	0	0	0	0	0	0	0
F058027	GE	Caninae	Caninae	canina	L.	4	F058	6	5	566	578	578	568	0	0	1	0	0	0	0	0	0	0	0	1	0	0	0	0	0	0	0	1	0	1	0	0	1	0	0	0	0	0	0	0	0	0	0	0
F058028	GE	Caninae	Caninae	canina	L.	4	F058	5	4	567	579	579	569	0	0	0	0	0	1	0	0	0	0	0	1	0	0	0	0	0	1	0	0	0	0	0	0	1	0	0	0	0	0	0	0	0	0	0	0
F058029	GE	Caninae	Caninae	canina	L.	4	F058	5	4	559	571	571	561	0	0	1	0	0	0	0	0	0	0	0	1	0	0	0	0	0	1	0	0	0	0	0	0	1	0	0	0	0	0	0	0	0	0	0	0
F058030	GE	Caninae	Caninae	canina	L.	4	F058	5	4	563	575	575	565	0	0	1	0	0	0	1	0	0	0	0	0	0	0	0	0	0	1	0	0	0	0	0	0	1	0	0	0	0	0	0	0	0	0	0	0
F061002	GE	Pimpinellifoliae	0	spinosissima	L.	20	F061	4	4	568	580	580	570	0	0	0	1	0	0	0	0	1	1	0	0	0	0	0	0	0	0	0	0	0	0	0	0	0	0	0	0	0	0	0	0	0	0	0	0
F061003	GE	Pimpinellifoliae	0	spinosissima	L.	20	F061	3	3	569	581	581	571	0	0	0	1	0	0	0	0	1	1	0	0	0	0	0	0	0	0	0	0	0	0	0	0	0	0	0	0	0	0	0	0	0	0	0	0
F062001	GE	Pimpinellifoliae	0	spinosissima	L.	20	F062	4	4	570	582	582	572	0	0	0	1	0	0	1	0	1	0	0	0	0	0	0	0	0	0	0	0	0	0	0	0	0	0	0	0	0	0	0	0	0	0	0	0
F064002	GE	Caninae	Vestitae	villosa	L.	26	F064	5	4	571	583	583	573	0	0	0	0	0	1	1	0	0	0	0	0	0	0	0	0	0	0	0	1	0	0	0	0	0	1	0	0	0	0	0	0	0	0	0	0
F064003	GE	Caninae	Vestitae	villosa	L.	26	F064	4	3	572	584	584	574	0	0	0	0	0	1	1	0	0	0	0	0	0	0	0	0	0	0	0	1	0	0	0	0	0	0	0	0	0	0	0	0	0	0	0	0
F064010	GE	Caninae	Vestitae	villosa	L.	26	F064	4	3	573	585	585	575	0	0	0	0	0	1	1	0	0	0	0	0	0	0	0	0	0	0	0	1	0	0	0	0	0	0	0	0	0	0	0	0	0	0	0	0
F064011	GE	Caninae	Vestitae	villosa	L.	26	F064	4	3	573	585	585	575	0	0	0	0	0	1	1	0	0	0	0	0	0	0	0	0	0	0	0	1	0	0	0	0	0	0	0	0	0	0	0	0	0	0	0	0
F064013	GE	Caninae	Vestitae	villosa	L.	26	F064	4	3	573	585	585	575	0	0	0	0	0	1	1	0	0	0	0	0	0	0	0	0	0	0	0	1	0	0	0	0	0	0	0	0	0	0	0	0	0	0	0	0
F064014	GE	Caninae	Vestitae	villosa	L.	26	F064	4	3	574	586	586	576	0	0	0	0	0	1	1	0	0	0	0	0	0	0	0	0	0	0	0	1	0	0	0	0	0	0	0	0	0	0	0	0	0	0	0	0
F064015	GE	Caninae	Vestitae	villosa	L.	26	F064	4	3	574	586	586	576	0	0	0	0	0	1	1	0	0	0	0	0	0	0	0	0	0	0	0	1	0	0	0	0	0	0	0	0	0	0	0	0	0	0	0	0
F064016	GE	Caninae	Vestitae	villosa	L.	26	F064	4	3	573	585	585	575	0	0	0	0	0	1	1	0	0	0	0	0	0	0	0	0	0	0	0	1	0	0	0	0	0	0	0	0	0	0	0	0	0	0	0	0
F064017	GE	Caninae	Vestitae	villosa	L.	26	F064	4	3	574	586	586	576	0	0	0	0	0	1	1	0	0	0	0	0	0	0	0	0	0	0	0	1	0	0	0	0	0	0	0	0	0	0	0	0	0	0	0	0
F065010	GE	Caninae	Caninae	canina	L.	4	F065	5	4	575	587	587	577	0	0	0	0	0	1	0	0	0	0	0	1	0	0	0	0	0	0	0	1	0	0	0	0	1	0	0	0	0	0	0	0	0	0	0	0
F065011	GE	Caninae	Caninae	canina	L.	4	F065	5	4	575	587	587	577	0	0	0	0	0	1	0	0	0	0	0	1	0	0	0	0	0	0	0	1	0	0	0	0	1	0	0	0	0	0	0	0	0	0	0	0
F065012	GE	Caninae	Caninae	canina	L.	4	F065	5	4	575	587	587	577	0	0	0	0	0	1	0	0	0	0	0	1	0	0	0	0	0	0	0	1	0	0	0	0	1	0	0	0	0	0	0	0	0	0	0	0
F065014	GE	Caninae	Caninae	canina	L.	4	F065	5	4	575	587	587	577	0	0	0	0	0	1	0	0	0	0	0	1	0	0	0	0	0	0	0	1	0	0	0	0	1	0	0	0	0	0	0	0	0	0	0	0
F065015	GE	Caninae	Caninae	canina	L.	4	F065	5	4	576	588	588	578	0	0	0	0	0	1	0	0	0	0	0	1	0	0	0	0	0	0	0	1	0	0	0	0	1	0	0	0	0	0	0	0	0	0	0	0
F065016	GE	Caninae	Caninae	canina	L.	4	F065	6	5	577	589	589	579	0	0	0	0	0	1	0	0	0	0	0	1	0	0	0	0	0	0	0	1	0	0	0	0	1	0	0	0	0	0	0	0	0	0	0	0
F065017	GE	Caninae	Caninae	canina	L.	4	F065	6	5	578	590	590	580	0	0	0	0	0	0	0	1	0	0	0	0	0	1	0	0	0	0	0	1	0	0	0	0	1	0	0	0	0	0	0	1	0	0	0	0
F065018	GE	Caninae	Caninae	canina	L.	4	F065	5	4	576	588	588	578	0	0	0	0	0	1	0	0	0	0	0	1	0	0	0	0	0	0	0	1	0	0	0	0	1	0	0	0	0	0	0	0	0	0	0	0
F065019	GE	Caninae	Caninae	canina	L.	4	F065	5	4	576	588	588	578	0	0	0	0	0	1	0	0	0	0	0	1	0	0	0	0	0	0	0	1	0	0	0	0	1	0	0	0	0	0	0	0	0	0	0	0
F065020	GE	Caninae	Caninae	canina	L.	4	F065	5	4	576	588	588	578	0	0	0	0	0	1	0	0	0	0	0	1	0	0	0	0	0	0	0	1	0	0	0	0	1	0	0	0	0	0	0	0	0	0	0	0
Hd01	HR	Caninae	Rubigineae	micrantha	Sm.	14	Hd1	6	5	1065	1184	1176	1088	0	0	0	0	0	1	0	0	0	0	0	1	0	0	0	0	0	0	1	0	0	0	0	0	1	0	0	0	0	0	1	0	0	1	0	0
Hd02	HR	Caninae	Rubigineae	gremlii	(Christ) Gremli	10	Hd1	5	4	1066	1185	1177	1089	0	0	0	0	0	1	0	0	0	0	0	1	0	0	0	0	0	0	1	0	0	0	0	0	1	0	0	0	0	0	1	0	0	0	0	0
Hd03	HR	Caninae	Caninae	canina	L.	4	Hd1	5	4	1059	1178	1170	1082	1	0	0	0	0	0	0	0	0	0	0	1	0	0	0	0	0	0	0	1	0	0	0	0	1	0	0	0	0	0	0	0	0	0	0	0
Hd04	HR	Caninae	Rubigineae	gremlii	(Christ) Gremli	10	Hd1	5	4	1067	1186	1178	1090	0	0	0	0	0	1	0	0	0	0	0	1	0	0	0	0	0	0	1	0	0	0	0	0	1	0	0	0	0	0	1	0	0	0	0	0
Hd05	HR	Caninae	Rubigineae	gremlii	(Christ) Gremli	10	Hd1	5	4	1068	1187	1179	1091	0	0	0	0	0	1	0	0	0	0	0	1	0	0	0	0	0	0	1	0	0	0	0	0	1	0	0	0	0	0	1	0	0	0	0	0
Hd06	HR	Caninae	Caninae	canina	L.	4	Hd1	5	4	1060	1179	1171	1083	0	0	0	0	0	1	0	0	0	0	0	1	0	0	0	0	0	0	0	1	0	0	0	0	1	0	0	0	0	0	0	0	0	0	0	0
Hd07	HR	Caninae	Rubigineae	gremlii	(Christ) Gremli	10	Hd1	5	4	1068	1187	1179	1091	0	0	0	0	0	1	0	0	0	0	0	1	0	0	0	0	0	0	1	0	0	0	0	0	1	0	0	0	0	0	1	0	0	0	0	0
Hd08	HR	Caninae	Caninae	canina	L.	4	Hd1	5	4	1061	1180	1172	1084	0	0	1	0	0	0	0	0	0	0	0	1	0	0	0	0	0	0	0	1	0	0	0	0	1	0	0	0	0	0	0	1	0	0	0	0
Hd09	HR	Caninae	Rubigineae	gremlii	(Christ) Gremli	10	Hd1	5	4	1069	1188	1180	1092	0	0	0	0	0	1	0	0	0	0	0	1	0	0	0	0	0	0	1	0	0	0	0	0	1	0	0	0	0	0	1	0	0	0	0	0
Hd10	HR	Caninae	Caninae	canina	L.	4	Hd1	5	4	1062	1181	1173	1085	0	0	1	0	0	0	0	0	0	0	0	1	0	0	0	0	0	0	0	0	0	0	1	0	1	0	0	0	0	0	0	0	0	0	0	0
Hd11	HR	Caninae	Caninae	corymbifera	Borkh.	5	Hd1	5	4	1063	1182	1174	1086	0	0	0	0	0	1	0	0	0	0	0	1	0	0	0	1	0	0	0	0	0	0	0	0	1	0	0	0	0	0	0	1	0	0	0	0
Hd12	HR	Caninae	Caninae	canina	L.	4	Hd1	5	4	1064	1183	1175	1087	0	0	1	0	0	0	0	0	0	0	0	1	0	0	0	0	0	0	0	1	0	0	0	0	1	0	0	0	0	0	0	1	0	0	0	0
Hd13	HR	Caninae	Rubigineae	micrantha	Sm.	14	Hd1	5	4	1068	1189	1179	1093	0	0	0	0	0	1	0	0	0	0	0	1	0	0	0	0	0	0	1	0	0	0	0	0	1	0	0	0	0	0	1	0	0	0	0	0
Hd14	HR	Caninae	Rubigineae	rubiginosa	L.	18	Hd1	5	4	1068	1190	1179	1094	0	0	0	0	0	1	0	0	0	0	0	1	0	0	0	0	0	0	1	0	0	0	0	0	1	0	0	0	0	0	1	0	0	0	0	0
Hd15	HR	Caninae	Rubigineae	inodora	Fr.	11	Hd1	5	4	1070	1191	1181	1095	0	0	0	0	0	1	0	0	0	0	0	1	0	0	0	0	0	0	1	0	0	0	0	0	1	0	0	0	0	0	0	0	0	0	0	0
Hd16	HR	Caninae	Rubigineae	inodora	Fr.	11	Hd2	5	4	1076	1197	1187	1101	0	0	0	0	0	1	0	0	0	0	0	0	0	1	0	0	0	0	1	0	0	0	0	0	1	0	0	0	0	0	1	0	0	0	0	0
Hd17	HR	Caninae	Rubigineae	agrestis	Savi	1	Hd2	6	5	1077	1198	1188	1102	0	0	0	0	0	1	0	0	0	0	0	0	0	1	0	0	0	0	1	0	0	0	0	0	1	0	0	0	0	0	1	0	0	0	0	0
Hd18	HR	Caninae	Rubigineae	inodora	Fr.	11	Hd2	5	4	1078	1199	1189	1103	0	0	0	0	0	1	0	0	0	0	0	0	0	1	0	0	0	0	1	0	0	0	0	0	1	0	0	0	0	0	1	0	0	0	0	0
Hd19	HR	Caninae	Rubigineae	agrestis	Savi	1	Hd2	5	4	1079	1200	1190	1104	0	0	0	0	0	1	0	0	0	0	0	0	0	1	0	0	0	0	1	0	0	0	0	0	1	0	0	0	0	0	0	0	0	0	0	0
Hd20	HR	Caninae	Caninae	canina	L.	4	Hd2	5	4	1071	1192	1182	1096	0	0	1	0	0	0	0	0	0	0	0	1	0	0	0	0	0	0	0	1	0	0	0	0	1	0	0	0	0	0	0	0	0	0	0	0
Hd21	HR	Caninae	Caninae	canina	L.	4	Hd2	5	4	1072	1193	1183	1097	0	0	0	0	0	1	1	0	0	0	0	0	0	0	0	0	0	1	0	0	0	0	0	0	1	0	0	0	0	0	0	0	0	0	0	0
Hd22	HR	Caninae	Caninae	canina	L.	4	Hd2	5	4	1073	1194	1184	1098	0	0	0	0	0	1	1	0	0	0	0	0	0	0	0	0	0	1	0	0	0	0	0	0	1	0	0	0	0	0	0	0	0	0	0	0
Hd23	HR	Caninae	Rubigineae	inodora	Fr.	11	Hd2	5	4	1080	1201	1191	1105	0	0	0	0	0	1	0	0	0	0	0	0	0	1	0	0	0	0	1	0	0	0	0	0	1	0	0	0	0	0	1	0	0	0	0	0
Hd24	HR	Caninae	Rubigineae	gremlii	(Christ) Gremli	10	Hd2	5	4	1080	1202	1191	1106	0	0	0	0	0	1	0	0	0	0	0	0	0	1	0	0	0	0	1	0	0	0	0	0	1	0	0	0	0	0	1	0	0	0	0	0
Hd25	HR	Caninae	Rubigineae	inodora	Fr.	11	Hd2	5	4	1081	1203	1192	1107	0	0	0	0	0	1	0	0	0	0	0	0	0	1	0	0	0	0	1	0	0	0	0	0	1	0	0	0	0	0	0	0	0	0	0	0
Hd26	HR	Caninae	Caninae	canina	L.	4	Hd2	5	4	1074	1195	1185	1099	0	0	1	0	0	0	0	0	0	0	0	1	0	0	0	0	0	0	0	0	0	0	1	0	1	0	0	0	0	0	0	0	0	0	0	0
Hd27	HR	Caninae	Rubigineae	inodora	Fr.	11	Hd2	5	4	1080	1201	1191	1105	0	0	0	0	0	1	0	0	0	0	0	0	0	1	0	0	0	0	1	0	0	0	0	0	1	0	0	0	0	0	1	0	0	0	0	0
Hd28	HR	Caninae	Rubigineae	rubiginosa	L.	18	Hd2	5	4	1082	1204	1193	1108	0	0	0	0	0	1	0	0	0	0	0	0	0	1	0	0	0	0	1	0	0	0	0	0	1	0	0	0	0	0	1	0	0	0	0	0
Hd30	HR	Caninae	Caninae	corymbifera	Borkh.	5	Hd2	5	4	1075	1196	1186	1100	0	0	1	0	0	0	0	0	0	0	0	1	0	0	0	0	0	1	0	0	0	0	0	0	1	0	0	0	0	0	0	0	0	0	0	0
Hd31	HR	Caninae	Caninae	canina	L.	4	Hd2	5	4	1071	1192	1182	1096	0	0	1	0	0	0	0	0	0	0	0	1	0	0	0	0	0	0	0	1	0	0	0	0	1	0	0	0	0	0	0	0	0	0	0	0
Hd32	HR	Caninae	Rubigineae	agrestis	Savi	1	Hd2	5	4	1083	1205	1194	1109	0	0	0	0	0	1	0	0	0	0	0	0	0	1	0	0	0	0	1	0	0	0	0	0	1	0	0	0	0	0	0	0	0	0	0	0
Hd33	HR	Caninae	Rubigineae	agrestis	Savi	1	Hd2	6	5	1084	1206	1195	1110	0	0	0	0	0	1	0	0	0	0	0	0	0	1	0	0	0	0	1	0	0	0	0	0	1	0	1	0	0	0	0	0	0	0	0	0
Hw26	HR	Caninae	Rubigineae	agrestis	Savi	1	Hd2	5	4	1085	1207	1196	1111	0	0	0	0	0	1	0	0	0	0	0	0	0	1	0	0	0	0	1	0	0	0	0	0	1	0	0	0	0	0	0	0	0	0	0	0
Hw27	HR	Caninae	Rubigineae	agrestis	Savi	1	Hd2	5	4	1086	1208	1197	1112	0	0	0	0	0	1	0	0	0	0	0	0	0	1	0	0	0	0	1	0	0	0	0	0	1	0	0	0	0	0	0	0	0	0	0	0
Hw28	HR	Caninae	Rubigineae	inodora	Fr.	11	Hd2	5	4	1086	1209	1197	1113	0	0	0	0	0	1	0	0	0	0	0	0	0	1	0	0	0	0	1	0	0	0	0	0	1	0	0	0	0	0	0	0	0	0	0	0
HK1	HR	Caninae	Caninae	subcanina	(Christ) Vuk	22	HK	5	4	1087	1210	1198	1114	0	0	1	0	0	0	0	0	0	0	0	1	0	0	0	0	0	0	0	1	0	0	0	0	1	0	0	0	0	0	0	0	0	0	0	0
HK10	HR	Caninae	Caninae	canina	L.	4	HK	5	4	1088	1211	1199	1115	0	0	0	0	0	1	0	0	0	0	0	1	0	0	0	0	0	0	0	1	0	0	0	0	1	0	0	0	0	0	0	1	0	0	0	0
HK12	HR	Caninae	Caninae	canina	L.	4	HK	5	4	1089	1212	1200	1116	0	0	0	0	0	1	0	0	0	0	0	1	0	0	0	0	0	0	0	1	0	0	0	0	1	0	0	0	0	0	0	0	0	0	0	0
HK14	HR	Caninae	Caninae	canina	L.	4	HK	5	4	1090	1213	1201	1117	0	0	0	0	0	1	0	0	0	0	0	0	0	1	0	0	0	0	0	1	0	0	0	0	1	0	0	0	0	0	0	0	0	0	0	0
HK15	HR	Caninae	Caninae	canina	L.	4	HK	5	4	1091	1214	1202	1118	0	0	1	0	0	0	1	0	0	0	0	0	0	0	0	0	0	0	0	0	1	0	0	0	1	0	0	0	0	0	0	1	0	0	0	0
HK16	HR	Caninae	Caninae	canina	L.	4	HK	5	4	1092	1215	1203	1119	0	0	0	0	0	1	0	0	0	0	0	1	0	0	0	0	0	0	0	1	0	0	0	0	1	0	0	0	0	0	0	1	0	0	0	0
HK17	HR	Caninae	Rubigineae	micrantha	Sm.	14	HK	6	5	1100	1223	1211	1127	0	0	0	0	0	1	0	0	0	0	0	0	0	1	0	0	0	1	0	0	0	0	0	0	1	0	0	0	0	0	1	0	0	0	0	0
HK18	HR	Caninae	Caninae	canina	L.	4	HK	5	4	1093	1216	1204	1120	0	0	0	0	0	1	0	0	0	0	0	1	0	0	0	0	0	0	0	1	0	0	0	0	1	0	0	0	0	0	0	1	0	0	0	0
HK19	HR	Caninae	Caninae	canina	L.	4	HK	5	4	1094	1217	1205	1121	0	0	1	0	0	0	0	0	0	0	0	1	0	0	0	0	0	1	0	0	0	0	0	0	1	0	0	0	0	0	0	0	0	0	0	0
HK20	HR	Caninae	Caninae	corymbifera	Borkh.	5	HK	5	4	1095	1218	1206	1122	0	0	1	0	0	0	1	0	0	0	0	0	0	0	0	0	0	0	0	1	0	0	0	0	1	0	0	0	0	0	0	0	0	1	0	0
HK3	HR	Caninae	Caninae	canina	L.	4	HK	5	4	1096	1219	1207	1123	0	0	1	0	0	0	0	0	0	0	0	1	0	0	0	0	0	1	0	0	0	0	0	0	1	0	0	0	0	0	0	0	0	0	0	0
HK4	HR	Caninae	Caninae	canina	L.	4	HK	5	4	1097	1220	1208	1124	0	0	0	0	0	1	0	0	0	0	0	1	0	0	0	0	0	0	0	1	0	0	0	0	1	0	0	0	0	0	0	1	0	0	0	0
HK5	HR	Caninae	Caninae	canina	L.	4	HK	5	4	1094	1217	1205	1121	0	0	1	0	0	0	0	0	0	0	0	1	0	0	0	0	0	1	0	0	0	0	0	0	1	0	0	0	0	0	0	0	0	0	0	0
HK6	HR	Caninae	Caninae	corymbifera	Borkh.	5	HK	5	4	1098	1221	1209	1125	0	0	1	0	0	0	0	0	0	0	0	1	0	0	0	0	0	0	0	1	0	0	0	0	1	0	0	0	0	0	0	0	0	0	0	0
HK8	HR	Caninae	Caninae	canina	L.	4	HK	5	4	1099	1222	1210	1126	0	0	0	0	0	1	1	0	0	0	0	0	0	0	0	0	0	0	0	0	0	0	0	0	0	1	0	0	0	0	0	1	0	0	0	0
HP1	HR	Caninae	Caninae	canina	L.	4	HP	5	4	1101	1224	1212	1128	0	0	0	0	0	1	0	0	0	0	0	1	0	0	0	0	0	0	0	1	0	0	0	0	1	0	0	0	0	0	0	1	0	0	0	0
HP2	HR	Caninae	Caninae	canina	L.	4	HP	5	4	1102	1225	1213	1129	0	0	1	0	0	0	1	0	0	0	0	0	0	0	0	0	0	0	0	1	0	0	0	0	1	0	0	0	0	0	0	0	0	1	0	0
HP4	HR	Caninae	Caninae	subcanina	(Christ) Vuk	22	HP	5	4	1103	1226	1214	1130	0	0	0	0	0	1	0	0	0	0	0	1	0	0	0	0	0	0	0	1	0	0	0	0	1	0	0	0	0	0	0	0	0	0	0	0
HS1	HR	Caninae	Caninae	corymbifera	Borkh.	5	HS	5	4	1104	1227	1215	1131	0	0	0	0	0	0	1	1	0	0	0	0	0	0	0	0	0	0	0	1	0	0	0	0	1	0	0	0	0	0	0	0	0	0	0	0
HS2	HR	Caninae	Caninae	corymbifera	Borkh.	5	HS	5	4	1104	1227	1215	1131	0	0	0	0	0	0	1	1	0	0	0	0	0	0	0	0	0	0	0	1	0	0	0	0	1	0	0	0	0	0	0	0	0	0	0	0
HS4	HR	Caninae	Caninae	canina	L.	4	HS	5	4	1105	1228	1216	1132	0	0	0	0	0	1	1	0	0	0	0	0	0	0	0	0	0	0	0	1	0	0	0	0	1	0	0	0	0	0	0	0	0	0	0	0
HS5	HR	Caninae	Caninae	canina	L.	4	HS	5	4	1106	1229	1217	1133	0	0	0	0	0	1	0	0	0	0	0	1	0	0	0	0	0	0	0	1	0	0	0	0	1	0	0	0	0	0	0	0	0	0	0	0
HS6	HR	Caninae	Caninae	canina	L.	4	HS	5	4	1107	1230	1218	1134	0	0	0	0	0	1	0	0	0	0	0	0	0	1	0	0	0	0	0	1	0	0	0	0	1	0	0	0	0	0	0	0	0	1	0	0
HS7	HR	Caninae	Caninae	subcanina	(Christ) Vuk	22	HS	5	4	1108	1231	1219	1135	0	0	0	0	0	1	0	0	0	0	0	0	0	1	0	0	0	0	0	1	0	0	0	0	1	0	0	0	0	0	0	0	0	0	0	0
HS8	HR	Caninae	Caninae	canina	L.	4	HS	5	4	1109	1232	1220	1136	0	0	1	0	0	0	0	0	0	0	0	1	0	0	0	0	0	0	0	1	0	0	0	0	1	0	0	0	0	0	0	0	0	0	0	0
Hw01	HR	Caninae	Rubigineae	micrantha	Sm.	14	Hw	6	5	1116	1239	1227	1143	0	0	0	0	0	1	0	0	0	0	0	0	0	1	0	0	0	1	1	0	0	0	0	0	1	0	0	0	0	0	1	0	0	0	0	0
Hw02	HR	Caninae	Rubigineae	gremlii	(Christ) Gremli	10	Hw	5	4	1117	1240	1228	1144	0	0	0	0	0	1	0	0	0	0	0	0	0	1	0	0	0	0	1	0	0	0	0	0	1	0	0	0	0	0	0	0	0	0	0	0
Hw03	HR	Caninae	Rubigineae	inodora	Fr.	11	Hw	5	4	1118	1241	1229	1145	0	0	0	0	0	1	0	0	0	0	0	1	0	0	0	0	0	0	1	0	0	0	0	0	1	0	0	0	0	0	0	0	0	0	0	0
Hw04	HR	Caninae	Rubigineae	agrestis	Savi	1	Hw	6	5	1119	1242	1230	1146	0	0	0	0	0	1	0	0	0	0	0	1	0	0	0	0	0	0	1	0	0	0	0	0	1	0	0	0	0	0	0	0	0	0	0	0
Hw05	HR	Caninae	Caninae	canina	L.	4	Hw	5	4	1110	1233	1221	1137	0	0	0	0	0	1	0	0	0	0	0	1	0	0	0	0	0	1	0	0	0	0	0	0	1	0	0	0	0	0	0	1	0	0	0	0
Hw07	HR	Caninae	Caninae	corymbifera	Borkh.	5	Hw	5	4	1111	1234	1222	1138	0	0	0	0	0	1	0	0	0	0	0	1	0	0	0	0	0	0	0	1	0	0	0	0	1	0	0	0	0	0	0	0	0	0	0	0
Hw08	HR	Caninae	Rubigineae	rubiginosa	L.	18	Hw	5	4	1120	1243	1231	1147	0	0	0	0	0	1	0	0	0	0	0	0	0	1	0	0	0	0	1	0	0	0	0	0	1	0	0	0	0	0	1	0	0	0	0	0
Hw09	HR	Caninae	Rubigineae	micrantha	Sm.	14	Hw	6	5	1121	1244	1232	1148	0	0	0	0	0	1	0	0	0	0	0	0	0	1	0	0	0	0	1	0	0	0	0	0	1	0	0	0	0	0	1	0	0	0	0	0
Hw10	HR	Caninae	Caninae	corymbifera	Borkh.	5	Hw	5	4	1112	1235	1223	1139	0	0	0	0	0	1	0	0	0	0	0	1	0	0	0	1	0	0	0	0	0	0	0	0	0	1	0	0	0	0	0	1	0	0	0	0
Hw11	HR	Caninae	Rubigineae	inodora	Fr.	11	Hw	6	5	1122	1245	1233	1149	0	0	0	0	0	1	0	0	0	0	0	1	0	1	0	0	0	0	1	0	0	0	0	0	1	0	0	0	0	0	0	0	0	0	0	0
Hw12	HR	Caninae	Caninae	canina	L.	4	Hw	5	4	1113	1236	1224	1140	0	0	1	0	0	0	0	0	0	0	0	1	0	0	0	0	0	1	0	0	0	0	0	0	1	0	0	0	0	0	0	1	0	0	0	0
Hw13	HR	Caninae	Rubigineae	rubiginosa	L.	18	Hw	5	4	1123	1246	1234	1150	0	0	0	0	0	1	0	0	0	0	0	0	0	1	0	0	0	0	1	0	0	0	0	0	1	0	0	0	0	0	1	0	0	0	0	0
Hw14	HR	Caninae	Caninae	canina	L.	4	Hw	5	4	1114	1237	1225	1141	0	0	0	0	0	1	0	0	0	0	0	1	0	0	0	0	0	0	0	1	0	0	0	0	0	1	0	0	0	0	0	1	0	0	0	0
Hw15	HR	Caninae	Rubigineae	micrantha	Sm.	14	Hw	6	5	1124	1247	1235	1151	0	0	0	0	0	1	0	0	0	0	0	0	0	1	0	0	0	1	1	0	0	0	0	0	1	0	0	0	0	0	1	0	0	0	0	0
Hw16	HR	Caninae	Caninae	canina	L.	4	Hw	5	4	1115	1238	1226	1142	0	0	0	0	0	1	0	0	0	0	0	1	0	0	0	0	0	0	0	1	0	0	0	0	1	0	0	0	0	0	0	1	0	0	0	0
Hw17	HR	Caninae	Rubigineae	inodora	Fr.	11	Hw	5	4	1125	1248	1236	1152	0	0	0	0	0	1	0	0	0	0	0	1	0	0	0	0	0	0	1	0	0	0	0	0	1	0	0	0	0	0	0	0	0	0	0	0
Hw18	HR	Caninae	Rubigineae	inodora	Fr.	11	Hw	5	4	1118	1241	1229	1145	0	0	0	0	0	1	0	0	0	0	0	1	0	0	0	0	0	0	1	0	0	0	0	0	1	0	0	0	0	0	0	0	0	0	0	0
IC1	HR	Caninae	Rubigineae	rubiginosa	L.	18	IC	6	5	1138	1261	1249	1165	0	0	0	0	0	1	0	0	0	0	0	0	0	1	0	0	0	1	1	0	0	0	0	0	1	0	0	0	0	0	1	0	0	0	0	0
IC10	HR	Caninae	Caninae	canina	L.	4	IC	6	5	1126	1249	1237	1153	0	0	0	0	0	1	1	0	0	0	0	0	0	0	0	0	0	0	0	1	0	0	0	0	1	0	0	0	0	0	0	0	0	0	0	0
IC11	HR	Caninae	Caninae	subcanina	(Christ) Vuk	22	IC	6	5	1127	1250	1238	1154	0	0	1	0	0	0	0	0	0	0	0	1	0	0	0	0	0	1	0	0	0	1	0	0	1	0	0	0	0	0	0	1	0	0	0	0
IC12	HR	Caninae	Rubigineae	gremlii	(Christ) Gremli	10	IC	6	5	1139	1262	1250	1166	0	0	0	0	0	1	0	0	0	0	0	0	0	1	0	0	0	1	1	0	0	0	0	0	1	0	0	0	0	0	1	0	0	0	0	0
IC13	HR	Caninae	Caninae	canina	L.	4	IC	5	4	1128	1251	1239	1155	0	0	0	0	0	1	1	0	0	0	0	0	0	0	0	0	0	0	0	1	0	0	0	0	1	0	0	0	0	0	0	1	0	0	0	0
IC14	HR	Caninae	Caninae	corymbifera	Borkh.	5	IC	5	4	1129	1252	1240	1156	0	0	1	0	0	0	0	0	0	0	0	1	0	0	0	0	0	0	0	1	0	0	0	0	1	0	0	0	0	0	0	0	0	0	0	0
IC15	HR	Caninae	Caninae	corymbifera	Borkh.	5	IC	6	5	1130	1253	1241	1157	0	0	0	0	0	0	0	1	0	0	0	1	0	0	0	0	0	0	1	1	0	0	0	0	1	0	0	0	0	0	0	0	0	0	0	0
IC17	HR	Caninae	Caninae	subcollina	(Christ) Vuk	23	IC	6	5	1131	1254	1242	1158	0	0	1	0	0	0	0	0	0	0	0	1	0	0	0	0	0	0	0	1	0	0	0	0	1	0	0	0	0	0	0	0	0	0	0	0
IC19	HR	Caninae	Caninae	canina	L.	4	IC	6	5	1132	1255	1243	1159	0	0	0	0	0	0	0	1	0	0	0	1	0	0	0	0	0	0	0	1	0	0	0	0	1	0	0	0	0	0	0	0	0	0	0	0
IC2	HR	Caninae	Caninae	canina	L.	4	IC	5	4	1133	1256	1244	1160	0	0	0	0	0	1	0	0	0	0	0	1	0	0	0	0	0	0	0	1	0	0	0	0	1	0	0	0	0	0	0	0	0	0	0	0
IC4	HR	Caninae	Caninae	canina	L.	4	IC	5	4	1134	1257	1245	1161	0	0	0	0	0	1	0	0	0	0	0	1	0	0	0	0	0	0	0	1	0	0	0	0	1	0	0	0	0	0	0	0	0	0	0	0
IC5	HR	Caninae	Caninae	corymbifera	Borkh.	5	IC	6	5	1135	1258	1246	1162	0	0	0	0	0	0	0	1	0	0	0	1	0	0	0	0	0	0	1	1	0	0	0	0	1	0	0	0	0	0	0	0	0	0	0	0
IC6	HR	Caninae	Caninae	subcanina	(Christ) Vuk	22	IC	6	5	1136	1259	1247	1163	0	0	0	0	0	1	0	0	0	0	0	1	0	0	0	0	0	0	0	1	0	0	0	0	1	0	0	0	0	0	0	0	0	0	0	0
IC7	HR	Caninae	Rubigineae	gremlii	(Christ) Gremli	10	IC	6	5	1140	1263	1251	1167	0	0	0	0	0	1	0	0	0	0	0	0	0	1	0	0	0	1	1	0	0	0	0	0	1	0	0	0	0	0	1	0	0	0	0	0
IC8	HR	Caninae	Rubigineae	gremlii	(Christ) Gremli	10	IC	6	5	1141	1264	1252	1168	0	0	0	0	0	1	0	0	0	0	0	0	0	1	0	0	0	1	1	0	0	0	0	0	1	0	0	0	0	0	1	0	0	0	0	0
IC9	HR	Caninae	Caninae	canina	L.	4	IC	5	4	1137	1260	1248	1164	0	0	0	0	0	1	1	0	0	0	0	0	0	0	0	0	0	1	0	0	0	0	0	0	1	0	0	0	0	0	0	1	0	0	0	0
IM1	HR	Caninae	Caninae	canina	L.	4	IM	5	4	1142	1265	1253	1169	0	0	0	0	0	1	0	0	0	0	0	1	0	0	0	0	0	1	0	0	0	0	0	0	1	0	0	0	0	0	0	0	0	0	0	0
IM10	HR	Caninae	Caninae	corymbifera	Borkh.	5	IM	5	4	1143	1266	1254	1170	0	0	1	0	0	0	1	0	0	0	0	0	0	0	0	0	0	1	0	0	0	0	0	0	1	0	0	0	0	0	0	1	0	0	0	0
IM11	HR	Caninae	Caninae	canina	L.	4	IM	5	4	1144	1267	1255	1171	1	0	0	0	0	0	0	0	0	0	0	1	0	0	0	0	0	0	0	0	1	0	0	0	1	0	0	0	0	0	0	0	0	0	0	0
IM12	HR	Caninae	Caninae	subcanina	(Christ) Vuk	22	IM	5	4	1145	1268	1256	1172	0	0	0	0	0	1	0	0	0	0	0	1	0	0	0	0	0	1	0	0	0	0	0	0	1	0	0	0	0	0	0	0	0	0	0	0
IM13	HR	Caninae	Caninae	canina	L.	4	IM	5	4	1146	1269	1257	1173	0	0	1	0	0	0	1	0	0	0	0	0	0	0	0	0	0	0	0	1	0	0	0	0	1	0	0	0	0	0	0	1	0	0	0	0
IM14	HR	Caninae	Caninae	canina	L.	4	IM	5	4	1147	1270	1258	1174	0	0	1	0	0	0	1	0	0	0	0	0	0	0	0	0	0	0	0	1	0	0	0	0	1	0	0	0	0	0	0	1	0	0	0	0
IM15	HR	Caninae	Caninae	dumalis	Bechst.	6	IM	5	4	1148	1271	1259	1175	0	0	0	0	0	1	0	0	0	0	0	0	0	1	0	0	0	0	0	1	0	0	0	0	1	0	0	0	0	0	1	1	0	0	0	0
IM16	HR	Caninae	Caninae	subcollina	(Christ) Vuk	23	IM	5	4	1149	1272	1260	1176	0	0	0	0	0	0	0	1	0	0	0	0	0	1	0	0	0	0	0	0	1	0	0	0	1	0	0	0	0	0	0	1	0	1	0	0
IM17	HR	Caninae	Caninae	subcollina	(Christ) Vuk	23	IM	6	5	1150	1273	1261	1177	0	0	0	0	0	0	0	1	0	0	0	0	0	1	0	0	0	0	0	1	0	0	0	0	1	0	0	0	0	0	0	1	0	1	0	0
IM18	HR	Caninae	Caninae	canina	L.	4	IM	5	4	1143	1274	1254	1178	0	0	1	0	0	0	1	0	0	0	0	0	0	0	0	0	0	1	0	0	0	0	0	0	1	0	0	0	0	0	0	1	0	0	0	0
IM19	HR	Caninae	Caninae	canina	L.	4	IM	5	4	1151	1275	1262	1179	0	0	0	0	0	1	0	0	0	0	0	0	0	1	0	0	0	1	0	0	0	0	0	0	1	0	0	0	0	0	0	1	0	0	0	0
IM2	HR	Caninae	Caninae	canina	L.	4	IM	5	4	1152	1276	1263	1180	0	0	0	0	0	1	0	0	0	0	0	1	0	0	0	0	0	1	0	0	0	0	0	0	1	0	0	0	0	0	0	0	0	0	0	0
IM20	HR	Caninae	Caninae	canina	L.	4	IM	5	4	1151	1275	1262	1179	0	0	0	0	0	1	0	0	0	0	0	0	0	1	0	0	0	1	0	0	0	0	0	0	1	0	0	0	0	0	0	1	0	0	0	0
IM3	HR	Caninae	Caninae	canina	L.	4	IM	5	4	1153	1277	1264	1181	0	0	0	0	0	1	0	0	0	0	0	0	0	1	0	0	0	1	0	0	0	0	0	0	1	0	0	0	0	0	1	0	0	0	0	0
IM5	HR	Caninae	Caninae	canina	L.	4	IM	5	4	1154	1278	1265	1182	1	0	0	0	0	0	0	0	0	0	0	1	0	0	0	0	0	0	0	1	0	0	0	0	1	0	0	0	0	0	0	0	0	0	0	0
IM6	HR	Caninae	Caninae	subcanina	(Christ) Vuk	22	IM	5	4	1155	1279	1266	1183	0	0	0	0	0	1	0	0	0	0	0	1	0	0	0	0	0	0	0	1	0	0	0	0	1	0	0	0	0	0	0	0	0	0	0	0
IM7	HR	Caninae	Caninae	corymbifera	Borkh.	5	IM	5	4	1156	1280	1267	1184	0	0	0	0	0	0	0	1	0	0	0	0	0	1	0	0	0	0	0	1	0	0	0	0	1	0	0	0	0	0	0	1	0	1	0	0
IM8	HR	Caninae	Rubigineae	agrestis	Savi	1	IM	5	4	1158	1282	1269	1186	0	0	0	0	0	1	0	0	0	0	0	0	0	1	0	0	0	0	1	0	0	0	0	0	1	0	0	0	0	0	0	0	0	0	0	0
IM9	HR	Caninae	Caninae	subcollina	(Christ) Vuk	23	IM	6	5	1157	1281	1268	1185	0	0	0	0	0	1	0	0	0	0	0	0	0	1	0	0	0	0	0	1	0	0	0	0	1	0	0	0	0	0	1	1	0	0	0	0
IV1	HR	Caninae	Rubigineae	agrestis	Savi	1	IV	5	4	1167	1291	1278	1195	0	0	0	0	0	1	0	0	0	0	0	0	0	1	0	0	0	0	1	0	0	0	0	0	1	0	0	0	0	0	0	0	0	0	1	0
IV10	HR	Caninae	Rubigineae	agrestis	Savi	1	IV	6	5	1168	1292	1279	1196	0	0	0	0	0	1	0	0	0	0	0	0	0	0	0	0	0	1	1	0	0	0	0	0	1	0	0	0	0	0	0	0	0	0	0	0
IV11	HR	Caninae	Rubigineae	agrestis	Savi	1	IV	6	5	1169	1293	1280	1197	0	0	0	0	0	1	0	0	0	0	0	0	0	1	0	0	0	0	1	0	0	0	0	0	1	0	0	0	0	0	0	0	0	0	0	0
IV12	HR	Caninae	Caninae	canina	L.	4	IV	5	4	1159	1283	1270	1187	0	0	0	0	0	1	0	0	0	0	0	0	0	1	0	0	0	1	0	0	0	0	0	0	1	0	0	0	0	0	0	1	0	0	1	0
IV13	HR	Caninae	Rubigineae	agrestis	Savi	1	IV	5	4	1170	1294	1281	1198	0	0	0	0	0	1	1	0	0	0	0	0	0	0	0	0	0	0	1	0	0	0	0	0	1	0	0	0	0	0	0	0	0	0	0	0
IV14	HR	Caninae	Rubigineae	agrestis	Savi	1	IV	5	4	1171	1295	1282	1199	0	0	0	0	0	1	0	0	0	0	0	0	0	1	0	0	0	0	1	0	0	0	0	0	1	0	0	0	0	0	0	0	0	0	1	0
IV15	HR	Caninae	Rubigineae	agrestis	Savi	1	IV	5	4	1172	1296	1283	1200	0	0	0	0	0	1	0	0	0	0	0	0	0	1	0	0	0	0	1	0	0	0	0	0	1	0	0	0	0	0	0	0	0	0	1	0
IV16	HR	Caninae	Rubigineae	agrestis	Savi	1	IV	5	4	1173	1297	1284	1201	0	0	0	0	0	1	0	0	0	0	0	0	0	0	0	0	0	0	1	0	0	0	0	0	1	0	0	0	0	0	0	0	0	0	0	0
IV17	HR	Caninae	Rubigineae	agrestis	Savi	1	IV	5	4	1174	1298	1285	1202	0	0	0	0	0	1	0	0	0	0	0	0	0	1	0	0	0	0	1	0	0	0	0	0	1	0	0	0	0	0	0	1	0	0	0	0
IV18	HR	Caninae	Rubigineae	agrestis	Savi	1	IV	5	4	1175	1299	1286	1203	0	0	0	0	0	1	0	0	0	0	0	0	0	1	0	0	0	0	1	0	0	0	0	0	1	0	0	0	0	0	0	0	0	0	0	0
IV19	HR	Caninae	Caninae	canina	L.	4	IV	5	4	1160	1284	1271	1188	0	0	0	0	0	1	0	0	0	0	0	0	0	1	0	0	0	1	0	0	0	0	0	0	1	0	0	0	0	0	0	1	0	0	1	0
IV2	HR	Caninae	Caninae	canina	L.	4	IV	5	4	1161	1285	1272	1189	0	0	0	0	0	1	0	0	0	0	0	1	0	0	0	0	0	0	0	1	0	0	0	0	1	0	0	0	0	0	0	0	0	0	0	0
IV20	HR	Caninae	Caninae	canina	L.	4	IV	6	5	1162	1286	1273	1190	0	0	0	0	0	1	1	0	0	0	0	0	0	0	0	0	0	0	0	1	0	1	0	0	1	0	0	0	0	0	0	0	0	0	0	0
IV21	HR	Caninae	Rubigineae	agrestis	Savi	1	IV	5	4	1176	1300	1287	1204	0	0	0	0	0	1	0	0	0	0	0	1	0	0	0	0	0	0	1	0	0	0	0	0	1	0	0	0	0	0	0	0	0	0	0	0
IV22	HR	Caninae	Rubigineae	agrestis	Savi	1	IV	5	4	1177	1301	1288	1205	0	0	0	0	0	1	0	0	0	0	0	0	0	0	0	0	0	0	1	0	0	0	0	0	1	0	0	0	0	0	0	0	0	0	0	0
IV23	HR	Caninae	Rubigineae	agrestis	Savi	1	IV	5	4	1178	1302	1289	1206	0	0	0	0	0	1	0	0	0	0	0	0	0	1	0	0	0	0	1	0	0	0	0	0	1	0	0	0	0	0	0	1	0	0	0	0
IV24	HR	Caninae	Rubigineae	inodora	Fr.	11	IV	5	4	1179	1303	1290	1207	0	0	0	0	0	1	0	0	0	0	0	1	0	0	0	0	0	0	1	0	0	0	0	0	1	0	0	0	0	0	0	0	0	0	0	0
IV25	HR	Caninae	Caninae	canina	L.	4	IV	6	5	1163	1287	1274	1191	0	0	1	0	0	0	0	0	0	0	0	1	0	0	0	0	0	0	0	0	0	1	0	0	1	0	0	0	0	0	0	0	0	0	0	0
IV26	HR	Caninae	Rubigineae	agrestis	Savi	1	IV	5	4	1180	1304	1291	1208	0	0	0	0	0	1	0	0	0	0	0	0	0	1	0	0	0	0	1	0	0	0	0	0	1	0	0	0	0	0	0	0	0	0	1	0
IV27	HR	Caninae	Caninae	subcanina	(Christ) Vuk	22	IV	5	4	1164	1288	1275	1192	0	0	1	0	0	0	0	0	0	0	0	1	0	0	0	0	0	0	0	0	0	0	1	0	1	0	0	0	0	0	0	0	0	0	0	0
IV29	HR	Caninae	Rubigineae	agrestis	Savi	1	IV	5	4	1181	1305	1292	1209	0	0	0	0	0	1	0	0	0	0	0	0	0	1	0	0	0	0	1	0	0	0	0	0	1	0	0	0	0	0	0	1	0	0	0	0
IV3	HR	Caninae	Caninae	canina	L.	4	IV	6	5	1165	1289	1276	1193	0	0	0	0	0	0	0	1	0	0	0	0	0	0	0	0	0	0	1	1	0	0	0	0	1	0	0	0	0	0	0	0	0	0	0	0
IV30	HR	Caninae	Rubigineae	agrestis	Savi	1	IV	5	4	1182	1306	1293	1210	0	0	0	0	0	1	0	0	0	0	0	0	0	1	0	0	0	0	1	0	0	0	0	0	1	0	0	0	0	0	0	0	0	0	0	0
IV4	HR	Caninae	Rubigineae	agrestis	Savi	1	IV	5	4	1183	1307	1294	1211	0	0	0	0	0	1	0	0	0	0	0	0	0	1	0	0	0	0	0	1	0	0	0	0	1	0	0	0	0	0	0	0	0	0	0	0
IV5	HR	Caninae	Rubigineae	agrestis	Savi	1	IV	5	4	1184	1308	1295	1212	0	0	0	0	0	1	1	0	0	0	0	0	0	0	0	0	0	0	1	0	0	0	0	1	0	0	0	0	0	0	0	0	0	0	0	0
IV6	HR	Caninae	Rubigineae	agrestis	Savi	1	IV	5	4	1185	1309	1296	1213	0	0	0	0	0	1	0	0	0	0	0	1	0	0	0	0	0	0	1	0	0	0	0	0	1	0	0	0	0	0	0	0	0	0	0	0
IV7	HR	Caninae	Caninae	canina	L.	4	IV	5	4	1166	1290	1277	1194	0	0	1	0	0	0	0	0	0	0	0	1	0	0	0	0	0	0	0	0	0	0	1	0	1	0	0	0	0	0	0	0	0	0	0	0
IV8	HR	Caninae	Rubigineae	gremlii	(Christ) Gremli	10	IV	5	4	1186	1310	1297	1214	0	0	0	0	0	1	0	0	0	0	0	0	0	1	0	0	0	0	1	0	0	0	0	0	1	0	0	0	0	0	1	0	0	0	0	0
IV9	HR	Caninae	Rubigineae	agrestis	Savi	1	IV	5	4	1187	1311	1298	1215	0	0	0	0	0	1	0	0	0	0	0	0	0	1	0	0	0	0	1	0	0	0	0	0	1	0	0	0	0	0	0	0	0	0	0	0
DK58002	GE	Pimpinellifoliae	0	spinosissima	L.	20	K58	3	3	462	474	474	464	0	0	0	0	0	1	0	1	0	1	0	0	0	0	0	0	0	0	0	0	0	0	0	0	0	0	0	0	0	0	0	0	0	0	0	0
DK58003	GE	Pimpinellifoliae	0	spinosissima	L.	20	K58	3	3	463	475	475	465	0	0	0	0	0	1	0	0	0	1	0	0	0	0	0	0	0	0	0	0	0	0	0	0	0	0	0	0	0	0	0	0	0	0	0	0
DK58005	GE	Pimpinellifoliae	0	spinosissima	L.	20	K58	4	4	464	476	476	466	0	0	0	0	0	1	1	1	0	1	0	0	0	0	0	0	0	0	0	0	0	0	0	0	0	0	0	0	0	0	0	0	0	0	0	0
DK58006	GE	Pimpinellifoliae	0	spinosissima	L.	20	K58	3	3	465	477	477	467	0	0	0	0	0	1	0	0	0	1	0	0	0	0	0	0	0	0	0	0	0	0	0	0	0	0	0	0	0	0	0	0	0	0	0	0
DK58008	GE	Pimpinellifoliae	0	spinosissima	L.	20	K58	3	3	466	478	478	468	0	0	0	0	0	1	0	0	0	1	0	0	0	0	0	0	0	0	0	0	0	0	0	0	0	0	0	0	0	0	0	0	0	0	0	0
DK58009	GE	Pimpinellifoliae	0	spinosissima	L.	20	K58	4	4	467	479	479	469	0	0	0	0	0	1	0	0	0	1	0	0	0	0	0	0	0	0	0	0	0	0	0	0	0	0	0	0	0	0	0	0	0	0	0	0
DK58010	GE	Pimpinellifoliae	0	spinosissima	L.	20	K58	4	4	468	480	480	470	0	0	0	0	0	1	1	1	0	1	0	0	0	0	0	0	0	0	0	0	0	0	0	0	0	0	0	0	0	0	0	0	0	0	0	0
DK58011	GE	Pimpinellifoliae	0	spinosissima	L.	20	K58	2	2	469	481	481	471	0	0	0	0	0	1	0	0	0	1	0	0	0	0	0	0	0	0	0	0	0	0	0	0	0	0	0	0	0	0	0	0	0	0	0	0
DK58012	GE	Pimpinellifoliae	0	spinosissima	L.	20	K58	3	3	470	482	482	472	0	0	0	0	0	1	0	0	0	1	0	0	0	0	0	0	0	0	0	0	0	0	0	0	0	0	0	0	0	0	0	0	0	0	0	0
DK58013	GE	Pimpinellifoliae	0	spinosissima	L.	20	K58	4	4	471	483	483	473	0	0	0	1	0	1	0	1	0	1	0	0	0	0	0	0	0	0	0	0	0	0	0	0	0	0	0	0	0	0	0	0	0	0	0	0
DK58014	GE	Pimpinellifoliae	0	spinosissima	L.	20	K58	4	4	472	484	484	474	0	0	0	0	0	1	0	0	0	1	0	0	0	0	0	0	0	0	0	0	0	0	0	0	0	0	0	0	0	0	0	0	0	0	0	0
DK58015	GE	Pimpinellifoliae	0	spinosissima	L.	20	K58	3	3	473	485	485	475	0	0	0	0	0	1	0	1	0	1	0	0	0	0	0	0	0	0	0	0	0	0	0	0	0	0	0	0	0	0	0	0	0	0	0	0
DK58017	GE	Pimpinellifoliae	0	spinosissima	L.	20	K58	3	3	474	486	486	476	0	0	0	0	0	1	0	0	0	1	0	0	0	0	0	0	0	0	0	0	0	0	0	0	0	0	0	0	0	0	0	0	0	0	0	0
DK58019	GE	Pimpinellifoliae	0	spinosissima	L.	20	K58	3	3	475	487	487	477	0	0	0	0	0	1	0	1	0	1	0	0	0	0	0	0	0	0	0	0	0	0	0	0	0	0	0	0	0	0	0	0	0	0	0	0
DK58021	GE	Pimpinellifoliae	0	spinosissima	L.	20	K58	4	4	476	488	488	478	0	0	0	1	0	1	0	1	0	1	0	0	0	0	0	0	0	0	0	0	0	0	0	0	0	0	0	0	0	0	0	0	0	0	0	0
DK58023	GE	Pimpinellifoliae	0	spinosissima	L.	20	K58	3	3	477	489	489	479	0	1	0	0	0	1	0	0	0	1	0	0	0	0	0	0	0	0	0	0	0	0	0	0	0	0	0	0	0	0	0	0	0	0	0	0
DK58024	GE	Pimpinellifoliae	0	spinosissima	L.	20	K58	3	3	478	490	490	480	0	0	0	0	0	1	0	0	0	1	0	0	0	0	0	0	0	0	0	0	0	0	0	0	0	0	0	0	0	0	0	0	0	0	0	0
DK58025	GE	Pimpinellifoliae	0	spinosissima	L.	20	K58	4	4	479	491	491	481	0	0	0	0	0	1	0	0	0	1	0	0	0	0	0	0	0	0	0	0	0	0	0	0	0	0	0	0	0	0	0	0	0	0	0	0
DK58027	GE	Pimpinellifoliae	0	spinosissima	L.	20	K58	4	4	480	492	492	482	0	0	0	0	0	1	0	0	0	1	0	0	0	0	0	0	0	0	0	0	0	0	0	0	0	0	0	0	0	0	0	0	0	0	0	0
DK58028	GE	Pimpinellifoliae	0	spinosissima	L.	20	K58	4	4	481	493	493	483	0	0	0	0	0	1	0	0	0	1	0	0	0	0	0	0	0	0	0	0	0	0	0	0	0	0	0	0	0	0	0	0	0	0	0	0
DK58029	GE	Pimpinellifoliae	0	spinosissima	L.	20	K58	3	3	482	494	494	484	0	0	0	0	0	1	0	1	0	0	0	0	0	0	0	0	0	0	0	0	0	0	0	0	0	0	0	0	0	0	0	0	0	0	0	0
DK58030	GE	Pimpinellifoliae	0	spinosissima	L.	20	K58	4	4	483	495	495	485	0	1	0	0	0	1	0	0	0	1	0	0	0	0	0	0	0	0	0	0	0	0	0	0	0	0	0	0	0	0	0	0	0	0	0	0
DK59001	GE	Pimpinellifoliae	0	spinosissima	L.	20	K59	4	4	484	496	496	486	0	1	0	1	0	1	0	0	0	1	0	0	0	0	0	0	0	0	0	0	0	0	0	0	0	0	0	0	0	0	0	0	0	0	0	0
DK59002	GE	Pimpinellifoliae	0	spinosissima	L.	20	K59	4	4	485	497	497	487	0	1	0	0	0	0	0	1	0	1	0	0	0	0	0	0	0	0	0	0	0	0	0	0	0	0	0	0	0	0	0	0	0	0	0	0
DK59003	GE	Pimpinellifoliae	0	spinosissima	L.	20	K59	4	4	486	498	498	488	0	0	0	0	0	1	0	0	0	1	0	0	0	0	0	0	0	0	0	0	0	0	0	0	0	0	0	0	0	0	0	0	0	0	0	0
DK59005	GE	Pimpinellifoliae	0	spinosissima	L.	20	K59	4	4	487	499	499	489	0	0	0	0	0	1	0	1	0	1	0	0	0	0	0	0	0	0	0	0	0	0	0	0	0	0	0	0	0	0	0	0	0	0	0	0
DK59006	GE	Pimpinellifoliae	0	spinosissima	L.	20	K59	4	4	488	500	500	490	0	0	0	0	0	1	0	1	0	1	0	0	0	0	0	0	0	0	0	0	0	0	0	0	0	0	0	0	0	0	0	0	0	0	0	0
DK59007	GE	Pimpinellifoliae	0	spinosissima	L.	20	K59	4	4	489	501	501	491	0	1	0	1	0	1	0	0	0	1	0	0	0	0	0	0	0	0	0	0	0	0	0	0	0	0	0	0	0	0	0	0	0	0	0	0
DK59008	GE	Pimpinellifoliae	0	spinosissima	L.	20	K59	4	4	490	502	502	492	0	1	0	1	0	1	0	0	0	1	0	0	0	0	0	0	0	0	0	0	0	0	0	0	0	0	0	0	0	0	0	0	0	0	0	0
DK59009	GE	Pimpinellifoliae	0	spinosissima	L.	20	K59	4	4	491	503	503	493	0	0	0	1	0	1	0	0	0	0	0	0	0	0	0	0	0	0	0	0	0	0	0	0	0	0	0	0	0	0	0	0	0	0	0	0
DK59010	GE	Pimpinellifoliae	0	spinosissima	L.	20	K59	4	4	492	504	504	494	0	0	0	1	0	1	0	1	0	0	0	0	0	0	0	0	0	0	0	0	0	0	0	0	0	0	0	0	0	0	0	0	0	0	0	0
DK59011	GE	Pimpinellifoliae	0	spinosissima	L.	20	K59	4	4	493	505	505	495	0	1	0	1	0	0	0	1	0	1	0	0	0	0	0	0	0	0	0	0	0	0	0	0	0	0	0	0	0	0	0	0	0	0	0	0
DK59012	GE	Pimpinellifoliae	0	spinosissima	L.	20	K59	3	3	494	506	506	496	0	0	0	0	0	1	0	1	0	1	0	0	0	0	0	0	0	0	0	0	0	0	0	0	0	0	0	0	0	0	0	0	0	0	0	0
DK59013	GE	Pimpinellifoliae	0	spinosissima	L.	20	K59	3	3	495	507	507	497	0	0	0	0	0	1	0	0	0	1	0	0	0	0	0	0	0	0	0	0	0	0	0	0	0	0	0	0	0	0	0	0	0	0	0	0
DK59014	GE	Pimpinellifoliae	0	spinosissima	L.	20	K59	3	3	496	508	508	498	0	0	0	0	0	1	0	1	0	1	0	0	0	0	0	0	0	0	0	0	0	0	0	0	0	0	0	0	0	0	0	0	0	0	0	0
DK59017	GE	Pimpinellifoliae	0	spinosissima	L.	20	K59	4	4	497	509	509	499	0	1	0	1	0	1	0	0	0	1	0	0	0	0	0	0	0	0	0	0	0	0	0	0	0	0	0	0	0	0	0	0	0	0	0	0
DK59018	GE	Pimpinellifoliae	0	spinosissima	L.	20	K59	3	3	498	510	510	500	0	1	0	0	0	1	0	0	0	1	0	0	0	0	0	0	0	0	0	0	0	0	0	0	0	0	0	0	0	0	0	0	0	0	0	0
DK59019	GE	Pimpinellifoliae	0	spinosissima	L.	20	K59	3	3	499	511	511	501	0	1	0	1	0	1	0	0	0	0	0	0	0	0	0	0	0	0	0	0	0	0	0	0	0	0	0	0	0	0	0	0	0	0	0	0
DK59020	GE	Pimpinellifoliae	0	spinosissima	L.	20	K59	3	3	500	512	512	502	0	1	0	1	0	0	0	1	0	0	0	0	0	0	0	0	0	0	0	0	0	0	0	0	0	0	0	0	0	0	0	0	0	0	0	0
DK59021	GE	Pimpinellifoliae	0	spinosissima	L.	20	K59	4	4	501	513	513	503	0	1	0	1	0	0	0	1	0	1	0	0	0	0	0	0	0	0	0	0	0	0	0	0	0	0	0	0	0	0	0	0	0	0	0	0
DK59022	GE	Pimpinellifoliae	0	spinosissima	L.	20	K59	4	4	502	514	514	504	0	1	0	1	0	0	0	1	0	1	0	0	0	0	0	0	0	0	0	0	0	0	0	0	0	0	0	0	0	0	0	0	0	0	0	0
DK59023	GE	Pimpinellifoliae	0	spinosissima	L.	20	K59	4	4	503	515	515	505	0	0	0	1	1	0	0	1	0	1	0	0	0	0	0	0	0	0	0	0	0	0	0	0	0	0	0	0	0	0	0	0	0	0	0	0
DK59024	GE	Pimpinellifoliae	0	spinosissima	L.	20	K59	4	4	504	516	516	506	0	0	0	1	0	0	0	1	0	1	0	0	0	0	0	0	0	0	0	0	0	0	0	0	0	0	0	0	0	0	0	0	0	0	0	0
DK59025	GE	Pimpinellifoliae	0	spinosissima	L.	20	K59	4	4	505	517	517	507	0	0	0	1	0	0	0	1	0	0	0	0	0	0	0	0	0	0	0	0	0	0	0	0	0	0	0	0	0	0	0	0	0	0	0	0
DK59026	GE	Pimpinellifoliae	0	spinosissima	L.	20	K59	3	3	506	518	518	508	0	0	0	1	0	0	0	1	0	0	0	0	0	0	0	0	0	0	0	0	0	0	0	0	0	0	0	0	0	0	0	0	0	0	0	0
DK59027	GE	Pimpinellifoliae	0	spinosissima	L.	20	K59	4	4	507	519	519	509	0	0	0	0	0	1	0	1	0	1	0	0	0	0	0	0	0	0	0	0	0	0	0	0	0	0	0	0	0	0	0	0	0	0	0	0
DK59028	GE	Pimpinellifoliae	0	spinosissima	L.	20	K59	4	4	508	520	520	510	0	0	0	0	0	1	0	0	0	1	0	0	0	0	0	0	0	0	0	0	0	0	0	0	0	0	0	0	0	0	0	0	0	0	0	0
DK59032	GE	Pimpinellifoliae	0	spinosissima	L.	20	K59	3	3	509	521	521	511	0	1	0	1	0	0	0	1	0	0	0	0	0	0	0	0	0	0	0	0	0	0	0	0	0	0	0	0	0	0	0	0	0	0	0	0
DK59033	GE	Pimpinellifoliae	0	spinosissima	L.	20	K59	4	4	510	522	522	512	0	1	0	1	0	0	0	1	0	1	0	0	0	0	0	0	0	0	0	0	0	0	0	0	0	0	0	0	0	0	0	0	0	0	0	0
LB1	HR	Caninae	Caninae	canina	L.	4	LB1	5	4	1188	1312	1299	1216	0	0	1	0	0	0	0	0	0	0	0	1	0	0	0	0	0	1	0	0	0	0	0	0	1	0	0	0	0	0	0	0	0	0	0	0
LB2	HR	Caninae	Caninae	subcanina	(Christ) Vuk	22	LB1	5	4	1189	1313	1300	1217	0	0	0	0	0	1	0	0	0	0	0	1	0	0	0	0	0	0	0	1	0	0	0	0	1	0	0	0	0	0	0	0	0	0	0	0
LB3	HR	Caninae	Caninae	canina	L.	4	LB1	5	4	1190	1314	1301	1218	0	0	1	0	0	0	0	0	0	0	0	1	0	0	0	0	0	1	0	0	0	0	0	0	1	0	0	0	0	0	0	0	0	0	0	0
LB4	HR	Caninae	Caninae	subcanina	(Christ) Vuk	22	LB1	5	4	1191	1315	1302	1219	0	0	0	0	0	1	0	0	0	0	0	1	0	0	0	0	0	0	0	1	0	0	0	0	1	0	0	0	0	0	0	1	0	0	0	0
LB5	HR	Caninae	Caninae	canina	L.	4	LB1	5	4	1192	1316	1303	1220	0	0	0	0	0	1	0	0	0	0	0	1	0	0	0	0	0	0	0	1	0	0	0	0	1	0	0	0	0	0	0	1	0	0	0	0
LB6	HR	Caninae	Caninae	canina	L.	4	LB1	5	4	1193	1317	1304	1221	0	0	0	0	0	1	1	0	0	0	0	0	0	0	0	0	0	0	0	0	0	0	1	0	1	0	0	0	0	0	0	1	0	0	0	0
LB7	HR	Caninae	Caninae	canina	L.	4	LB1	5	4	1194	1318	1305	1222	0	0	0	0	0	1	0	0	0	0	0	1	0	0	0	0	0	0	0	1	0	0	0	0	1	0	0	0	0	0	0	1	0	0	0	0
LB9	HR	Caninae	Caninae	canina	L.	4	LB1	5	4	1195	1319	1306	1223	1	0	0	0	0	0	1	0	0	0	0	0	0	0	0	0	0	0	0	1	0	0	0	0	1	0	0	0	0	0	0	0	0	0	0	0
LB11	HR	Caninae	Rubigineae	micrantha	Sm.	14	LB2	5	4	1204	1329	1316	1232	0	0	0	0	0	1	0	0	0	0	0	0	0	1	0	0	0	0	0	0	0	1	0	0	1	0	0	0	0	0	0	0	0	0	0	0
LB12	HR	Caninae	Caninae	subcanina	(Christ) Vuk	22	LB2	6	5	1196	1320	1307	1224	1	0	0	0	0	1	1	0	0	0	0	0	0	0	0	0	0	0	0	1	0	0	0	0	1	0	0	0	0	0	0	0	0	0	0	0
LB13	HR	Caninae	Caninae	canina	L.	4	LB2	5	4	1197	1321	1308	1225	0	0	0	0	0	1	1	0	0	0	0	0	0	0	0	0	0	0	0	1	0	0	0	0	1	0	0	0	0	0	0	0	0	0	0	0
LB14	HR	Caninae	Caninae	corymbifera	Borkh.	5	LB2	5	4	1198	1322	1309	1226	1	0	0	0	0	0	0	0	0	0	0	1	0	0	0	0	0	0	0	1	0	0	0	0	1	0	0	0	0	0	0	0	0	0	0	0
LB15	HR	Caninae	Caninae	canina	L.	4	LB2	5	4	1195	1323	1310	1223	1	0	0	0	0	0	1	0	0	0	0	0	0	0	0	0	0	0	0	1	0	0	0	0	1	0	0	0	0	0	0	0	0	0	0	0
LB16	HR	Caninae	Caninae	canina	L.	4	LB2	6	5	1199	1324	1311	1227	0	0	1	0	0	0	1	0	0	0	0	0	0	1	0	0	0	0	0	0	0	0	1	0	1	0	0	0	0	0	0	0	0	0	0	0
LB17	HR	Caninae	Caninae	canina	L.	4	LB2	5	4	1200	1325	1312	1228	0	0	1	0	0	0	0	0	0	0	0	1	0	0	0	0	0	1	0	0	0	0	0	0	1	0	0	0	0	0	0	0	0	0	0	0
LB18	HR	Caninae	Caninae	corymbifera	Borkh.	5	LB2	5	4	1201	1326	1313	1229	0	0	1	0	0	0	0	0	0	0	0	1	0	0	0	0	0	1	0	0	0	0	0	0	1	0	0	0	0	0	0	0	0	0	0	0
LB19	HR	Caninae	Caninae	canina	L.	4	LB2	5	4	1202	1327	1314	1230	1	0	0	0	0	0	0	0	0	0	0	1	0	0	0	0	0	0	0	1	0	0	0	0	1	0	0	0	0	0	0	0	0	0	0	0
LB20	HR	Caninae	Caninae	canina	L.	4	LB2	5	4	1203	1328	1315	1231	0	0	0	0	0	1	1	0	0	0	0	0	0	0	0	0	0	0	0	1	0	0	0	0	1	0	0	0	0	0	0	0	0	0	0	0
LV1	HR	Caninae	Caninae	canina	L.	4	LV	5	4	1205	1330	1317	1233	0	0	0	0	0	1	0	0	0	0	0	1	0	0	0	0	0	0	0	1	0	0	0	0	1	0	0	0	0	0	0	0	0	0	0	0
LV10	HR	Caninae	Rubigineae	micrantha	Sm.	14	LV	5	4	1214	1340	1326	1243	0	0	0	0	0	1	0	0	0	0	0	0	0	1	0	0	0	0	0	0	0	1	0	0	1	0	0	0	0	0	0	0	0	0	0	0
LV11	HR	Caninae	Caninae	canina	L.	4	LV	6	5	1206	1331	1318	1234	0	0	1	0	0	1	0	0	0	0	0	1	0	0	0	0	0	1	0	0	0	0	0	0	1	0	0	0	0	0	0	0	0	1	0	0
LV13	HR	Caninae	Rubigineae	agrestis	Savi	1	LV	5	4	1214	1341	1326	1244	0	0	0	0	0	1	0	0	0	0	0	0	0	1	0	0	0	0	0	0	0	1	0	0	1	0	0	0	0	0	0	0	0	0	0	0
LV14	HR	Caninae	Rubigineae	agrestis	Savi	1	LV	5	4	1214	1341	1326	1244	0	0	0	0	0	1	0	0	0	0	0	0	0	1	0	0	0	0	0	0	0	1	0	0	1	0	0	0	0	0	0	0	0	0	0	0
LV15	HR	Caninae	Caninae	canina	L.	4	LV	5	4	1207	1332	1319	1235	0	0	0	0	0	1	0	0	0	0	0	1	0	0	0	0	0	0	0	1	0	0	0	0	1	0	0	0	0	0	0	0	0	0	0	0
LV16	HR	Caninae	Caninae	canina	L.	4	LV	6	5	1208	1333	1320	1236	0	0	1	0	0	1	0	0	0	0	0	1	0	0	0	0	0	1	0	0	0	0	0	0	1	0	0	0	0	0	0	1	0	1	0	0
LV17	HR	Caninae	Rubigineae	agrestis	Savi	1	LV	5	4	1214	1341	1326	1244	0	0	0	0	0	1	0	0	0	0	0	0	0	1	0	0	0	0	0	0	0	1	0	0	1	0	0	0	0	0	0	0	0	0	0	0
LV18	HR	Caninae	Caninae	canina	L.	4	LV	5	4	1209	1334	1321	1237	0	0	1	0	0	0	0	0	0	0	0	1	0	0	0	0	0	1	0	0	0	0	0	0	1	0	0	0	0	0	0	0	0	0	0	0
LV19	HR	Caninae	Caninae	canina	L.	4	LV	6	5	1210	1335	1322	1238	0	0	0	0	0	1	0	0	0	0	0	0	0	1	0	0	0	0	0	0	0	1	0	0	1	1	0	0	0	0	0	0	0	0	0	0
LV2	HR	Caninae	Caninae	subcanina	(Christ) Vuk	22	LV	5	4	1207	1336	1319	1239	0	0	0	0	0	1	0	0	0	0	0	1	0	0	0	0	0	0	0	1	0	0	0	0	1	0	0	0	0	0	0	0	0	0	0	0
LV3	HR	Caninae	Caninae	canina	L.	4	LV	5	4	1207	1332	1319	1235	0	0	0	0	0	1	0	0	0	0	0	1	0	0	0	0	0	0	0	1	0	0	0	0	1	0	0	0	0	0	0	0	0	0	0	0
LV4	HR	Caninae	Rubigineae	agrestis	Savi	1	LV	5	4	1215	1342	1327	1245	0	0	0	0	0	1	0	0	0	0	0	0	0	1	0	0	0	0	0	0	0	1	0	0	1	0	0	0	0	0	0	0	0	0	0	0
LV5	HR	Caninae	Caninae	canina	L.	4	LV	5	4	1211	1337	1323	1240	0	0	1	0	0	0	1	0	0	0	0	0	0	0	0	0	0	1	0	0	0	0	0	0	1	0	0	0	0	0	0	1	0	0	0	0
LV6	HR	Caninae	Caninae	canina	L.	4	LV	5	4	1212	1338	1324	1241	0	0	1	0	0	0	0	0	0	0	0	1	0	0	0	0	0	1	0	0	0	0	0	0	1	0	0	0	0	0	0	0	0	0	0	0
LV7	HR	Caninae	Rubigineae	agrestis	Savi	1	LV	5	4	1204	1343	1328	1246	0	0	0	0	0	1	0	0	0	0	0	0	0	1	0	0	0	0	0	0	0	1	0	0	1	0	0	0	0	0	0	0	0	0	0	0
LV9	HR	Caninae	Caninae	canina	L.	4	LV	5	4	1213	1339	1325	1242	0	0	1	0	0	0	0	0	0	0	0	1	0	0	0	0	0	1	0	0	0	0	0	0	1	0	0	0	0	0	0	0	0	0	0	0
Mh01	HR	Caninae	Rubigineae	micrantha	Sm.	14	Mh1	5	4	1221	1349	1334	1252	0	0	0	0	0	1	0	0	0	0	0	0	0	1	0	0	0	0	1	0	0	0	0	0	1	0	0	0	0	0	1	0	0	0	0	0
Mh02	HR	Caninae	Rubigineae	gremlii	(Christ) Gremli	10	Mh1	5	4	1222	1350	1335	1253	0	0	0	0	0	1	0	0	0	0	0	0	0	1	0	0	0	0	1	0	0	0	0	0	1	0	0	0	0	0	1	0	0	0	0	0
Mh03	HR	Caninae	Rubigineae	micrantha	Sm.	14	Mh1	5	4	1221	1349	1334	1252	0	0	0	0	0	1	0	0	0	0	0	0	0	1	0	0	0	0	1	0	0	0	0	0	1	0	0	0	0	0	1	0	0	0	0	0
Mh04	HR	Caninae	Rubigineae	gremlii	(Christ) Gremli	10	Mh1	5	4	1221	1351	1334	1254	0	0	0	0	0	1	0	0	0	0	0	0	0	1	0	0	0	0	1	0	0	0	0	0	1	0	0	0	0	0	1	0	0	0	0	0
Mh05	HR	Caninae	Caninae	canina	L.	4	Mh1	5	4	1216	1344	1329	1247	0	0	1	0	0	0	0	0	0	0	0	1	0	0	0	0	0	0	0	1	0	0	0	0	1	0	0	0	0	0	0	0	0	0	0	0
Mh06	HR	Caninae	Caninae	canina	L.	4	Mh1	5	4	1217	1345	1330	1248	0	0	1	0	0	0	0	0	0	0	0	1	0	0	0	0	0	0	0	1	0	0	0	0	1	0	0	0	0	0	0	0	0	0	0	0
Mh07	HR	Caninae	Rubigineae	micrantha	Sm.	14	Mh1	5	4	1222	1352	1335	1255	0	0	0	0	0	1	0	0	0	0	0	0	0	1	0	0	0	0	1	0	0	0	0	0	1	0	0	0	0	0	1	0	0	0	0	0
Mh08	HR	Caninae	Caninae	canina	L.	4	Mh1	5	4	1218	1346	1331	1249	0	0	0	0	0	1	0	0	0	0	0	1	0	0	0	0	0	0	0	1	0	0	0	0	1	0	0	0	0	0	0	0	0	0	0	0
Mh09	HR	Caninae	Rubigineae	gremlii	(Christ) Gremli	10	Mh1	5	4	1223	1353	1336	1256	0	0	0	0	0	1	0	0	0	0	0	0	0	1	0	0	0	0	1	0	0	0	0	0	1	0	0	0	0	0	1	0	0	0	0	0
Mh10	HR	Caninae	Caninae	corymbifera	Borkh.	5	Mh1	5	4	1219	1347	1332	1250	0	0	0	0	0	1	0	0	0	0	0	1	0	0	0	0	0	0	0	1	0	0	0	0	1	0	0	0	0	0	0	0	0	0	0	0
Mh11	HR	Caninae	Rubigineae	micrantha	Sm.	14	Mh1	5	4	1224	1354	1337	1257	0	0	0	0	0	1	0	0	0	0	0	0	0	1	0	0	0	0	1	0	0	0	0	0	1	0	0	0	0	0	0	0	0	0	0	0
Mh12	HR	Caninae	Rubigineae	micrantha	Sm.	14	Mh1	5	4	1225	1355	1338	1258	0	0	0	0	0	1	0	0	0	0	0	0	0	1	0	0	0	0	1	0	0	0	0	0	1	0	0	0	0	0	1	0	0	0	0	0
Mh13	HR	Caninae	Rubigineae	gremlii	(Christ) Gremli	10	Mh1	5	4	1224	1356	1337	1259	0	0	0	0	0	1	0	0	0	0	0	0	0	1	0	0	0	0	1	0	0	0	0	0	1	0	0	0	0	0	0	0	0	0	0	0
Mh14	HR	Caninae	Caninae	canina	L.	4	Mh1	5	4	1220	1348	1333	1251	0	0	1	0	0	0	0	0	0	0	0	1	0	0	0	0	0	0	0	0	0	0	1	0	1	0	0	0	0	0	0	1	0	0	0	0
Mh15	HR	Caninae	Rubigineae	gremlii	(Christ) Gremli	10	Mh1	5	4	1226	1357	1339	1260	0	0	0	0	0	1	0	0	0	0	0	0	0	1	0	0	0	0	1	0	0	0	0	0	1	0	0	0	0	0	1	0	0	0	0	0
Mh16	HR	Caninae	Rubigineae	rubiginosa	L.	18	Mh2	5	4	1232	1363	1345	1266	0	0	0	0	0	1	0	0	0	0	0	0	0	1	0	0	0	0	1	0	0	0	0	0	1	0	0	0	0	0	1	0	0	0	0	0
Mh17	HR	Caninae	Rubigineae	gremlii	(Christ) Gremli	10	Mh2	5	4	1232	1364	1345	1267	0	0	0	0	0	1	0	0	0	0	0	0	0	1	0	0	0	0	1	0	0	0	0	0	1	0	0	0	0	0	1	0	0	0	0	0
Mh18	HR	Caninae	Rubigineae	micrantha	Sm.	14	Mh2	6	5	1233	1365	1346	1268	0	0	0	0	0	1	0	0	0	0	0	0	0	1	0	0	0	0	1	0	0	0	0	0	1	0	0	0	0	0	1	0	0	0	0	0
Mh19	HR	Caninae	Rubigineae	gremlii	(Christ) Gremli	10	Mh2	5	4	1232	1364	1345	1267	0	0	0	0	0	1	0	0	0	0	0	0	0	1	0	0	0	0	1	0	0	0	0	0	1	0	0	0	0	0	1	0	0	0	0	0
Mh20	HR	Caninae	Caninae	canina	L.	4	Mh2	5	4	1227	1358	1340	1261	0	0	1	0	0	0	0	0	1	0	0	0	0	0	0	0	0	0	0	1	0	0	0	0	0	1	0	0	0	0	0	0	0	0	0	0
Mh21	HR	Caninae	Caninae	canina	L.	4	Mh2	5	4	1228	1359	1341	1262	1	0	0	0	0	0	1	0	0	0	0	0	0	0	0	0	0	0	0	1	0	0	0	0	1	0	0	0	0	0	0	0	0	0	0	0
Mh22	HR	Caninae	Caninae	canina	L.	4	Mh2	5	4	1229	1360	1342	1263	1	0	0	0	0	0	0	0	0	0	0	1	0	0	0	0	0	0	0	1	0	0	0	0	1	0	0	0	0	0	0	0	0	0	0	0
Mh23	HR	Caninae	Rubigineae	gremlii	(Christ) Gremli	10	Mh2	5	4	1234	1366	1347	1269	0	0	0	0	0	1	0	0	0	0	0	0	0	1	0	0	0	0	1	0	0	0	0	0	1	0	0	0	0	0	1	0	0	0	0	0
Mh24	HR	Caninae	Caninae	canina	L.	4	Mh2	5	4	1230	1361	1343	1264	1	0	0	0	0	0	0	0	0	0	0	1	0	0	0	0	0	0	0	1	0	0	0	0	1	0	0	0	0	0	0	0	0	0	0	0
Mh25	HR	Caninae	Rubigineae	gremlii	(Christ) Gremli	10	Mh2	5	4	1234	1366	1347	1269	0	0	0	0	0	1	0	0	0	0	0	0	0	1	0	0	0	0	1	0	0	0	0	0	1	0	0	0	0	0	1	0	0	0	0	0
Mh26	HR	Caninae	Rubigineae	gremlii	(Christ) Gremli	10	Mh2	5	4	1120	1367	1348	1270	0	0	0	0	0	1	0	0	0	0	0	0	0	1	0	0	0	0	1	0	0	0	0	0	1	0	0	0	0	0	1	0	0	0	0	0
Mh27	HR	Caninae	Rubigineae	gremlii	(Christ) Gremli	10	Mh2	6	5	1235	1368	1349	1271	0	0	0	0	0	1	0	0	0	0	0	0	0	1	0	0	0	0	1	0	0	0	0	0	1	0	0	0	0	0	1	0	0	0	0	0
Mh28	HR	Caninae	Rubigineae	rubiginosa	L.	18	Mh2	5	4	1120	1369	1348	1147	0	0	0	0	0	1	0	0	0	0	0	0	0	1	0	0	0	0	1	0	0	0	0	0	1	0	0	0	0	0	1	0	0	0	0	0
Mh30	HR	Caninae	Rubigineae	gremlii	(Christ) Gremli	10	Mh2	5	4	1236	1370	1350	1272	0	0	0	0	0	1	0	0	0	0	0	0	0	1	0	0	0	0	1	0	0	0	0	0	1	0	0	0	0	0	1	0	0	0	0	0
Mh31	HR	Caninae	Caninae	canina	L.	4	Mh2	5	4	1231	1362	1344	1265	1	0	0	0	0	0	0	0	0	0	0	1	0	0	0	0	0	0	0	1	0	0	0	0	1	0	0	0	0	0	0	0	0	0	0	0
N001001	GE	Caninae	Rubigineae	gremlii	(Christ) Gremli	10	N001	5	4	579	591	591	581	0	0	0	0	0	1	0	0	0	0	0	0	0	1	0	0	0	0	1	0	0	0	0	0	1	0	0	0	0	0	0	0	0	0	0	0
N002001	GE	Caninae	Rubigineae	rubiginosa	L.	18	N002	6	5	580	592	592	582	0	0	0	0	0	1	0	0	0	0	0	1	0	1	0	0	0	0	1	0	0	0	0	0	1	0	0	0	0	0	1	0	0	0	0	0
N002002	GE	Caninae	Rubigineae	rubiginosa	L.	18	N002	5	4	581	593	593	583	0	0	0	0	0	1	0	0	0	0	0	0	0	1	0	0	0	0	1	0	0	0	0	0	1	0	0	0	0	0	1	0	0	0	0	0
N002003	GE	Caninae	Rubigineae	rubiginosa	L.	18	N002	5	4	4	594	594	4	0	0	0	0	0	1	0	0	0	0	0	0	0	1	0	0	0	0	1	0	0	0	0	0	1	0	0	0	0	0	1	0	0	0	0	0
N004001	GE	Caninae	Caninae	subcollina	(Christ) Vuk	23	N004	6	5	582	595	595	584	0	0	0	0	0	1	0	0	0	0	0	1	0	0	0	1	0	0	0	0	0	0	0	0	1	0	0	0	0	0	0	1	0	0	0	0
N004002	GE	Caninae	Caninae	subcollina	(Christ) Vuk	23	N004	5	4	583	596	596	585	0	1	0	1	0	0	0	1	0	0	0	0	0	0	0	0	0	0	0	0	0	0	0	0	0	0	0	0	0	0	0	1	0	0	0	0
N004003	GE	Caninae	Caninae	subcollina	(Christ) Vuk	23	N004	5	4	584	597	597	586	0	0	0	0	0	1	0	0	0	0	0	1	0	0	0	1	0	0	0	0	0	0	0	0	1	0	0	0	0	0	0	1	0	0	0	0
N004004	GE	Caninae	Caninae	subcollina	(Christ) Vuk	23	N004	5	4	585	598	598	587	0	0	0	0	0	1	0	0	0	0	0	1	0	0	0	1	0	0	0	0	0	0	0	0	1	0	0	0	0	0	0	1	0	0	0	0
N004005	GE	Caninae	Caninae	subcollina	(Christ) Vuk	23	N004	5	4	585	598	598	587	0	0	0	0	0	1	0	0	0	0	0	1	0	0	0	1	0	0	0	0	0	0	0	0	1	0	0	0	0	0	0	1	0	0	0	0
N005001	GE	Caninae	Caninae	canina	L.	4	N005	5	4	586	599	599	588	0	0	0	0	0	1	0	0	0	0	0	1	0	0	0	0	0	0	0	1	0	0	0	0	1	0	0	0	0	0	0	0	0	0	0	0
N005002	GE	Caninae	Caninae	canina	L.	4	N005	5	4	587	600	600	589	0	0	1	0	0	0	0	0	0	0	0	1	0	0	0	0	0	1	0	0	0	0	0	0	1	0	0	0	0	0	0	0	0	0	0	0
N005003	GE	Caninae	Caninae	canina	L.	4	N005	5	4	588	601	601	590	0	0	0	0	0	1	0	0	0	0	0	1	0	0	0	0	0	0	0	1	0	0	0	0	1	0	0	0	0	0	0	0	0	0	0	0
N006001	GE	Caninae	Rubigineae	gremlii	(Christ) Gremli	10	N006	6	5	589	602	602	591	0	0	0	0	0	1	0	0	0	0	0	0	0	1	0	0	0	0	1	0	0	0	0	0	1	0	0	0	0	0	1	0	0	0	0	0
N006002	GE	Caninae	Rubigineae	gremlii	(Christ) Gremli	10	N006	5	4	4	603	603	592	0	0	0	0	0	1	0	0	0	0	0	0	0	1	0	0	0	0	1	0	0	0	0	0	1	0	0	0	0	0	1	0	0	0	0	0
N007001	GE	Caninae	Caninae	corymbifera	Borkh.	5	N007	5	4	590	604	604	593	0	0	0	0	0	1	0	0	0	0	0	1	0	0	0	1	0	0	0	0	0	0	0	0	1	0	0	0	0	0	0	1	0	0	0	0
N007002	GE	Caninae	Caninae	corymbifera	Borkh.	5	N007	5	4	591	605	605	594	0	0	0	0	0	1	0	0	0	0	0	1	0	0	0	1	0	0	0	0	0	0	0	0	1	0	0	0	0	0	0	1	0	0	0	0
N007003	GE	Caninae	Caninae	corymbifera	Borkh.	5	N007	6	5	592	606	606	595	0	0	0	0	0	0	0	1	0	0	0	1	0	0	0	0	0	0	1	1	0	0	0	0	1	0	0	0	0	0	0	0	0	0	0	0
N008001	GE	Caninae	Rubigineae	elliptica	Tausch	7	N008	5	4	593	607	607	596	0	0	0	0	0	1	0	0	0	0	0	0	0	1	0	0	0	0	1	0	0	0	0	0	1	0	0	0	0	0	0	0	0	0	0	0
N008002	GE	Caninae	Rubigineae	elliptica	Tausch	7	N008	5	4	594	608	608	597	0	0	0	0	0	1	0	0	0	0	0	0	0	1	0	0	0	0	1	0	0	0	0	0	1	0	0	0	0	0	0	0	0	0	0	0
N009001	GE	Caninae	Rubigineae	rubiginosa	L.	18	N009	5	4	595	609	609	598	0	0	0	0	0	1	0	0	0	0	0	0	0	1	0	0	0	0	1	0	0	0	0	0	1	0	0	0	0	0	1	0	0	0	0	0
N009002	GE	Caninae	Rubigineae	rubiginosa	L.	18	N009	5	4	4	610	610	4	0	0	0	0	0	1	0	0	0	0	0	0	0	1	0	0	0	0	1	0	0	0	0	0	1	0	0	0	0	0	1	0	0	0	0	0
N010001	GE	Caninae	Tomentellae	balsamica	Besser	24	N010	5	4	596	611	611	599	0	0	0	0	0	1	0	0	0	0	0	1	0	0	0	0	0	0	0	1	0	0	0	0	1	0	0	0	0	0	0	0	0	0	0	0
N010002	GE	Caninae	Tomentellae	balsamica	Besser	24	N010	5	4	596	611	611	599	0	0	0	0	0	1	0	0	0	0	0	1	0	0	0	0	0	0	0	1	0	0	0	0	1	0	0	0	0	0	0	0	0	0	0	0
N010003	GE	Caninae	Tomentellae	balsamica	Besser	24	N010	5	4	596	611	611	599	0	0	0	0	0	1	0	0	0	0	0	1	0	0	0	0	0	0	0	1	0	0	0	0	1	0	0	0	0	0	0	0	0	0	0	0
N010004	GE	Caninae	Tomentellae	balsamica	Besser	24	N010	5	4	597	612	612	600	0	0	0	0	0	1	0	0	0	0	0	1	0	0	0	0	0	0	0	1	0	0	0	0	1	0	0	0	0	0	0	0	0	0	0	0
N010005	GE	Caninae	Tomentellae	balsamica	Besser	24	N010	5	4	596	611	611	599	0	0	0	0	0	1	0	0	0	0	0	1	0	0	0	0	0	0	0	1	0	0	0	0	1	0	0	0	0	0	0	0	0	0	0	0
N010006	GE	Caninae	Tomentellae	balsamica	Besser	24	N010	5	4	596	611	611	599	0	0	0	0	0	1	0	0	0	0	0	1	0	0	0	0	0	0	0	1	0	0	0	0	1	0	0	0	0	0	0	0	0	0	0	0
N010007	GE	Caninae	Tomentellae	balsamica	Besser	24	N010	5	4	598	613	613	601	0	0	0	0	0	1	0	0	0	0	0	1	0	0	0	0	0	0	0	1	0	0	0	0	1	0	0	0	0	0	0	0	0	0	0	0
N010008	GE	Caninae	Tomentellae	balsamica	Besser	24	N010	5	4	596	611	611	599	0	0	0	0	0	1	0	0	0	0	0	1	0	0	0	0	0	0	0	1	0	0	0	0	1	0	0	0	0	0	0	0	0	0	0	0
N011001	GE	Caninae	Rubigineae	gremlii	(Christ) Gremli	10	N011	5	4	4	614	614	592	0	0	0	0	0	1	0	0	0	0	0	0	0	1	0	0	0	0	1	0	0	0	0	0	1	0	0	0	0	0	1	0	0	0	0	0
N011002	GE	Caninae	Rubigineae	gremlii	(Christ) Gremli	10	N011	5	4	4	614	614	592	0	0	0	0	0	1	0	0	0	0	0	0	0	1	0	0	0	0	1	0	0	0	0	0	1	0	0	0	0	0	1	0	0	0	0	0
N011003	GE	Caninae	Rubigineae	gremlii	(Christ) Gremli	10	N011	5	4	4	614	614	592	0	0	0	0	0	1	0	0	0	0	0	0	0	1	0	0	0	0	1	0	0	0	0	0	1	0	0	0	0	0	1	0	0	0	0	0
N011004	GE	Caninae	Rubigineae	gremlii	(Christ) Gremli	10	N011	5	4	4	614	614	592	0	0	0	0	0	1	0	0	0	0	0	0	0	1	0	0	0	0	1	0	0	0	0	0	1	0	0	0	0	0	1	0	0	0	0	0
N012001	GE	Caninae	Caninae	dumalis	Bechst.	6	N012	5	4	599	615	615	602	0	0	0	0	0	1	0	0	0	0	0	1	0	0	0	1	0	0	0	0	0	0	0	0	1	0	0	0	0	0	0	1	0	0	0	0
N013001	GE	Caninae	Rubigineae	rubiginosa	L.	18	N013	5	4	600	616	616	603	0	0	0	0	0	1	0	0	0	0	0	0	0	1	0	0	0	0	1	0	0	0	0	0	1	0	0	0	0	0	1	0	0	0	0	0
N014001	GE	Caninae	Rubigineae	rubiginosa	L.	18	N014	6	5	601	617	617	604	0	0	0	0	0	1	0	0	0	0	0	0	0	1	0	0	0	0	1	0	0	0	0	0	1	0	0	0	0	0	1	0	0	0	0	0
N015001	GE	Caninae	Caninae	subcollina	(Christ) Vuk	23	N015	5	4	599	618	618	605	0	0	0	0	0	1	0	0	0	0	0	1	0	0	0	1	0	0	0	0	0	0	0	0	1	0	0	0	0	0	0	1	0	0	0	0
N015002	GE	Caninae	Caninae	subcollina	(Christ) Vuk	23	N015	5	4	599	618	618	605	0	0	0	0	0	1	0	0	0	0	0	1	0	0	0	1	0	0	0	0	0	0	0	0	1	0	0	0	0	0	0	1	0	0	0	0
N015003	GE	Caninae	Caninae	subcollina	(Christ) Vuk	23	N015	5	4	599	618	618	605	0	0	0	0	0	1	0	0	0	0	0	1	0	0	0	1	0	0	0	0	0	0	0	0	1	0	0	0	0	0	0	1	0	0	0	0
N016001	GE	Pimpinellifoliae	0	spinosissima	L.	20	N016	4	4	602	619	619	606	0	1	0	1	0	1	0	0	0	1	0	0	0	0	0	0	0	0	0	0	0	0	0	0	0	0	0	0	0	0	0	0	0	0	0	0
N016002	GE	Pimpinellifoliae	0	spinosissima	L.	20	N016	4	4	602	619	619	606	0	1	0	1	0	1	0	0	0	1	0	0	0	0	0	0	0	0	0	0	0	0	0	0	0	0	0	0	0	0	0	0	0	0	0	0
N017001	GE	Caninae	Caninae	subcanina	(Christ) Vuk	22	N017	5	4	599	620	620	607	0	0	0	0	0	1	0	0	0	0	0	1	0	0	0	1	0	0	0	0	0	0	0	0	1	0	0	0	0	0	0	1	0	0	0	0
N018001	GE	Caninae	Caninae	subcollina	(Christ) Vuk	23	N018	5	4	599	621	621	605	0	0	0	0	0	1	0	0	0	0	0	1	0	0	0	1	0	0	0	0	0	0	0	0	1	0	0	0	0	0	0	1	0	0	0	0
N020001	GE	Caninae	Caninae	dumalis	Bechst.	6	N020	5	4	603	622	622	608	0	0	0	0	0	1	0	0	0	0	0	1	0	0	0	0	0	0	0	1	0	0	0	0	1	0	0	0	0	0	0	0	0	0	0	0
N021001	GE	Caninae	Vestitae	pseudoscabriuscula	(Keller) Henker & G. Schulze	17	N021	5	4	219	623	623	609	0	0	0	0	0	1	1	0	0	0	0	0	0	0	0	0	0	0	0	1	0	0	0	0	1	0	0	0	0	0	0	0	0	0	0	0
N022001	GE	Caninae	Caninae	subcanina	(Christ) Vuk	22	N022	5	4	604	624	624	610	0	0	1	0	0	0	0	0	0	0	0	1	0	0	0	0	0	0	0	1	0	0	0	0	1	0	0	0	0	0	0	0	0	0	0	0
N023001	GE	Caninae	Caninae	subcollina	(Christ) Vuk	23	N023	5	4	605	625	625	611	0	0	0	0	0	1	0	0	0	0	0	1	0	0	0	0	0	0	0	1	0	0	0	0	1	0	0	0	0	0	0	1	0	0	0	0
N024001	GE	Caninae	Vestitae	tomentosa	Sm.	25	N024	5	4	606	626	626	612	0	0	0	0	0	1	1	0	0	0	0	0	0	0	0	0	0	0	0	1	0	0	0	0	1	0	0	0	0	0	0	0	0	0	0	0
N024002	GE	Caninae	Vestitae	tomentosa	Sm.	25	N024	5	4	606	626	626	612	0	0	0	0	0	1	1	0	0	0	0	0	0	0	0	0	0	0	0	1	0	0	0	0	1	0	0	0	0	0	0	0	0	0	0	0
N024003	GE	Caninae	Vestitae	tomentosa	Sm.	25	N024	5	4	606	626	626	612	0	0	0	0	0	1	1	0	0	0	0	0	0	0	0	0	0	0	0	1	0	0	0	0	1	0	0	0	0	0	0	0	0	0	0	0
N024004	GE	Caninae	Vestitae	tomentosa	Sm.	25	N024	5	4	607	627	627	613	0	0	0	0	0	1	1	0	0	0	0	0	0	0	0	0	0	0	0	1	0	0	0	0	1	0	0	0	0	0	0	0	0	0	0	0
N024005	GE	Caninae	Vestitae	tomentosa	Sm.	25	N024	5	4	607	627	627	613	0	0	0	0	0	1	1	0	0	0	0	0	0	0	0	0	0	0	0	1	0	0	0	0	1	0	0	0	0	0	0	0	0	0	0	0
N024006	GE	Caninae	Vestitae	tomentosa	Sm.	25	N024	5	4	219	628	628	614	0	0	0	0	0	1	1	0	0	0	0	0	0	0	0	0	0	0	0	1	0	0	0	0	1	0	0	0	0	0	0	0	0	0	0	0
N026001	GE	Caninae	Caninae	caesia	Sm.	3	N026	5	4	608	629	629	615	0	0	0	0	0	1	0	0	0	0	0	1	0	0	0	1	0	0	0	0	0	0	0	0	1	0	0	0	0	0	0	1	0	0	0	0
N026002	GE	Caninae	Caninae	caesia	Sm.	3	N026	5	4	609	630	630	616	0	0	0	0	0	1	0	0	0	0	0	1	0	0	0	1	0	0	0	0	0	0	0	0	1	0	0	0	0	0	0	1	0	0	0	0
N026003	GE	Caninae	Caninae	caesia	Sm.	3	N026	5	4	610	631	631	617	0	0	0	0	0	1	1	0	0	0	0	0	0	0	0	1	0	0	0	0	0	0	0	0	1	0	0	0	0	0	0	1	0	0	0	0
N027001	GE	Caninae	Caninae	canina	L.	4	N027	6	5	611	632	632	618	0	0	1	0	0	0	0	0	0	0	0	1	0	0	0	1	0	0	1	0	0	0	0	0	1	0	0	0	0	0	0	1	0	0	0	0
N027002	GE	Caninae	Caninae	canina	L.	4	N027	6	5	612	633	633	619	0	0	1	0	0	0	0	0	0	0	0	1	0	0	0	1	0	0	1	0	0	0	0	0	1	0	0	0	0	0	0	0	0	0	0	0
N027003	GE	Caninae	Caninae	canina	L.	4	N027	6	5	611	632	632	618	0	0	1	0	0	0	0	0	0	0	0	1	0	0	0	1	0	0	1	0	0	0	0	0	1	0	0	0	0	0	0	1	0	0	0	0
N027004	GE	Caninae	Caninae	canina	L.	4	N027	6	5	613	634	634	620	0	0	1	0	0	0	0	0	0	0	0	1	0	0	0	1	0	0	1	0	0	0	0	0	0	1	0	0	0	0	0	1	0	0	0	0
N027005	GE	Caninae	Caninae	canina	L.	4	N027	5	4	614	635	635	621	0	0	1	0	0	0	0	0	0	0	0	1	0	0	0	0	0	0	1	0	0	0	0	0	1	0	0	0	0	0	0	0	0	0	0	0
N027006	GE	Caninae	Caninae	canina	L.	4	N027	5	4	615	636	636	622	0	0	1	0	0	0	0	0	0	0	0	1	0	0	0	0	0	0	1	0	0	0	0	0	1	0	0	0	0	0	0	0	0	0	0	0
N027007	GE	Caninae	Caninae	canina	L.	4	N027	5	4	616	637	637	623	0	0	1	0	0	0	0	0	0	0	0	1	0	0	0	0	0	0	0	1	0	0	0	0	1	0	0	0	0	0	0	0	0	0	0	0
N028001	GE	Caninae	Rubigineae	gremlii	(Christ) Gremli	10	N028	5	4	617	638	638	624	0	0	0	0	0	1	0	0	0	0	0	1	0	0	0	0	0	0	1	0	0	0	0	0	1	0	0	0	0	0	1	0	0	0	0	0
N028002	GE	Caninae	Rubigineae	gremlii	(Christ) Gremli	10	N028	5	4	4	639	639	592	0	0	0	0	0	1	0	0	0	0	0	0	0	1	0	0	0	0	1	0	0	0	0	0	1	0	0	0	0	0	1	0	0	0	0	0
N028003	GE	Caninae	Rubigineae	gremlii	(Christ) Gremli	10	N028	5	4	4	639	639	592	0	0	0	0	0	1	0	0	0	0	0	0	0	1	0	0	0	0	1	0	0	0	0	0	1	0	0	0	0	0	1	0	0	0	0	0
N028004	GE	Caninae	Rubigineae	gremlii	(Christ) Gremli	10	N028	5	4	4	639	639	592	0	0	0	0	0	1	0	0	0	0	0	0	0	1	0	0	0	0	1	0	0	0	0	0	1	0	0	0	0	0	1	0	0	0	0	0
N029001	GE	Caninae	Caninae	dumalis	Bechst.	6	N029	6	5	618	640	640	625	0	0	0	0	0	1	1	0	0	0	0	1	0	0	0	1	0	0	0	0	0	0	0	0	1	0	0	0	0	0	0	1	0	0	0	0
N030001	GE	Caninae	Rubigineae	micrantha	Sm.	14	N030	6	5	619	641	641	626	0	0	0	0	0	1	0	0	0	0	0	0	0	1	0	0	0	0	1	0	0	0	0	0	1	0	0	0	0	0	1	0	0	0	0	0
N031001	GE	Caninae	Rubigineae	rubiginosa	L.	18	N031	5	4	4	642	642	4	0	0	0	0	0	1	0	0	0	0	0	0	0	1	0	0	0	0	1	0	0	0	0	0	1	0	0	0	0	0	1	0	0	0	0	0
N031002	GE	Caninae	Rubigineae	rubiginosa	L.	18	N031	5	4	4	642	642	4	0	0	0	0	0	1	0	0	0	0	0	0	0	1	0	0	0	0	1	0	0	0	0	0	1	0	0	0	0	0	1	0	0	0	0	0
N031003	GE	Caninae	Rubigineae	rubiginosa	L.	18	N031	5	4	4	642	642	4	0	0	0	0	0	1	0	0	0	0	0	0	0	1	0	0	0	0	1	0	0	0	0	0	1	0	0	0	0	0	1	0	0	0	0	0
N032001	GE	Pimpinellifoliae	0	spinosissima	L.	20	N032	4	4	620	643	643	627	0	1	0	1	0	0	1	0	0	0	0	0	0	0	0	0	0	0	0	0	0	0	0	0	0	0	0	0	0	1	0	0	0	0	0	0
N032002	GE	Pimpinellifoliae	0	spinosissima	L.	20	N032	4	4	621	644	644	628	0	1	0	1	0	1	0	0	0	1	0	0	0	0	0	0	0	0	0	0	0	0	0	0	0	0	0	0	0	0	0	0	0	0	0	0
N032003	GE	Pimpinellifoliae	0	spinosissima	L.	20	N032	4	4	622	645	645	629	0	0	0	1	0	0	0	0	0	1	0	0	0	0	0	0	0	0	0	0	0	0	0	0	0	0	0	0	0	0	0	0	0	0	0	0
N032004	GE	Pimpinellifoliae	0	spinosissima	L.	20	N032	4	4	623	646	646	630	0	0	0	1	0	1	1	0	0	1	0	0	0	0	0	0	0	0	0	0	0	0	0	0	0	0	0	0	0	0	0	0	0	0	0	0
N032005	GE	Pimpinellifoliae	0	spinosissima	L.	20	N032	4	4	624	647	647	631	0	0	0	0	0	1	0	0	0	0	0	0	0	1	0	0	0	0	1	0	0	0	0	0	1	0	0	0	0	0	0	0	0	0	0	0
N033001	GE	Caninae	Tomentellae	balsamica	Besser	24	N033	5	4	625	648	648	632	0	0	0	0	0	1	1	0	0	0	0	0	0	0	0	0	0	0	0	1	0	0	0	0	1	0	0	0	0	0	0	0	0	0	0	0
N033002	GE	Caninae	Tomentellae	balsamica	Besser	24	N033	6	5	626	649	649	633	0	0	1	0	0	0	0	0	0	0	0	1	0	0	0	0	0	0	0	0	0	1	1	0	1	0	0	0	0	0	0	0	0	0	0	0
N033003	GE	Caninae	Tomentellae	balsamica	Besser	24	N033	5	4	627	650	650	634	0	0	1	0	0	0	0	0	0	0	0	1	0	0	0	1	0	0	0	0	0	0	0	0	1	0	0	0	0	0	0	0	0	0	0	0
N035001	GE	Caninae	Vestitae	tomentosa	Sm.	25	N035	5	4	628	651	651	635	0	0	0	0	0	1	0	0	0	0	0	1	0	0	0	0	0	1	0	0	0	0	0	0	1	0	0	0	0	0	0	0	0	0	0	0
N035002	GE	Caninae	Vestitae	tomentosa	Sm.	25	N035	5	4	628	651	651	635	0	0	0	0	0	1	0	0	0	0	0	1	0	0	0	0	0	1	0	0	0	0	0	0	1	0	0	0	0	0	0	0	0	0	0	0
N036001	GE	Caninae	Rubigineae	agrestis	Savi	1	N036	5	4	629	652	652	636	0	0	0	0	0	1	0	0	0	0	0	1	0	0	0	0	0	0	1	0	0	0	0	0	1	0	0	0	0	0	0	0	0	0	0	0
N036002	GE	Caninae	Rubigineae	agrestis	Savi	1	N036	5	4	630	653	653	637	0	0	0	0	0	1	0	0	0	0	0	1	0	0	0	0	0	0	1	0	0	0	0	0	1	0	0	0	0	0	0	0	0	0	0	0
N036003	GE	Caninae	Rubigineae	agrestis	Savi	1	N036	5	4	629	652	652	636	0	0	0	0	0	1	0	0	0	0	0	1	0	0	0	0	0	0	1	0	0	0	0	0	1	0	0	0	0	0	0	0	0	0	0	0
N036005	GE	Caninae	Rubigineae	agrestis	Savi	1	N036	5	4	629	652	652	636	0	0	0	0	0	1	0	0	0	0	0	1	0	0	0	0	0	0	1	0	0	0	0	0	1	0	0	0	0	0	0	0	0	0	0	0
N036006	GE	Caninae	Rubigineae	agrestis	Savi	1	N036	5	4	629	652	652	636	0	0	0	0	0	1	0	0	0	0	0	1	0	0	0	0	0	0	1	0	0	0	0	0	1	0	0	0	0	0	0	0	0	0	0	0
N037001	GE	Caninae	Caninae	canina	L.	4	N037	6	5	631	654	654	638	0	0	1	0	0	0	0	0	0	0	0	1	0	0	0	0	0	0	0	0	0	1	1	0	1	0	0	0	0	0	0	0	0	0	0	0
N037002	GE	Caninae	Caninae	canina	L.	4	N037	5	4	632	655	655	639	0	0	0	0	0	1	1	0	0	0	0	0	0	0	0	0	0	0	0	0	0	0	1	0	1	0	0	0	0	0	0	0	0	0	0	0
N038001	GE	Caninae	Rubigineae	gremlii	(Christ) Gremli	10	N038	5	4	633	656	656	640	0	0	0	0	0	1	0	0	0	0	0	0	0	1	0	0	0	0	1	0	0	0	0	0	1	0	0	0	0	0	1	0	0	0	0	0
N038002	GE	Caninae	Rubigineae	gremlii	(Christ) Gremli	10	N038	5	4	634	657	657	641	0	0	0	0	0	1	0	0	0	0	0	0	0	1	0	0	0	0	1	0	0	0	0	0	1	0	0	0	0	0	1	0	0	0	0	0
N038003	GE	Caninae	Rubigineae	gremlii	(Christ) Gremli	10	N038	5	4	634	657	657	641	0	0	0	0	0	1	0	0	0	0	0	0	0	1	0	0	0	0	1	0	0	0	0	0	1	0	0	0	0	0	1	0	0	0	0	0
N038004	GE	Caninae	Rubigineae	gremlii	(Christ) Gremli	10	N038	5	4	634	657	657	641	0	0	0	0	0	1	0	0	0	0	0	0	0	1	0	0	0	0	1	0	0	0	0	0	1	0	0	0	0	0	1	0	0	0	0	0
N038005	GE	Caninae	Rubigineae	gremlii	(Christ) Gremli	10	N038	5	4	634	657	657	641	0	0	0	0	0	1	0	0	0	0	0	0	0	1	0	0	0	0	1	0	0	0	0	0	1	0	0	0	0	0	1	0	0	0	0	0
N038006	GE	Caninae	Rubigineae	gremlii	(Christ) Gremli	10	N038	5	4	633	656	656	640	0	0	0	0	0	1	0	0	0	0	0	0	0	1	0	0	0	0	1	0	0	0	0	0	1	0	0	0	0	0	1	0	0	0	0	0
N038007	GE	Caninae	Rubigineae	gremlii	(Christ) Gremli	10	N038	5	4	634	657	657	641	0	0	0	0	0	1	0	0	0	0	0	0	0	1	0	0	0	0	1	0	0	0	0	0	1	0	0	0	0	0	1	0	0	0	0	0
N038008	GE	Caninae	Rubigineae	gremlii	(Christ) Gremli	10	N038	5	4	633	656	656	640	0	0	0	0	0	1	0	0	0	0	0	0	0	1	0	0	0	0	1	0	0	0	0	0	1	0	0	0	0	0	1	0	0	0	0	0
N038009	GE	Caninae	Rubigineae	gremlii	(Christ) Gremli	10	N038	5	4	634	657	657	641	0	0	0	0	0	1	0	0	0	0	0	0	0	1	0	0	0	0	1	0	0	0	0	0	1	0	0	0	0	0	1	0	0	0	0	0
N039001	GE	Caninae	Rubigineae	rubiginosa	L.	18	N039	5	4	633	658	658	642	0	0	0	0	0	1	0	0	0	0	0	0	0	1	0	0	0	0	1	0	0	0	0	0	1	0	0	0	0	0	1	0	0	0	0	0
N040001	GE	Caninae	Rubigineae	rubiginosa	L.	18	N040	5	4	629	659	659	643	0	0	0	0	0	1	0	0	0	0	0	1	0	0	0	0	0	0	1	0	0	0	0	0	1	0	0	0	0	0	0	0	0	0	0	0
N040002	GE	Caninae	Rubigineae	agrestis	Savi	1	N040	5	4	629	660	659	636	0	0	0	0	0	1	0	0	0	0	0	1	0	0	0	0	0	0	1	0	0	0	0	0	1	0	0	0	0	0	0	0	0	0	0	0
N040003	GE	Caninae	Rubigineae	agrestis	Savi	1	N040	5	4	629	660	659	636	0	0	0	0	0	1	0	0	0	0	0	1	0	0	0	0	0	0	1	0	0	0	0	0	1	0	0	0	0	0	0	0	0	0	0	0
N041005	GE	Synstylae	0	arvensis	Huds.	2	N041	2	2	635	661	660	644	0	0	0	0	0	0	0	0	0	0	0	0	0	0	0	0	0	0	1	0	0	0	0	0	0	0	0	1	0	0	0	0	0	0	0	0
N041020	GE	Synstylae	0	arvensis	Huds.	2	N041	2	2	636	662	661	645	0	0	0	0	0	0	0	0	0	0	0	0	0	0	0	0	0	0	1	0	0	0	0	0	0	0	0	1	0	0	0	0	0	0	0	0
N041024	GE	Synstylae	0	arvensis	Huds.	2	N041	2	2	637	663	662	646	0	0	0	0	0	0	0	0	0	0	0	0	0	0	0	0	0	0	1	0	0	0	0	0	0	0	0	1	0	0	0	0	0	0	0	0
N041029	GE	Synstylae	0	arvensis	Huds.	2	N041	2	2	638	664	663	647	0	0	0	0	0	0	0	0	0	0	0	0	0	0	0	0	0	0	1	0	0	0	0	0	0	0	0	1	0	0	0	0	0	0	0	0
N043002	GE	Caninae	Rubigineae	gremlii	(Christ) Gremli	10	N043	5	4	639	665	664	648	0	0	0	1	0	1	0	0	0	0	0	0	0	0	0	0	0	0	0	0	0	0	0	0	0	0	0	0	0	0	1	0	0	0	0	0
N043003	GE	Caninae	Rubigineae	gremlii	(Christ) Gremli	10	N043	5	4	4	666	665	592	0	0	0	0	0	1	0	0	0	0	0	0	0	1	0	0	0	0	1	0	0	0	0	0	1	0	0	0	0	0	1	0	0	0	0	0
N044001	GE	Caninae	Rubigineae	gremlii	(Christ) Gremli	10	N044	5	4	640	667	666	649	0	0	0	0	0	1	0	0	0	0	0	1	0	0	0	0	0	0	1	0	0	0	0	0	1	0	0	0	0	0	1	0	0	0	0	0
N044002	GE	Caninae	Rubigineae	micrantha	Sm.	14	N044	5	4	4	668	667	62	0	0	0	0	0	1	0	0	0	0	0	0	0	1	0	0	0	0	1	0	0	0	0	0	1	0	0	0	0	0	1	0	0	0	0	0
N044003	GE	Caninae	Rubigineae	micrantha	Sm.	14	N044	5	4	4	668	667	62	0	0	0	0	0	1	0	0	0	0	0	0	0	1	0	0	0	0	1	0	0	0	0	0	1	0	0	0	0	0	1	0	0	0	0	0
N044004	GE	Caninae	Rubigineae	micrantha	Sm.	14	N044	5	4	4	668	667	62	0	0	0	0	0	1	0	0	0	0	0	0	0	1	0	0	0	0	1	0	0	0	0	0	1	0	0	0	0	0	1	0	0	0	0	0
N044005	GE	Caninae	Rubigineae	micrantha	Sm.	14	N044	5	4	4	668	667	62	0	0	0	0	0	1	0	0	0	0	0	0	0	1	0	0	0	0	1	0	0	0	0	0	1	0	0	0	0	0	1	0	0	0	0	0
N045001	GE	Caninae	Rubigineae	micrantha	Sm.	14	N045	5	4	641	669	668	650	0	0	0	0	0	1	0	0	0	0	0	0	0	1	0	0	0	0	1	0	0	0	0	0	1	0	0	0	0	0	1	0	0	0	0	0
N046001	GE	Caninae	Rubigineae	rubiginosa	L.	18	N046	5	4	642	670	669	651	0	0	1	0	0	0	0	0	0	0	0	1	0	0	0	1	0	0	0	0	0	0	0	0	1	0	0	0	0	0	0	1	0	0	0	0
N046002	GE	Caninae	Tomentellae	balsamica	Besser	24	N046	5	4	643	671	670	652	0	0	1	0	0	0	0	0	0	0	0	1	0	0	0	1	0	0	0	0	0	0	0	0	1	0	0	0	0	0	0	1	0	0	0	0
N046003	GE	Caninae	Tomentellae	balsamica	Besser	24	N046	5	4	642	672	669	653	0	0	1	0	0	0	0	0	0	0	0	1	0	0	0	1	0	0	0	0	0	0	0	0	1	0	0	0	0	0	0	1	0	0	0	0
N046004	GE	Caninae	Tomentellae	balsamica	Besser	24	N046	5	4	642	672	669	653	0	0	1	0	0	0	0	0	0	0	0	1	0	0	0	1	0	0	0	0	0	0	0	0	1	0	0	0	0	0	0	1	0	0	0	0
N046005	GE	Caninae	Tomentellae	balsamica	Besser	24	N046	5	4	642	672	669	653	0	0	1	0	0	0	0	0	0	0	0	1	0	0	0	1	0	0	0	0	0	0	0	0	1	0	0	0	0	0	0	1	0	0	0	0
N046006	GE	Caninae	Tomentellae	balsamica	Besser	24	N046	5	4	642	672	669	653	0	0	1	0	0	0	0	0	0	0	0	1	0	0	0	1	0	0	0	0	0	0	0	0	1	0	0	0	0	0	0	1	0	0	0	0
N046007	GE	Caninae	Tomentellae	balsamica	Besser	24	N046	5	4	625	673	671	632	0	0	0	0	0	1	1	0	0	0	0	0	0	0	0	0	0	0	0	1	0	0	0	0	1	0	0	0	0	0	0	0	0	0	0	0
N048001	GE	Caninae	Rubigineae	gremlii	(Christ) Gremli	10	N048	5	4	644	674	672	654	0	0	0	1	0	1	0	0	0	1	0	0	0	0	0	0	0	0	0	0	0	0	0	0	0	0	0	0	0	0	0	0	0	0	0	0
N048002	GE	Pimpinellifoliae	0	spinosissima	L.	20	N048	3	3	645	675	673	655	0	0	0	1	0	1	0	0	0	0	0	0	0	0	0	0	0	0	0	0	0	0	0	0	0	0	0	0	0	0	0	0	0	0	0	0
N048003	GE	Pimpinellifoliae	0	spinosissima	L.	20	N048	3	3	645	675	673	655	0	0	0	1	0	1	0	0	0	0	0	0	0	0	0	0	0	0	0	0	0	0	0	0	0	0	0	0	0	0	0	0	0	0	0	0
N048004	GE	Pimpinellifoliae	0	spinosissima	L.	20	N048	4	4	646	676	674	656	0	0	0	1	0	1	0	0	0	1	0	0	0	0	0	0	0	0	0	0	0	0	0	0	0	0	0	0	0	0	0	0	0	0	0	0
N048005	GE	Pimpinellifoliae	0	spinosissima	L.	20	N048	4	4	647	677	675	657	0	0	0	1	0	1	0	0	0	0	0	0	0	0	0	0	0	0	0	0	0	0	0	0	0	0	0	0	0	0	0	0	0	0	0	0
N049001	GE	Pimpinellifoliae	0	spinosissima	L.	20	N049	4	4	648	678	676	658	0	0	1	0	0	0	0	0	0	0	0	1	0	0	0	0	0	1	0	0	0	0	0	0	1	0	0	0	0	0	0	0	0	0	0	0
N050002	GE	Caninae	Rubigineae	gremlii	(Christ) Gremli	10	N050	5	4	4	679	677	592	0	0	0	0	0	1	0	0	0	0	0	0	0	1	0	0	0	0	1	0	0	0	0	0	1	0	0	0	0	0	1	0	0	0	0	0
N051001	GE	Caninae	Rubigineae	gremlii	(Christ) Gremli	10	N051	5	4	642	680	678	659	0	0	1	0	0	0	0	0	0	0	0	1	0	0	0	1	0	0	0	0	0	0	0	0	1	0	0	0	0	0	0	1	0	0	0	0
N052001	GE	Caninae	Caninae	subcollina	(Christ) Vuk	23	N052	5	4	649	681	679	660	0	0	0	0	0	1	0	0	0	0	0	1	0	0	0	1	0	0	0	0	0	0	0	0	1	0	0	0	0	0	0	1	0	0	0	0
N053001	GE	Caninae	Tomentellae	balsamica	Besser	24	N053	6	5	650	682	680	661	0	0	0	0	0	1	0	0	0	0	0	1	0	1	0	0	0	0	1	0	0	0	0	0	1	0	0	0	0	0	1	0	0	0	0	0
N055001	GE	Caninae	Caninae	subcanina	(Christ) Vuk	22	N055	5	4	651	683	681	662	0	0	0	0	0	1	0	0	0	0	0	1	0	0	0	1	0	0	0	0	0	0	0	0	1	0	0	0	0	0	0	1	0	0	0	0
N058001	GE	Caninae	Vestitae	sherardii	Davies	19	N058	5	4	652	684	682	663	0	0	0	0	0	1	0	0	0	0	0	1	0	0	0	0	0	0	0	1	0	0	0	0	1	0	0	0	0	0	0	1	0	0	0	0
N058002	GE	Caninae	Caninae	canina	L.	4	N058	5	4	653	685	683	664	0	0	0	0	0	1	0	0	0	0	0	1	0	0	0	0	0	0	0	1	0	0	0	0	1	0	0	0	0	0	0	1	0	0	0	0
N059001	GE	Caninae	Caninae	canina	L.	4	N059	5	4	654	686	684	665	0	0	0	0	0	1	0	0	0	0	0	1	0	0	0	0	0	0	0	1	0	0	0	0	1	0	0	0	0	0	0	1	0	0	0	0
N059002	GE	Caninae	Caninae	corymbifera	Borkh.	5	N059	5	4	654	687	684	666	0	0	0	0	0	1	0	0	0	0	0	1	0	0	0	0	0	0	0	1	0	0	0	0	1	0	0	0	0	0	0	1	0	0	0	0
N059003	GE	Caninae	Caninae	corymbifera	Borkh.	5	N059	5	4	654	687	684	666	0	0	0	0	0	1	0	0	0	0	0	1	0	0	0	0	0	0	0	1	0	0	0	0	1	0	0	0	0	0	0	1	0	0	0	0
N059004	GE	Caninae	Caninae	corymbifera	Borkh.	5	N059	5	4	149	688	685	667	0	0	0	0	0	1	0	0	0	0	0	1	0	0	0	0	0	0	0	1	0	0	0	0	1	0	0	0	0	0	0	1	0	0	0	0
N059005	GE	Caninae	Caninae	corymbifera	Borkh.	5	N059	5	4	655	689	686	668	0	0	0	0	0	1	0	0	0	0	0	1	0	0	0	0	0	0	0	1	0	0	0	0	1	0	0	0	0	0	0	1	0	0	0	0
N059007	GE	Caninae	Caninae	corymbifera	Borkh.	5	N059	5	4	654	687	684	666	0	0	0	0	0	1	0	0	0	0	0	1	0	0	0	0	0	0	0	1	0	0	0	0	1	0	0	0	0	0	0	1	0	0	0	0
N060001	GE	Caninae	Caninae	corymbifera	Borkh.	5	N060	5	4	656	690	687	669	0	0	1	0	0	0	0	0	0	0	0	1	0	0	0	1	0	0	0	0	0	0	0	0	1	0	0	0	0	0	0	1	0	0	0	0
N060002	GE	Caninae	Caninae	corymbifera	Borkh.	5	N060	5	4	657	691	688	670	0	0	1	0	0	0	0	0	0	0	0	1	0	0	0	0	0	0	0	0	0	0	1	0	0	1	0	0	0	0	0	0	0	0	0	0
N060003	GE	Caninae	Caninae	canina	L.	4	N060	5	4	656	692	687	671	0	0	1	0	0	0	0	0	0	0	0	1	0	0	0	1	0	0	0	0	0	0	0	0	1	0	0	0	0	0	0	1	0	0	0	0
N060004	GE	Caninae	Caninae	canina	L.	4	N060	6	5	658	693	689	672	0	0	0	0	0	1	0	0	0	0	0	1	0	0	0	0	0	0	0	1	0	0	0	0	1	0	0	0	0	0	0	0	0	0	0	0
N060005	GE	Caninae	Caninae	canina	L.	4	N060	5	4	659	694	690	673	0	0	0	0	0	1	0	0	0	0	0	1	0	0	0	0	0	1	0	0	0	0	0	0	1	0	0	0	0	0	0	0	0	0	0	0
N060006	GE	Caninae	Caninae	canina	L.	4	N060	5	4	660	695	691	674	0	0	1	0	0	0	0	0	0	0	0	1	0	0	0	0	0	0	0	1	0	0	0	0	1	0	0	0	0	0	0	0	0	0	0	0
N060007	GE	Caninae	Caninae	canina	L.	4	N060	5	4	660	695	691	674	0	0	1	0	0	0	0	0	0	0	0	1	0	0	0	0	0	0	0	1	0	0	0	0	1	0	0	0	0	0	0	0	0	0	0	0
N060008	GE	Caninae	Caninae	canina	L.	4	N060	5	4	661	696	692	675	0	0	0	1	0	0	0	0	0	0	0	1	0	0	0	0	0	0	0	1	0	0	0	0	1	0	0	0	0	0	0	0	0	0	0	0
N061001	GE	Caninae	Caninae	canina	L.	4	N061	5	4	662	697	693	676	0	0	0	1	0	0	0	0	0	0	0	1	0	0	0	0	0	0	0	1	0	0	0	0	1	0	0	0	0	0	0	1	0	0	0	0
N061002	GE	Caninae	Caninae	canina	L.	4	N061	5	4	663	698	694	677	0	0	0	0	0	1	0	0	0	0	0	1	0	0	0	0	0	0	0	1	0	0	0	0	1	0	0	0	0	0	0	1	0	0	0	0
N063002	GE	Caninae	Rubigineae	micrantha	Sm.	14	N063	5	4	4	699	695	62	0	0	0	0	0	1	0	0	0	0	0	0	0	1	0	0	0	0	1	0	0	0	0	0	1	0	0	0	0	0	1	0	0	0	0	0
N063003	GE	Caninae	Rubigineae	rubiginosa	L.	18	N063	5	4	4	700	695	4	0	0	0	0	0	1	0	0	0	0	0	0	0	1	0	0	0	0	1	0	0	0	0	0	1	0	0	0	0	0	1	0	0	0	0	0
N063004	GE	Caninae	Rubigineae	rubiginosa	L.	18	N063	5	4	4	700	695	4	0	0	0	0	0	1	0	0	0	0	0	0	0	1	0	0	0	0	1	0	0	0	0	0	1	0	0	0	0	0	1	0	0	0	0	0
N063005	GE	Caninae	Rubigineae	rubiginosa	L.	18	N063	5	4	4	700	695	4	0	0	0	0	0	1	0	0	0	0	0	0	0	1	0	0	0	0	1	0	0	0	0	0	1	0	0	0	0	0	1	0	0	0	0	0
N063006	GE	Caninae	Rubigineae	rubiginosa	L.	18	N063	5	4	4	700	695	4	0	0	0	0	0	1	0	0	0	0	0	0	0	1	0	0	0	0	1	0	0	0	0	0	1	0	0	0	0	0	1	0	0	0	0	0
N064001	GE	Caninae	Rubigineae	rubiginosa	L.	18	N064	5	4	4	701	696	4	0	0	0	0	0	1	0	0	0	0	0	0	0	1	0	0	0	0	1	0	0	0	0	0	1	0	0	0	0	0	1	0	0	0	0	0
N064002	GE	Caninae	Rubigineae	rubiginosa	L.	18	N064	5	4	4	701	696	4	0	0	0	0	0	1	0	0	0	0	0	0	0	1	0	0	0	0	1	0	0	0	0	0	1	0	0	0	0	0	1	0	0	0	0	0
N064003	GE	Caninae	Rubigineae	gremlii	(Christ) Gremli	10	N064	5	4	4	702	696	592	0	0	0	0	0	1	0	0	0	0	0	0	0	1	0	0	0	0	1	0	0	0	0	0	1	0	0	0	0	0	1	0	0	0	0	0
N064004	GE	Caninae	Rubigineae	gremlii	(Christ) Gremli	10	N064	5	4	4	702	696	592	0	0	0	0	0	1	0	0	0	0	0	0	0	1	0	0	0	0	1	0	0	0	0	0	1	0	0	0	0	0	1	0	0	0	0	0
N064005	GE	Caninae	Rubigineae	gremlii	(Christ) Gremli	10	N064	5	4	4	702	696	592	0	0	0	0	0	1	0	0	0	0	0	0	0	1	0	0	0	0	1	0	0	0	0	0	1	0	0	0	0	0	1	0	0	0	0	0
N064006	GE	Caninae	Rubigineae	gremlii	(Christ) Gremli	10	N064	5	4	4	702	696	592	0	0	0	0	0	1	0	0	0	0	0	0	0	1	0	0	0	0	1	0	0	0	0	0	1	0	0	0	0	0	1	0	0	0	0	0
N064007	GE	Caninae	Rubigineae	gremlii	(Christ) Gremli	10	N064	5	4	4	702	696	592	0	0	0	0	0	1	0	0	0	0	0	0	0	1	0	0	0	0	1	0	0	0	0	0	1	0	0	0	0	0	1	0	0	0	0	0
N065004	GE	Caninae	Vestitae	sherardii	Davies	19	N065	5	4	664	703	697	678	0	0	0	0	0	1	1	0	0	0	0	0	0	0	0	0	0	0	0	0	0	0	1	0	1	0	0	0	0	0	0	0	0	0	0	0
N065007	GE	Caninae	Vestitae	sherardii	Davies	19	N065	5	4	665	704	698	679	0	0	0	0	0	1	1	0	0	0	0	0	0	0	0	0	0	0	0	0	0	0	1	0	1	0	0	0	0	0	0	0	0	0	0	0
N066009	GE	Pimpinellifoliae	0	spinosissima	L.	20	N066	4	4	666	705	699	680	0	0	0	1	0	1	0	0	1	1	0	0	0	0	0	0	0	0	0	0	0	0	0	0	0	0	0	0	0	0	0	0	0	0	0	0
N066010	GE	Pimpinellifoliae	0	spinosissima	L.	20	N066	4	4	667	706	700	681	0	1	0	1	0	0	0	1	0	1	0	0	0	0	0	0	0	0	0	0	0	0	0	0	0	0	0	0	0	0	0	0	0	0	0	0
N066011	GE	Pimpinellifoliae	0	spinosissima	L.	20	N066	4	4	668	707	701	682	0	0	0	1	0	1	0	1	0	0	0	0	0	0	0	0	0	0	0	0	0	0	0	0	0	0	0	0	0	0	0	0	0	0	0	0
N066012	GE	Pimpinellifoliae	0	spinosissima	L.	20	N066	4	4	669	708	702	683	0	0	0	1	0	1	0	0	0	0	0	0	0	0	0	0	0	0	0	0	0	0	0	0	0	0	0	0	0	0	0	0	0	0	0	0
N066013	GE	Pimpinellifoliae	0	spinosissima	L.	20	N066	4	4	669	708	702	683	0	0	0	1	0	1	0	0	0	0	0	0	0	0	0	0	0	0	0	0	0	0	0	0	0	0	0	0	0	0	0	0	0	0	0	0
N066014	GE	Pimpinellifoliae	0	spinosissima	L.	20	N066	4	4	669	708	702	683	0	0	0	1	0	1	0	0	0	0	0	0	0	0	0	0	0	0	0	0	0	0	0	0	0	0	0	0	0	0	0	0	0	0	0	0
N066015	GE	Pimpinellifoliae	0	spinosissima	L.	20	N066	4	4	670	709	703	684	0	1	0	1	0	1	0	0	0	0	0	0	0	0	0	0	0	0	0	0	0	0	0	0	0	0	0	0	0	0	0	0	0	0	0	0
N066016	GE	Pimpinellifoliae	0	spinosissima	L.	20	N066	3	3	671	710	704	685	0	1	0	1	0	0	0	1	0	0	0	0	0	0	0	0	0	0	0	0	0	0	0	0	0	0	0	0	0	0	0	0	0	0	0	0
N066017	GE	Pimpinellifoliae	0	spinosissima	L.	20	N066	3	3	672	711	705	686	0	1	0	0	0	1	0	0	0	1	0	0	0	0	0	0	0	0	0	0	0	0	0	0	0	0	0	0	0	0	0	0	0	0	0	0
N066018	GE	Pimpinellifoliae	0	spinosissima	L.	20	N066	4	4	673	712	706	687	0	0	0	1	0	0	0	1	0	0	0	0	0	0	0	0	0	0	0	0	0	0	0	0	0	0	0	0	0	0	0	0	0	0	0	0
N066019	GE	Pimpinellifoliae	0	spinosissima	L.	20	N066	3	3	672	711	705	686	0	1	0	0	0	1	0	0	0	1	0	0	0	0	0	0	0	0	0	0	0	0	0	0	0	0	0	0	0	0	0	0	0	0	0	0
N066020	GE	Pimpinellifoliae	0	spinosissima	L.	20	N066	4	4	674	713	707	688	0	1	0	1	0	0	0	1	0	1	0	0	0	0	0	0	0	0	0	0	0	0	0	0	0	0	0	0	0	0	0	0	0	0	0	0
N066021	GE	Pimpinellifoliae	0	spinosissima	L.	20	N066	4	4	674	713	707	688	0	1	0	1	0	0	0	1	0	1	0	0	0	0	0	0	0	0	0	0	0	0	0	0	0	0	0	0	0	0	0	0	0	0	0	0
N066022	GE	Pimpinellifoliae	0	spinosissima	L.	20	N066	4	4	674	713	707	688	0	1	0	1	0	0	0	1	0	1	0	0	0	0	0	0	0	0	0	0	0	0	0	0	0	0	0	0	0	0	0	0	0	0	0	0
N066023	GE	Pimpinellifoliae	0	spinosissima	L.	20	N066	4	4	674	713	707	688	0	1	0	1	0	0	0	1	0	1	0	0	0	0	0	0	0	0	0	0	0	0	0	0	0	0	0	0	0	0	0	0	0	0	0	0
N066024	GE	Pimpinellifoliae	0	spinosissima	L.	20	N066	4	4	675	714	708	689	0	1	0	0	0	0	0	1	0	1	0	0	0	0	0	0	0	0	0	0	0	0	0	0	0	0	0	0	0	1	0	0	0	0	0	0
N066025	GE	Pimpinellifoliae	0	spinosissima	L.	20	N066	4	4	676	715	709	690	0	0	0	1	0	0	1	1	0	0	0	0	0	0	0	0	0	0	0	0	0	0	0	0	0	0	0	0	0	1	0	0	0	0	0	0
N066026	GE	Pimpinellifoliae	0	spinosissima	L.	20	N066	4	4	677	716	710	691	0	1	0	1	0	0	0	1	0	1	0	0	0	0	0	0	0	0	0	0	0	0	0	0	0	0	0	0	0	0	0	0	0	0	0	0
N066027	GE	Pimpinellifoliae	0	spinosissima	L.	20	N066	4	4	677	716	710	691	0	1	0	1	0	0	0	1	0	1	0	0	0	0	0	0	0	0	0	0	0	0	0	0	0	0	0	0	0	0	0	0	0	0	0	0
N066028	GE	Pimpinellifoliae	0	spinosissima	L.	20	N066	4	4	677	716	710	691	0	1	0	1	0	0	0	1	0	1	0	0	0	0	0	0	0	0	0	0	0	0	0	0	0	0	0	0	0	0	0	0	0	0	0	0
N066029	GE	Pimpinellifoliae	0	spinosissima	L.	20	N066	4	4	677	716	710	691	0	1	0	1	0	0	0	1	0	1	0	0	0	0	0	0	0	0	0	0	0	0	0	0	0	0	0	0	0	0	0	0	0	0	0	0
N066030	GE	Pimpinellifoliae	0	spinosissima	L.	20	N066	4	4	677	716	710	691	0	1	0	1	0	0	0	1	0	1	0	0	0	0	0	0	0	0	0	0	0	0	0	0	0	0	0	0	0	0	0	0	0	0	0	0
N066031	GE	Pimpinellifoliae	0	spinosissima	L.	20	N066	3	3	678	717	711	692	0	0	0	1	0	0	0	0	1	0	0	0	0	0	0	0	0	0	0	0	0	0	0	0	0	0	0	0	0	0	0	0	0	0	0	0
N066032	GE	Pimpinellifoliae	0	spinosissima	L.	20	N066	4	4	679	718	712	693	0	1	0	0	0	1	0	0	0	1	0	0	0	0	0	0	0	0	0	0	0	0	0	0	0	0	0	0	0	1	0	0	0	0	0	0
N066033	GE	Pimpinellifoliae	0	spinosissima	L.	20	N066	3	3	680	719	713	694	0	0	0	1	0	0	0	0	1	0	0	0	0	0	0	0	0	0	0	0	0	0	0	0	0	0	0	0	0	0	0	0	0	0	0	0
N066034	GE	Pimpinellifoliae	0	spinosissima	L.	20	N066	3	3	678	717	711	692	0	0	0	1	0	0	0	0	1	0	0	0	0	0	0	0	0	0	0	0	0	0	0	0	0	0	0	0	0	0	0	0	0	0	0	0
N066035	GE	Pimpinellifoliae	0	spinosissima	L.	20	N066	3	3	678	717	711	692	0	0	0	1	0	0	0	0	1	0	0	0	0	0	0	0	0	0	0	0	0	0	0	0	0	0	0	0	0	0	0	0	0	0	0	0
N066036	GE	Pimpinellifoliae	0	spinosissima	L.	20	N066	3	3	678	717	711	692	0	0	0	1	0	0	0	0	1	0	0	0	0	0	0	0	0	0	0	0	0	0	0	0	0	0	0	0	0	0	0	0	0	0	0	0
N066037	GE	Pimpinellifoliae	0	spinosissima	L.	20	N066	3	3	681	720	714	695	0	0	0	1	0	0	0	0	1	0	0	0	0	0	0	0	0	0	0	0	0	0	0	0	0	0	0	0	0	1	0	0	0	0	0	0
N066038	GE	Pimpinellifoliae	0	spinosissima	L.	20	N066	3	3	681	720	714	695	0	0	0	1	0	0	0	0	1	0	0	0	0	0	0	0	0	0	0	0	0	0	0	0	0	0	0	0	0	1	0	0	0	0	0	0
N066039	GE	Pimpinellifoliae	0	spinosissima	L.	20	N066	3	3	681	720	714	695	0	0	0	1	0	0	0	0	1	0	0	0	0	0	0	0	0	0	0	0	0	0	0	0	0	0	0	0	0	1	0	0	0	0	0	0
N066040	GE	Pimpinellifoliae	0	spinosissima	L.	20	N066	3	3	681	720	714	695	0	0	0	1	0	0	0	0	1	0	0	0	0	0	0	0	0	0	0	0	0	0	0	0	0	0	0	0	0	1	0	0	0	0	0	0
N066041	GE	Pimpinellifoliae	0	spinosissima	L.	20	N066	4	4	682	721	715	696	0	1	0	1	0	0	1	0	0	1	0	0	0	0	0	0	0	0	0	0	0	0	0	0	0	0	0	0	0	0	0	0	0	0	0	0
N066042	GE	Pimpinellifoliae	0	spinosissima	L.	20	N066	4	4	683	722	716	697	0	0	0	1	0	1	1	0	0	1	0	0	0	0	0	0	0	0	0	0	0	0	0	0	0	0	0	0	0	0	0	0	0	0	0	0
N066043	GE	Pimpinellifoliae	0	spinosissima	L.	20	N066	4	4	684	723	717	698	0	1	0	1	0	1	0	0	0	1	0	0	0	0	0	0	0	0	0	0	0	0	0	0	0	0	0	0	0	0	0	0	0	0	0	0
N066044	GE	Pimpinellifoliae	0	spinosissima	L.	20	N066	4	4	685	724	718	699	0	1	0	0	0	0	0	0	1	1	0	0	0	0	0	0	0	0	0	0	0	0	0	0	0	0	0	0	0	0	0	0	0	0	0	0
N066045	GE	Pimpinellifoliae	0	spinosissima	L.	20	N066	4	4	683	722	716	697	0	0	0	1	0	1	1	0	0	1	0	0	0	0	0	0	0	0	0	0	0	0	0	0	0	0	0	0	0	0	0	0	0	0	0	0
N067001	GE	Caninae	Caninae	canina	L.	4	N067	6	5	686	725	719	700	0	0	0	0	0	0	0	0	0	0	0	1	0	0	0	0	0	0	0	1	0	0	0	0	1	0	0	0	0	0	0	0	0	0	0	0
N067002	GE	Caninae	Caninae	canina	L.	4	N067	5	4	687	726	720	701	0	0	1	0	0	0	1	0	0	0	0	0	0	0	0	0	0	0	0	1	0	0	0	0	1	0	0	0	0	0	0	0	0	0	0	0
N067003	GE	Caninae	Caninae	canina	L.	4	N067	5	4	688	727	721	702	0	0	0	0	0	0	0	0	0	0	0	1	0	0	0	0	0	0	0	1	0	0	0	0	1	0	0	0	0	0	0	0	0	0	0	0
N068001	GE	Caninae	Caninae	corymbifera	Borkh.	5	N068	6	5	689	728	722	703	0	0	0	0	0	1	0	0	0	0	0	1	0	0	0	1	0	0	0	0	0	0	0	0	1	1	0	0	0	0	0	1	0	0	0	0
N069001	GE	Caninae	Tomentellae	balsamica	Besser	24	N069	6	5	690	729	723	704	0	0	0	0	0	1	0	0	0	0	0	0	0	1	0	1	0	0	0	0	0	0	0	0	1	0	0	0	0	0	0	0	0	0	0	0
N069002	GE	Caninae	Tomentellae	balsamica	Besser	24	N069	6	5	691	730	724	705	0	0	0	0	0	1	0	0	0	0	0	0	0	1	0	1	0	0	0	0	0	0	0	0	1	0	0	0	0	0	0	0	0	0	0	0
N069003	GE	Caninae	Tomentellae	balsamica	Besser	24	N069	6	5	690	729	723	704	0	0	0	0	0	1	0	0	0	0	0	0	0	1	0	1	0	0	0	0	0	0	0	0	1	0	0	0	0	0	0	0	0	0	0	0
N069004	GE	Caninae	Tomentellae	balsamica	Besser	24	N069	5	4	692	731	725	706	0	0	0	0	0	1	0	0	0	0	0	0	0	1	0	1	0	0	0	0	0	0	0	0	1	0	0	0	0	0	0	0	0	0	0	0
N070001	GE	Caninae	Vestitae	tomentosa	Sm.	25	N070	6	5	693	732	726	707	0	0	0	0	0	1	0	0	0	0	0	0	0	1	0	1	0	0	0	0	0	0	0	0	1	0	0	0	0	0	0	0	0	0	0	0
N070002	GE	Caninae	Vestitae	tomentosa	Sm.	25	N070	5	4	694	733	727	708	0	0	0	0	0	1	0	0	0	0	0	0	0	1	0	1	0	0	0	0	0	0	0	0	1	0	0	0	0	0	0	0	0	0	0	0
N071002	GE	Caninae	Caninae	canina	L.	4	N071	5	4	695	734	728	709	0	0	1	0	0	0	0	0	0	0	0	1	0	0	0	0	0	0	0	1	0	0	0	0	1	0	0	0	0	0	0	0	0	0	0	0
N072001	GE	Caninae	Caninae	corymbifera	Borkh.	5	N072	6	5	696	735	729	710	0	0	1	0	0	0	0	0	0	0	0	1	0	0	0	0	0	0	0	0	0	1	0	0	1	0	0	0	0	0	0	0	0	0	0	0
N073001	GE	Caninae	Vestitae	tomentosa	Sm.	25	N073	5	4	697	736	730	711	0	0	0	0	0	1	0	0	0	0	0	0	0	1	0	1	0	0	0	0	0	0	0	0	1	0	0	0	0	0	0	0	0	0	0	0
N073002	GE	Caninae	Vestitae	tomentosa	Sm.	25	N073	5	4	698	737	731	712	0	0	0	0	0	1	0	0	0	0	0	0	0	1	0	1	0	0	0	0	0	0	0	0	1	0	0	0	0	0	0	0	0	0	0	0
N073003	GE	Caninae	Vestitae	tomentosa	Sm.	25	N073	5	4	698	737	731	712	0	0	0	0	0	1	0	0	0	0	0	0	0	1	0	1	0	0	0	0	0	0	0	0	1	0	0	0	0	0	0	0	0	0	0	0
N073004	GE	Caninae	Vestitae	tomentosa	Sm.	25	N073	5	4	699	738	732	713	0	0	0	0	0	1	0	0	0	0	0	0	0	1	0	1	0	0	0	0	0	0	0	0	1	0	0	0	0	0	0	0	0	0	0	0
N074001	GE	Caninae	Caninae	dumalis	Bechst.	6	N074	5	4	700	739	733	714	0	0	0	0	0	1	0	0	0	0	0	1	0	0	0	0	0	0	0	1	0	0	0	0	1	0	0	0	0	0	0	1	0	0	0	0
N075001	GE	Caninae	Caninae	canina	L.	4	N075	5	4	701	740	734	715	0	0	1	0	0	0	0	0	0	0	0	1	0	0	0	0	0	0	0	1	0	0	0	0	1	0	0	0	0	0	0	0	0	0	0	0
N075002	GE	Caninae	Caninae	canina	L.	4	N075	5	4	701	740	734	715	0	0	1	0	0	0	0	0	0	0	0	1	0	0	0	0	0	0	0	1	0	0	0	0	1	0	0	0	0	0	0	0	0	0	0	0
N076001	GE	Caninae	Caninae	corymbifera	Borkh.	5	N076	6	5	626	741	735	716	0	0	1	0	0	0	0	0	0	0	0	1	0	0	0	0	0	0	0	0	0	1	1	0	1	0	0	0	0	0	0	0	0	0	0	0
N076002	GE	Caninae	Caninae	corymbifera	Borkh.	5	N076	6	5	626	741	735	716	0	0	1	0	0	0	0	0	0	0	0	1	0	0	0	0	0	0	0	0	0	1	1	0	1	0	0	0	0	0	0	0	0	0	0	0
N076003	GE	Caninae	Caninae	corymbifera	Borkh.	5	N076	6	5	626	741	735	716	0	0	1	0	0	0	0	0	0	0	0	1	0	0	0	0	0	0	0	0	0	1	1	0	1	0	0	0	0	0	0	0	0	0	0	0
N076004	GE	Caninae	Caninae	corymbifera	Borkh.	5	N076	6	5	626	741	735	716	0	0	1	0	0	0	0	0	0	0	0	1	0	0	0	0	0	0	0	0	0	1	1	0	1	0	0	0	0	0	0	0	0	0	0	0
N076005	GE	Caninae	Caninae	corymbifera	Borkh.	5	N076	6	5	626	741	735	716	0	0	1	0	0	0	0	0	0	0	0	1	0	0	0	0	0	0	0	0	0	1	1	0	1	0	0	0	0	0	0	0	0	0	0	0
N076006	GE	Caninae	Caninae	corymbifera	Borkh.	5	N076	6	5	626	741	735	716	0	0	1	0	0	0	0	0	0	0	0	1	0	0	0	0	0	0	0	0	0	1	1	0	1	0	0	0	0	0	0	0	0	0	0	0
N076007	GE	Caninae	Caninae	corymbifera	Borkh.	5	N076	6	5	626	741	735	716	0	0	1	0	0	0	0	0	0	0	0	1	0	0	0	0	0	0	0	0	0	1	1	0	1	0	0	0	0	0	0	0	0	0	0	0
N076008	GE	Caninae	Caninae	corymbifera	Borkh.	5	N076	6	5	626	741	735	716	0	0	1	0	0	0	0	0	0	0	0	1	0	0	0	0	0	0	0	0	0	1	1	0	1	0	0	0	0	0	0	0	0	0	0	0
N077001	GE	Caninae	Caninae	canina	L.	4	N077	5	4	702	742	736	717	0	0	1	0	0	0	0	0	0	0	0	1	0	0	0	0	0	0	0	0	0	0	1	0	1	0	0	0	0	0	0	0	0	0	0	0
N077002	GE	Caninae	Caninae	canina	L.	4	N077	5	4	687	743	737	701	0	0	1	0	0	0	1	0	0	0	0	0	0	0	0	0	0	0	0	1	0	0	0	0	1	0	0	0	0	0	0	0	0	0	0	0
N078001	GE	Caninae	Vestitae	tomentosa	Sm.	25	N078	5	4	703	744	738	718	0	0	0	0	0	1	1	0	0	0	0	0	0	0	0	0	0	0	0	1	0	0	0	0	0	1	0	0	0	0	0	0	0	0	0	0
N078002	GE	Caninae	Vestitae	tomentosa	Sm.	25	N078	6	5	704	745	739	719	0	0	0	0	0	1	1	0	0	0	0	0	0	0	0	0	0	0	0	1	0	0	0	0	1	1	0	0	0	0	0	0	0	0	0	0
N079001	GE	Caninae	Caninae	canina	L.	4	N079	5	4	705	746	740	720	0	0	1	0	0	0	0	0	0	0	0	1	0	0	0	0	0	0	0	1	0	0	0	0	1	0	0	0	0	0	0	0	0	0	0	0
N079002	GE	Caninae	Caninae	canina	L.	4	N079	5	4	706	747	741	721	0	0	1	0	0	0	0	0	0	0	0	1	0	0	0	0	0	1	0	0	0	0	0	0	1	0	0	0	0	0	0	1	0	0	0	0
N079003	GE	Caninae	Caninae	canina	L.	4	N079	5	4	707	748	742	722	0	0	0	0	0	1	0	0	0	0	0	1	0	0	0	0	0	0	0	1	0	0	0	0	1	0	0	0	0	0	0	0	0	0	0	0
N079004	GE	Caninae	Caninae	canina	L.	4	N079	5	4	708	749	743	723	0	0	0	0	0	1	0	0	0	0	0	1	0	0	0	0	0	0	0	1	0	0	0	0	1	0	0	0	0	0	0	1	0	0	0	0
N079005	GE	Caninae	Caninae	canina	L.	4	N079	5	4	706	747	741	721	0	0	1	0	0	0	0	0	0	0	0	1	0	0	0	0	0	1	0	0	0	0	0	0	1	0	0	0	0	0	0	1	0	0	0	0
N080001	GE	Caninae	Rubigineae	micrantha	Sm.	14	N080	6	5	709	750	744	724	0	0	0	0	0	1	0	0	0	0	0	0	0	1	0	0	0	1	1	0	0	0	0	0	1	0	0	0	0	0	1	0	0	0	0	0
N080002	GE	Caninae	Rubigineae	micrantha	Sm.	14	N080	5	4	634	751	745	725	0	0	0	0	0	1	0	0	0	0	0	0	0	1	0	0	0	0	1	0	0	0	0	0	1	0	0	0	0	0	1	0	0	0	0	0
N080003	GE	Caninae	Rubigineae	micrantha	Sm.	14	N080	6	5	709	750	744	724	0	0	0	0	0	1	0	0	0	0	0	0	0	1	0	0	0	1	1	0	0	0	0	0	1	0	0	0	0	0	1	0	0	0	0	0
N080004	GE	Caninae	Rubigineae	micrantha	Sm.	14	N080	6	5	710	752	746	726	0	0	0	0	0	1	0	0	0	0	0	0	0	1	0	0	0	1	1	0	0	0	0	0	1	0	0	0	0	0	1	0	0	0	0	0
N081009	GE	Pimpinellifoliae	0	spinosissima	L.	20	N081	2	2	711	753	747	727	0	0	0	0	0	0	0	0	0	0	0	0	0	0	0	0	0	0	1	0	0	0	0	0	0	0	0	1	0	0	0	0	0	0	0	0
N081011	GE	Synstylae	0	arvensis	Huds.	2	N081	2	2	712	754	748	728	0	0	0	0	0	0	0	0	0	0	0	0	0	0	0	0	0	0	1	0	0	0	0	0	0	0	0	1	0	0	0	0	0	0	0	0
N081012	GE	Synstylae	0	arvensis	Huds.	2	N081	2	2	713	755	749	729	0	0	0	0	0	0	0	0	0	0	0	0	0	0	0	0	0	0	1	0	0	0	0	0	0	0	0	0	0	0	0	0	0	0	0	0
N081023	GE	Synstylae	0	arvensis	Huds.	2	N081	2	2	714	756	750	730	0	0	0	0	0	0	0	0	0	0	0	0	0	0	0	0	0	0	1	0	0	0	0	0	0	0	0	0	0	0	0	0	0	0	0	0
N082001	GE	Caninae	Caninae	canina	L.	4	N082	5	4	715	757	751	731	0	0	1	0	0	0	0	0	0	0	0	1	0	0	0	1	0	0	0	0	0	0	0	0	1	0	0	0	0	0	0	1	0	0	0	0
N084001	GE	Caninae	Rubigineae	micrantha	Sm.	14	N084	6	5	709	758	752	724	0	0	0	0	0	1	0	0	0	0	0	0	0	1	0	0	0	1	1	0	0	0	0	0	1	0	0	0	0	0	1	0	0	0	0	0
N084002	GE	Caninae	Rubigineae	micrantha	Sm.	14	N084	6	5	709	758	752	724	0	0	0	0	0	1	0	0	0	0	0	0	0	1	0	0	0	1	1	0	0	0	0	0	1	0	0	0	0	0	1	0	0	0	0	0
N084003	GE	Caninae	Rubigineae	micrantha	Sm.	14	N084	6	5	709	758	752	724	0	0	0	0	0	1	0	0	0	0	0	0	0	1	0	0	0	1	1	0	0	0	0	0	1	0	0	0	0	0	1	0	0	0	0	0
N085001	GE	Caninae	Tomentellae	balsamica	Besser	24	N085	6	5	716	759	753	732	0	0	0	0	0	1	0	0	0	0	0	1	0	0	0	0	0	1	0	0	0	0	0	0	1	0	0	0	0	0	0	0	0	0	0	0
N085002	GE	Caninae	Tomentellae	balsamica	Besser	24	N085	6	5	717	760	754	733	0	0	1	0	0	0	0	0	0	0	0	1	0	0	0	0	0	0	0	0	0	1	1	0	1	0	0	0	0	0	0	0	0	0	0	0
N085003	GE	Caninae	Tomentellae	balsamica	Besser	24	N085	6	5	626	761	755	633	0	0	1	0	0	0	0	0	0	0	0	1	0	0	0	0	0	0	0	0	0	1	1	0	1	0	0	0	0	0	0	0	0	0	0	0
N085004	GE	Caninae	Tomentellae	balsamica	Besser	24	N085	6	5	718	762	756	734	0	0	0	0	0	1	1	0	0	0	0	0	0	0	0	0	0	0	0	1	0	0	0	0	1	0	0	0	0	0	0	1	0	0	0	0
N085006	GE	Caninae	Tomentellae	balsamica	Besser	24	N085	6	5	719	763	757	735	0	0	1	0	0	0	0	0	0	0	0	1	0	0	0	0	0	0	0	0	0	1	1	0	1	0	0	0	0	0	0	0	0	0	0	0
N085007	GE	Caninae	Tomentellae	balsamica	Besser	24	N085	6	5	626	761	755	633	0	0	1	0	0	0	0	0	0	0	0	1	0	0	0	0	0	0	0	0	0	1	1	0	1	0	0	0	0	0	0	0	0	0	0	0
N086001	GE	Caninae	Vestitae	tomentosa	Sm.	25	N086	5	4	720	764	758	736	0	0	0	0	0	1	0	0	0	0	0	1	0	0	0	0	0	1	0	0	0	0	0	0	1	0	0	0	0	0	0	0	0	0	0	0
N086002	GE	Caninae	Vestitae	tomentosa	Sm.	25	N086	6	5	721	765	759	737	0	0	0	0	0	1	0	0	0	0	0	1	0	0	0	0	0	1	0	0	0	0	0	0	1	0	0	0	0	0	0	0	0	0	0	0
N086003	GE	Caninae	Vestitae	tomentosa	Sm.	25	N086	6	5	722	766	760	738	0	0	0	0	0	1	0	0	0	0	0	1	0	0	0	0	0	1	0	0	0	0	0	0	1	0	0	0	0	0	0	0	0	0	0	0
N086004	GE	Caninae	Vestitae	tomentosa	Sm.	25	N086	5	4	723	767	761	739	0	0	0	0	0	1	0	0	0	0	0	1	0	0	0	0	0	1	0	0	0	0	0	0	1	0	0	0	0	0	0	0	0	0	0	0
N086005	GE	Caninae	Vestitae	tomentosa	Sm.	25	N086	5	4	724	768	762	740	0	0	0	0	0	1	1	0	0	0	0	0	0	0	0	0	0	1	0	0	0	0	0	0	1	0	0	0	0	0	0	0	0	0	0	0
N086006	GE	Caninae	Vestitae	tomentosa	Sm.	25	N086	5	4	725	769	763	741	0	0	0	0	0	1	0	0	0	0	0	1	0	0	0	0	0	1	0	0	0	0	0	0	1	0	0	0	0	0	0	0	0	0	0	0
N086007	GE	Caninae	Vestitae	tomentosa	Sm.	25	N086	5	4	726	770	764	742	0	0	0	0	0	1	0	0	0	0	0	0	0	1	0	1	0	0	0	0	0	0	0	0	1	0	0	0	0	0	0	0	0	0	0	0
N086008	GE	Caninae	Vestitae	tomentosa	Sm.	25	N086	5	4	723	767	761	739	0	0	0	0	0	1	0	0	0	0	0	1	0	0	0	0	0	1	0	0	0	0	0	0	1	0	0	0	0	0	0	0	0	0	0	0
N087001	GE	Caninae	Rubigineae	agrestis	Savi	1	N087	5	4	629	771	765	636	0	0	0	0	0	1	0	0	0	0	0	1	0	0	0	0	0	0	1	0	0	0	0	0	1	0	0	0	0	0	0	0	0	0	0	0
N089001	GE	Caninae	Rubigineae	rubiginosa	L.	18	N089	5	4	633	772	766	642	0	0	0	0	0	1	0	0	0	0	0	0	0	1	0	0	0	0	1	0	0	0	0	0	1	0	0	0	0	0	1	0	0	0	0	0
N089002	GE	Caninae	Rubigineae	rubiginosa	L.	18	N089	5	4	633	772	766	642	0	0	0	0	0	1	0	0	0	0	0	0	0	1	0	0	0	0	1	0	0	0	0	0	1	0	0	0	0	0	1	0	0	0	0	0
N090001	GE	Caninae	Rubigineae	gremlii	(Christ) Gremli	10	N090	5	4	634	773	767	641	0	0	0	0	0	1	0	0	0	0	0	0	0	1	0	0	0	0	1	0	0	0	0	0	1	0	0	0	0	0	1	0	0	0	0	0
N090002	GE	Caninae	Rubigineae	gremlii	(Christ) Gremli	10	N090	5	4	634	773	767	641	0	0	0	0	0	1	0	0	0	0	0	0	0	1	0	0	0	0	1	0	0	0	0	0	1	0	0	0	0	0	1	0	0	0	0	0
N091001	GE	Caninae	Tomentellae	balsamica	Besser	24	N091	6	5	626	774	768	633	0	0	1	0	0	0	0	0	0	0	0	1	0	0	0	0	0	0	0	0	0	1	1	0	1	0	0	0	0	0	0	0	0	0	0	0
N092001	GE	Caninae	Vestitae	tomentosa	Sm.	25	N092	6	5	727	775	769	743	0	0	0	0	0	1	1	0	0	0	0	0	0	0	0	0	0	1	0	0	0	0	0	0	1	0	0	0	0	0	0	0	0	0	0	0
N092002	GE	Caninae	Vestitae	tomentosa	Sm.	25	N092	6	5	727	775	769	743	0	0	0	0	0	1	1	0	0	0	0	0	0	0	0	0	0	1	0	0	0	0	0	0	1	0	0	0	0	0	0	0	0	0	0	0
N092003	GE	Caninae	Vestitae	tomentosa	Sm.	25	N092	6	5	727	775	769	743	0	0	0	0	0	1	1	0	0	0	0	0	0	0	0	0	0	1	0	0	0	0	0	0	1	0	0	0	0	0	0	0	0	0	0	0
N092004	GE	Caninae	Vestitae	tomentosa	Sm.	25	N092	5	4	728	776	770	744	0	0	0	0	0	1	1	0	0	0	0	0	0	0	0	0	0	1	0	0	0	0	0	0	1	0	0	0	0	0	0	0	0	0	0	0
N092005	GE	Caninae	Vestitae	tomentosa	Sm.	25	N092	5	4	729	777	771	745	0	0	0	0	0	1	1	0	0	0	0	0	0	0	0	0	0	1	0	0	0	0	0	0	1	0	0	0	0	0	0	0	0	0	0	0
N092006	GE	Caninae	Vestitae	tomentosa	Sm.	25	N092	5	4	729	777	771	745	0	0	0	0	0	1	1	0	0	0	0	0	0	0	0	0	0	1	0	0	0	0	0	0	1	0	0	0	0	0	0	0	0	0	0	0
N092007	GE	Caninae	Vestitae	tomentosa	Sm.	25	N092	6	5	730	778	772	746	0	0	0	0	0	1	1	0	0	0	0	0	0	0	0	0	0	1	0	0	0	0	0	0	1	0	0	0	0	0	0	0	0	0	0	0
N092008	GE	Caninae	Vestitae	tomentosa	Sm.	25	N092	5	4	729	777	771	745	0	0	0	0	0	1	1	0	0	0	0	0	0	0	0	0	0	1	0	0	0	0	0	0	1	0	0	0	0	0	0	0	0	0	0	0
N092009	GE	Caninae	Vestitae	tomentosa	Sm.	25	N092	6	5	731	779	773	747	0	0	0	0	0	1	1	0	0	0	0	0	0	0	0	0	0	1	0	0	0	0	0	0	1	0	0	0	0	0	0	0	0	0	0	0
N092010	GE	Caninae	Vestitae	tomentosa	Sm.	25	N092	6	5	732	780	774	748	0	0	0	0	0	1	1	0	0	0	0	0	0	0	0	0	0	1	0	0	0	0	0	0	1	0	0	0	0	0	0	0	0	0	0	0
N092011	GE	Caninae	Vestitae	tomentosa	Sm.	25	N092	5	4	729	777	771	745	0	0	0	0	0	1	1	0	0	0	0	0	0	0	0	0	0	1	0	0	0	0	0	0	1	0	0	0	0	0	0	0	0	0	0	0
N093001	GE	Caninae	Caninae	canina	L.	4	N093	5	4	733	781	775	749	0	0	0	0	0	1	0	0	0	0	0	1	0	0	0	0	0	0	0	1	0	0	0	0	1	0	0	0	0	0	0	0	0	0	0	0
N093002	GE	Caninae	Caninae	canina	L.	4	N093	5	4	734	782	776	750	0	0	0	0	0	1	0	0	0	0	0	1	0	0	0	0	0	0	0	1	0	0	0	0	1	0	0	0	0	0	0	1	0	0	0	0
N093003	GE	Caninae	Caninae	canina	L.	4	N093	5	4	735	783	777	751	0	0	1	0	0	0	0	0	0	0	0	1	0	0	0	0	0	0	0	1	0	0	0	0	1	0	0	0	0	0	0	0	0	0	0	0
N094001	GE	Caninae	Caninae	corymbifera	Borkh.	5	N094	5	4	736	784	778	752	0	0	0	0	0	1	0	0	0	0	0	1	0	0	0	0	0	0	0	1	0	0	0	0	1	0	0	0	0	0	0	0	0	0	0	0
N094003	GE	Caninae	Caninae	corymbifera	Borkh.	5	N094	5	4	736	784	778	752	0	0	0	0	0	1	0	0	0	0	0	1	0	0	0	0	0	0	0	1	0	0	0	0	1	0	0	0	0	0	0	0	0	0	0	0
N094004	GE	Caninae	Caninae	corymbifera	Borkh.	5	N094	6	5	737	785	779	753	0	0	1	0	0	0	0	1	0	0	0	0	0	0	0	0	0	0	0	1	0	0	0	0	1	0	0	0	0	0	0	0	0	0	0	0
N094005	GE	Caninae	Caninae	corymbifera	Borkh.	5	N094	5	4	738	786	780	754	0	0	1	0	0	0	0	1	0	0	0	0	0	0	0	0	0	0	0	1	0	0	0	0	1	0	0	0	0	0	0	0	0	0	0	0
N096001	GE	Caninae	Caninae	canina	L.	4	N096	5	4	739	787	781	755	0	0	1	0	0	0	1	0	0	0	0	0	0	0	0	0	0	0	0	1	0	0	0	0	1	0	0	0	0	0	0	0	0	0	0	0
N096002	GE	Caninae	Caninae	canina	L.	4	N096	6	5	740	788	782	756	0	0	0	0	0	1	1	0	0	0	0	0	0	0	0	0	0	0	0	1	0	0	0	0	1	1	0	0	0	0	0	1	0	0	0	0
N096003	GE	Caninae	Caninae	canina	L.	4	N096	5	4	741	789	783	757	0	0	1	0	0	0	0	0	0	0	0	1	0	0	0	0	0	1	0	0	0	0	0	0	1	0	0	0	0	0	0	0	0	0	0	0
N096004	GE	Caninae	Caninae	canina	L.	4	N096	5	4	742	790	784	758	0	0	0	0	0	1	0	0	0	0	0	1	0	0	0	0	0	0	0	1	0	0	0	0	1	0	0	0	0	0	0	0	0	0	0	0
N097001	GE	Caninae	Caninae	corymbifera	Borkh.	5	N097	5	4	743	791	785	759	0	0	1	0	0	0	0	1	0	0	0	0	0	0	0	0	0	0	0	1	0	0	0	0	1	0	0	0	0	0	0	0	0	0	0	0
N097002	GE	Caninae	Caninae	corymbifera	Borkh.	5	N097	5	4	744	792	786	760	0	0	0	0	0	1	0	0	0	0	0	1	0	0	0	0	0	0	0	0	0	1	0	0	1	0	0	0	0	0	0	1	0	0	0	0
N097003	GE	Caninae	Caninae	corymbifera	Borkh.	5	N097	5	4	745	793	787	761	0	0	0	0	0	1	0	1	0	0	0	0	0	0	0	0	0	0	0	0	0	1	0	0	0	0	0	0	0	0	0	0	0	0	0	0
N097004	GE	Caninae	Caninae	corymbifera	Borkh.	5	N097	5	4	746	794	788	762	0	0	0	0	0	1	0	1	0	0	0	0	0	0	0	0	0	0	0	0	0	1	0	0	0	0	0	0	0	0	0	0	0	0	0	0
N097005	GE	Caninae	Caninae	corymbifera	Borkh.	5	N097	5	4	747	795	789	763	0	0	0	0	0	1	0	0	0	0	0	1	0	0	0	0	0	0	0	1	0	0	0	0	1	0	0	0	0	0	0	0	0	0	0	0
N099002	GE	Caninae	Caninae	canina	L.	4	N099	5	4	748	796	790	764	0	0	1	0	0	0	0	0	0	0	0	1	0	0	0	1	0	0	0	0	0	0	0	0	1	0	0	0	0	0	0	1	0	0	0	0
N099003	GE	Caninae	Caninae	canina	L.	4	N099	5	4	749	797	791	765	0	0	0	0	0	1	0	0	0	0	0	1	0	0	0	0	0	0	0	1	0	0	0	0	1	0	0	0	0	0	0	1	0	0	0	0
N100008	GE	Caninae	Caninae	canina	L.	4	N100	5	4	750	798	792	766	0	0	0	0	0	1	1	0	0	0	0	0	0	0	0	0	0	0	0	1	0	0	0	0	1	0	0	0	0	0	0	1	0	0	0	0
N100010	GE	Caninae	Caninae	canina	L.	4	N100	5	4	751	799	793	767	0	0	0	0	0	1	1	0	0	0	0	0	0	0	0	0	0	0	0	1	0	0	0	0	1	0	0	0	0	0	0	1	0	0	0	0
N100011	GE	Caninae	Caninae	canina	L.	4	N100	5	4	750	798	792	766	0	0	0	0	0	1	1	0	0	0	0	0	0	0	0	0	0	0	0	1	0	0	0	0	1	0	0	0	0	0	0	1	0	0	0	0
N100012	GE	Caninae	Caninae	canina	L.	4	N100	5	4	752	800	794	768	1	0	0	0	0	0	0	0	0	0	0	1	0	0	0	0	0	1	0	0	0	0	0	0	1	0	0	0	0	0	0	1	0	0	0	0
N100013	GE	Caninae	Caninae	canina	L.	4	N100	6	5	753	801	795	769	0	0	1	0	0	0	0	0	0	0	0	1	0	0	0	1	0	0	1	0	0	0	0	0	1	0	0	0	0	0	0	1	0	0	0	0
N100014	GE	Caninae	Caninae	canina	L.	4	N100	5	4	750	798	792	766	0	0	0	0	0	1	1	0	0	0	0	0	0	0	0	0	0	0	0	1	0	0	0	0	1	0	0	0	0	0	0	1	0	0	0	0
N100015	GE	Caninae	Caninae	canina	L.	4	N100	5	4	750	798	792	766	0	0	0	0	0	1	1	0	0	0	0	0	0	0	0	0	0	0	0	1	0	0	0	0	1	0	0	0	0	0	0	1	0	0	0	0
N100016	GE	Caninae	Caninae	canina	L.	4	N100	6	5	753	801	795	769	0	0	1	0	0	0	0	0	0	0	0	1	0	0	0	1	0	0	1	0	0	0	0	0	1	0	0	0	0	0	0	1	0	0	0	0
N100017	GE	Caninae	Caninae	canina	L.	4	N100	5	4	754	802	796	770	0	0	0	0	0	1	0	0	0	0	0	1	0	0	0	0	0	1	0	0	0	0	0	0	1	0	0	0	0	0	0	0	0	0	0	0
N100018	GE	Caninae	Caninae	canina	L.	4	N100	5	4	755	803	797	771	0	0	0	0	0	1	0	0	0	0	0	1	0	0	0	0	0	0	0	1	0	0	0	0	1	0	0	0	0	0	0	1	0	0	0	0
N100019	GE	Caninae	Caninae	canina	L.	4	N100	5	4	755	803	797	771	0	0	0	0	0	1	0	0	0	0	0	1	0	0	0	0	0	0	0	1	0	0	0	0	1	0	0	0	0	0	0	1	0	0	0	0
N100020	GE	Caninae	Caninae	canina	L.	4	N100	6	5	756	804	798	772	1	0	0	0	0	0	0	0	0	0	0	1	0	0	0	0	0	1	0	0	0	0	0	0	1	0	0	0	0	0	0	1	0	0	0	0
N100021	GE	Caninae	Caninae	canina	L.	4	N100	5	4	750	798	792	766	0	0	0	0	0	1	1	0	0	0	0	0	0	0	0	0	0	0	0	1	0	0	0	0	1	0	0	0	0	0	0	1	0	0	0	0
N100022	GE	Caninae	Caninae	canina	L.	4	N100	6	5	757	805	799	773	0	0	0	0	0	1	1	0	0	0	0	0	0	0	0	0	0	0	0	1	0	0	0	0	1	0	0	0	0	0	0	1	0	0	0	0
N100023	GE	Caninae	Caninae	canina	L.	4	N100	6	5	985	1103	1096	1007	0	0	0	0	0	1	1	0	0	0	0	0	0	0	0	0	0	0	0	1	0	0	0	0	1	0	0	0	0	0	0	0	0	0	0	0
N100024	GE	Caninae	Caninae	canina	L.	4	N100	5	4	14	806	800	14	0	0	1	0	0	0	0	0	0	0	0	1	0	0	0	0	0	0	0	1	0	0	0	0	1	0	0	0	0	0	0	1	0	0	0	0
N100025	GE	Caninae	Caninae	canina	L.	4	N100	5	4	758	807	801	774	0	0	0	0	0	1	0	0	0	0	0	1	0	0	0	0	0	0	0	1	0	0	0	0	1	0	0	0	0	0	0	1	0	0	0	0
N100026	GE	Caninae	Caninae	canina	L.	4	N100	6	5	759	808	802	775	0	0	1	0	0	0	0	0	0	0	0	1	0	0	0	0	0	0	0	1	0	0	0	0	1	0	0	0	0	0	0	1	0	0	0	0
N100027	GE	Caninae	Caninae	canina	L.	4	N100	6	5	760	809	803	776	0	0	0	0	0	1	1	0	0	0	0	0	0	0	0	0	0	0	0	1	0	0	0	0	1	0	0	0	0	0	0	1	0	0	0	0
N100029	GE	Caninae	Caninae	canina	L.	4	N100	5	4	14	806	800	14	0	0	1	0	0	0	0	0	0	0	0	1	0	0	0	0	0	0	0	1	0	0	0	0	1	0	0	0	0	0	0	1	0	0	0	0
N100030	GE	Caninae	Caninae	canina	L.	4	N100	5	4	14	806	800	14	0	0	1	0	0	0	0	0	0	0	0	1	0	0	0	0	0	0	0	1	0	0	0	0	1	0	0	0	0	0	0	1	0	0	0	0
N100031	GE	Caninae	Caninae	canina	L.	4	N100	5	4	761	810	804	777	0	0	0	0	0	1	0	0	0	0	0	1	0	0	0	0	0	0	0	1	0	0	0	0	1	0	0	0	0	0	0	1	0	0	0	0
N101001	GE	Caninae	Caninae	canina	L.	4	N101	5	4	762	811	805	778	0	0	0	0	0	1	0	0	0	0	0	1	0	0	0	1	0	0	0	0	0	0	0	0	1	0	0	0	0	0	0	1	0	0	0	0
N101002	GE	Caninae	Caninae	corymbifera	Borkh.	5	N101	5	4	763	812	806	779	0	0	0	0	0	1	1	0	0	0	0	0	0	0	0	0	0	0	0	1	0	0	0	0	1	0	0	0	0	0	0	0	0	0	0	0
N101003	GE	Caninae	Caninae	corymbifera	Borkh.	5	N101	5	4	763	812	806	779	0	0	0	0	0	1	1	0	0	0	0	0	0	0	0	0	0	0	0	1	0	0	0	0	1	0	0	0	0	0	0	0	0	0	0	0
N101004	GE	Caninae	Caninae	corymbifera	Borkh.	5	N101	5	4	764	813	807	780	0	0	0	0	0	1	0	0	0	0	0	1	0	0	0	1	0	0	0	0	0	0	0	0	1	0	0	0	0	0	0	1	0	0	0	0
N101005	GE	Caninae	Caninae	corymbifera	Borkh.	5	N101	6	5	765	814	808	781	0	0	0	0	0	1	0	0	0	0	0	1	0	0	0	1	0	0	0	0	0	0	0	0	1	0	0	0	0	0	0	1	0	0	0	0
N101006	GE	Caninae	Caninae	corymbifera	Borkh.	5	N101	5	4	766	815	809	782	0	0	0	0	0	1	1	0	0	0	0	0	0	0	0	0	0	0	0	1	0	0	0	0	1	0	0	0	0	0	0	0	0	0	0	0
N102001	GE	Caninae	Caninae	corymbifera	Borkh.	5	N102	6	5	767	816	810	783	0	0	0	0	0	1	1	0	0	0	0	0	0	0	0	0	0	0	0	1	0	0	0	0	1	0	0	0	0	0	0	0	0	0	0	0
N102002	GE	Caninae	Tomentellae	balsamica	Besser	24	N102	5	4	768	817	811	784	0	0	0	0	0	1	1	0	0	0	0	0	0	0	0	0	0	0	0	1	0	0	0	0	1	0	0	0	0	0	0	0	0	0	0	0
N102003	GE	Caninae	Tomentellae	balsamica	Besser	24	N102	5	4	769	818	812	785	0	0	0	0	0	1	1	0	0	0	0	0	0	0	0	0	0	0	0	1	0	0	0	0	1	0	0	0	0	0	0	0	0	0	0	0
N102004	GE	Caninae	Tomentellae	balsamica	Besser	24	N102	5	4	770	819	813	786	0	0	0	0	0	1	1	0	0	0	0	0	0	0	0	0	0	0	0	1	0	0	0	0	1	0	0	0	0	0	0	0	0	0	0	0
N102005	GE	Caninae	Tomentellae	balsamica	Besser	24	N102	5	4	771	820	814	787	0	0	0	0	0	1	1	0	0	0	0	0	0	0	0	0	0	0	0	1	0	0	0	0	1	0	0	0	0	0	0	0	0	0	0	0
N102006	GE	Caninae	Tomentellae	balsamica	Besser	24	N102	5	4	772	821	815	788	0	0	0	0	0	1	1	0	0	0	0	0	0	0	0	0	0	0	0	1	0	0	0	0	1	0	0	0	0	0	1	0	0	0	0	0
N102007	GE	Caninae	Tomentellae	balsamica	Besser	24	N102	5	4	768	817	811	784	0	0	0	0	0	1	1	0	0	0	0	0	0	0	0	0	0	0	0	1	0	0	0	0	1	0	0	0	0	0	0	0	0	0	0	0
N102008	GE	Caninae	Tomentellae	balsamica	Besser	24	N102	5	4	773	822	816	789	0	0	0	0	0	1	1	0	0	0	0	0	0	0	0	0	0	0	0	1	0	0	0	0	1	0	0	0	0	0	0	0	0	0	0	0
N102009	GE	Caninae	Tomentellae	balsamica	Besser	24	N102	5	4	773	822	816	789	0	0	0	0	0	1	1	0	0	0	0	0	0	0	0	0	0	0	0	1	0	0	0	0	1	0	0	0	0	0	0	0	0	0	0	0
N103001	GE	Caninae	Caninae	canina	L.	4	N103	6	5	774	823	817	790	0	0	1	0	0	0	0	0	0	0	0	1	0	0	0	1	0	0	1	0	0	0	0	0	1	0	0	0	0	0	0	1	0	0	0	0
N103002	GE	Caninae	Caninae	canina	L.	4	N103	6	5	774	823	817	790	0	0	1	0	0	0	0	0	0	0	0	1	0	0	0	1	0	0	1	0	0	0	0	0	1	0	0	0	0	0	0	1	0	0	0	0
N104001	GE	Caninae	Caninae	corymbifera	Borkh.	5	N104	5	4	775	824	818	791	0	0	0	0	0	1	0	0	0	0	0	1	0	0	0	1	0	0	0	0	0	0	0	0	1	0	0	0	0	0	0	1	0	0	0	0
N105001	GE	Caninae	Vestitae	tomentosa	Sm.	25	N105	5	4	776	825	819	792	0	0	0	0	0	1	1	0	0	0	0	0	0	0	0	1	0	0	0	0	0	0	0	0	1	0	0	0	0	0	0	0	0	0	0	0
N105002	GE	Caninae	Vestitae	tomentosa	Sm.	25	N105	5	4	777	826	820	793	0	0	0	0	0	1	1	0	0	0	0	0	0	0	0	1	0	0	0	0	0	0	0	0	1	0	0	0	0	0	0	0	0	0	0	0
N105003	GE	Caninae	Vestitae	tomentosa	Sm.	25	N105	5	4	776	825	819	792	0	0	0	0	0	1	1	0	0	0	0	0	0	0	0	1	0	0	0	0	0	0	0	0	1	0	0	0	0	0	0	0	0	0	0	0
N105004	GE	Caninae	Vestitae	tomentosa	Sm.	25	N105	5	4	777	826	820	793	0	0	0	0	0	1	1	0	0	0	0	0	0	0	0	1	0	0	0	0	0	0	0	0	1	0	0	0	0	0	0	0	0	0	0	0
N105005	GE	Caninae	Vestitae	tomentosa	Sm.	25	N105	5	4	777	826	820	793	0	0	0	0	0	1	1	0	0	0	0	0	0	0	0	1	0	0	0	0	0	0	0	0	1	0	0	0	0	0	0	0	0	0	0	0
N105006	GE	Caninae	Vestitae	tomentosa	Sm.	25	N105	5	4	776	825	819	792	0	0	0	0	0	1	1	0	0	0	0	0	0	0	0	1	0	0	0	0	0	0	0	0	1	0	0	0	0	0	0	0	0	0	0	0
N105007	GE	Caninae	Vestitae	tomentosa	Sm.	25	N105	5	4	777	826	820	793	0	0	0	0	0	1	1	0	0	0	0	0	0	0	0	1	0	0	0	0	0	0	0	0	1	0	0	0	0	0	0	0	0	0	0	0
N105008	GE	Caninae	Vestitae	tomentosa	Sm.	25	N105	5	4	777	826	820	793	0	0	0	0	0	1	1	0	0	0	0	0	0	0	0	1	0	0	0	0	0	0	0	0	1	0	0	0	0	0	0	0	0	0	0	0
N106001	GE	Caninae	Caninae	canina	L.	4	N106	5	4	778	827	821	794	0	0	0	0	0	0	0	0	0	0	0	1	0	0	0	0	0	0	0	1	0	0	0	0	1	0	0	0	0	0	0	0	0	0	0	0
N106002	GE	Caninae	Caninae	canina	L.	4	N106	5	4	778	827	821	794	0	0	0	0	0	0	0	0	0	0	0	1	0	0	0	0	0	0	0	1	0	0	0	0	1	0	0	0	0	0	0	0	0	0	0	0
N106003	GE	Caninae	Caninae	canina	L.	4	N106	6	5	774	828	822	790	0	0	1	0	0	0	0	0	0	0	0	1	0	0	0	1	0	0	1	0	0	0	0	0	1	0	0	0	0	0	0	1	0	0	0	0
N107001	GE	Caninae	Caninae	corymbifera	Borkh.	5	N107	6	5	779	829	823	795	0	0	1	0	0	0	0	0	0	0	0	1	0	0	0	0	0	0	0	0	0	1	1	0	0	1	0	0	0	0	0	0	0	0	0	0
N107002	GE	Caninae	Caninae	corymbifera	Borkh.	5	N107	6	5	779	829	823	795	0	0	1	0	0	0	0	0	0	0	0	1	0	0	0	0	0	0	0	0	0	1	1	0	0	1	0	0	0	0	0	0	0	0	0	0
N107003	GE	Caninae	Caninae	corymbifera	Borkh.	5	N107	6	5	779	829	823	795	0	0	1	0	0	0	0	0	0	0	0	1	0	0	0	0	0	0	0	0	0	1	1	0	0	1	0	0	0	0	0	0	0	0	0	0
N107004	GE	Caninae	Caninae	corymbifera	Borkh.	5	N107	7	6	780	830	824	796	0	0	1	0	0	0	0	0	0	0	0	1	0	0	0	0	0	0	0	0	0	0	1	0	1	1	0	0	0	0	0	0	0	0	0	0
N108001	GE	Caninae	Caninae	corymbifera	Borkh.	5	N108	6	5	781	831	825	797	0	0	1	0	0	0	0	0	0	0	0	1	0	0	0	0	0	0	0	0	0	1	1	0	1	0	0	0	0	0	0	0	0	0	0	0
N108002	GE	Caninae	Caninae	corymbifera	Borkh.	5	N108	6	5	781	831	825	797	0	0	1	0	0	0	0	0	0	0	0	1	0	0	0	0	0	0	0	0	0	1	1	0	1	0	0	0	0	0	0	0	0	0	0	0
N108003	GE	Caninae	Caninae	corymbifera	Borkh.	5	N108	6	5	782	832	826	798	0	0	1	0	0	0	0	0	0	0	0	1	0	0	0	0	0	0	0	0	0	1	1	0	1	0	0	0	0	0	0	0	0	0	0	0
N108004	GE	Caninae	Caninae	corymbifera	Borkh.	5	N108	6	5	782	832	826	798	0	0	1	0	0	0	0	0	0	0	0	1	0	0	0	0	0	0	0	0	0	1	1	0	1	0	0	0	0	0	0	0	0	0	0	0
N108005	GE	Caninae	Caninae	corymbifera	Borkh.	5	N108	6	5	783	833	827	799	0	0	1	0	0	0	0	0	0	0	0	1	0	0	0	0	0	0	0	1	0	0	0	0	1	0	0	0	0	0	0	0	0	0	0	0
N108006	GE	Caninae	Caninae	corymbifera	Borkh.	5	N108	6	5	781	831	825	797	0	0	1	0	0	0	0	0	0	0	0	1	0	0	0	0	0	0	0	0	0	1	1	0	1	0	0	0	0	0	0	0	0	0	0	0
N108007	GE	Caninae	Caninae	corymbifera	Borkh.	5	N108	6	5	781	831	825	797	0	0	1	0	0	0	0	0	0	0	0	1	0	0	0	0	0	0	0	0	0	1	1	0	1	0	0	0	0	0	0	0	0	0	0	0
N109001	GE	Caninae	Vestitae	tomentosa	Sm.	25	N109	5	4	784	834	828	800	0	0	0	0	0	1	1	0	0	0	0	0	0	0	0	0	0	1	0	0	0	0	0	0	1	0	0	0	0	0	0	0	0	0	0	0
N110001	GE	Caninae	Caninae	corymbifera	Borkh.	5	N110	5	4	785	835	829	801	0	0	0	0	0	1	0	0	0	0	0	1	0	0	0	0	0	0	0	1	0	0	0	0	1	0	0	0	0	0	0	1	0	0	0	0
N111001	GE	Caninae	Caninae	corymbifera	Borkh.	5	N111	6	5	786	836	830	802	0	0	1	0	0	0	0	0	0	0	0	1	0	0	0	0	0	0	0	0	0	1	1	0	1	0	0	0	0	0	0	0	0	0	0	0
N112001	GE	Caninae	Tomentellae	balsamica	Besser	24	N112	5	4	784	837	831	803	0	0	0	0	0	1	1	0	0	0	0	0	0	0	0	0	0	1	0	0	0	0	0	0	1	0	0	0	0	0	0	0	0	0	0	0
N112002	GE	Caninae	Vestitae	tomentosa	Sm.	25	N112	5	4	784	838	831	800	0	0	0	0	0	1	1	0	0	0	0	0	0	0	0	0	0	1	0	0	0	0	0	0	1	0	0	0	0	0	0	0	0	0	0	0
N112003	GE	Caninae	Vestitae	tomentosa	Sm.	25	N112	5	4	784	838	831	800	0	0	0	0	0	1	1	0	0	0	0	0	0	0	0	0	0	1	0	0	0	0	0	0	1	0	0	0	0	0	0	0	0	0	0	0
N112004	GE	Caninae	Vestitae	tomentosa	Sm.	25	N112	5	4	784	838	831	800	0	0	0	0	0	1	1	0	0	0	0	0	0	0	0	0	0	1	0	0	0	0	0	0	1	0	0	0	0	0	0	0	0	0	0	0
N112005	GE	Caninae	Vestitae	tomentosa	Sm.	25	N112	5	4	784	838	831	800	0	0	0	0	0	1	1	0	0	0	0	0	0	0	0	0	0	1	0	0	0	0	0	0	1	0	0	0	0	0	0	0	0	0	0	0
N112006	GE	Caninae	Vestitae	tomentosa	Sm.	25	N112	5	4	787	839	832	804	0	0	0	0	0	1	1	0	0	0	0	0	0	0	0	0	0	1	0	0	0	0	0	0	1	0	0	0	0	0	0	0	0	0	0	0
N112007	GE	Caninae	Vestitae	tomentosa	Sm.	25	N112	5	4	784	838	831	800	0	0	0	0	0	1	1	0	0	0	0	0	0	0	0	0	0	1	0	0	0	0	0	0	1	0	0	0	0	0	0	0	0	0	0	0
N112008	GE	Caninae	Vestitae	tomentosa	Sm.	25	N112	5	4	784	838	831	800	0	0	0	0	0	1	1	0	0	0	0	0	0	0	0	0	0	1	0	0	0	0	0	0	1	0	0	0	0	0	0	0	0	0	0	0
N112009	GE	Caninae	Vestitae	tomentosa	Sm.	25	N112	5	4	784	838	831	800	0	0	0	0	0	1	1	0	0	0	0	0	0	0	0	0	0	1	0	0	0	0	0	0	1	0	0	0	0	0	0	0	0	0	0	0
N112010	GE	Caninae	Vestitae	tomentosa	Sm.	25	N112	6	5	788	840	833	805	0	0	0	0	0	1	1	0	0	0	0	0	0	0	0	0	0	1	0	0	0	0	0	0	1	0	0	0	0	0	0	0	0	0	0	0
N113001	GE	Caninae	Caninae	canina	L.	4	N113	5	4	789	841	834	806	0	0	1	0	0	0	0	0	0	0	0	1	0	0	0	0	0	0	0	1	0	0	0	0	0	1	0	0	0	0	0	0	0	0	0	0
N113002	GE	Caninae	Caninae	canina	L.	4	N113	5	4	790	842	835	807	0	0	1	0	0	0	0	0	0	0	0	1	0	0	0	0	0	0	0	1	0	0	0	0	0	1	0	0	0	0	0	0	0	0	0	0
N114001	GE	Caninae	Caninae	corymbifera	Borkh.	5	N114	5	4	625	843	836	808	0	0	0	0	0	1	1	0	0	0	0	0	0	0	0	0	0	0	0	1	0	0	0	0	1	0	0	0	0	0	0	0	0	0	0	0
N115001	GE	Caninae	Rubigineae	rubiginosa	L.	18	N115	5	4	4	844	837	4	0	0	0	0	0	1	0	0	0	0	0	0	0	1	0	0	0	0	1	0	0	0	0	0	1	0	0	0	0	0	1	0	0	0	0	0
N115002	GE	Caninae	Rubigineae	rubiginosa	L.	18	N115	5	4	791	845	838	809	0	0	0	0	0	1	0	0	0	0	0	0	0	1	0	0	0	0	1	0	0	0	0	0	1	0	0	0	0	0	0	0	0	0	0	0
N115003	GE	Caninae	Rubigineae	rubiginosa	L.	18	N115	5	4	4	844	837	4	0	0	0	0	0	1	0	0	0	0	0	0	0	1	0	0	0	0	1	0	0	0	0	0	1	0	0	0	0	0	1	0	0	0	0	0
N115004	GE	Caninae	Rubigineae	rubiginosa	L.	18	N115	5	4	792	846	839	810	0	0	0	0	0	1	0	0	0	0	0	0	0	1	0	0	0	0	1	0	0	0	0	0	1	0	0	0	0	0	1	0	0	0	0	0
N115005	GE	Caninae	Rubigineae	rubiginosa	L.	18	N115	5	4	4	844	837	4	0	0	0	0	0	1	0	0	0	0	0	0	0	1	0	0	0	0	1	0	0	0	0	0	1	0	0	0	0	0	1	0	0	0	0	0
N115006	GE	Caninae	Rubigineae	rubiginosa	L.	18	N115	5	4	4	844	837	4	0	0	0	0	0	1	0	0	0	0	0	0	0	1	0	0	0	0	1	0	0	0	0	0	1	0	0	0	0	0	1	0	0	0	0	0
N115007	GE	Caninae	Rubigineae	rubiginosa	L.	18	N115	5	4	4	844	837	4	0	0	0	0	0	1	0	0	0	0	0	0	0	1	0	0	0	0	1	0	0	0	0	0	1	0	0	0	0	0	1	0	0	0	0	0
N115008	GE	Caninae	Rubigineae	rubiginosa	L.	18	N115	5	4	4	844	837	4	0	0	0	0	0	1	0	0	0	0	0	0	0	1	0	0	0	0	1	0	0	0	0	0	1	0	0	0	0	0	1	0	0	0	0	0
N116001	GE	Caninae	Tomentellae	balsamica	Besser	24	N116	5	4	793	847	840	811	0	0	0	0	0	1	1	0	0	0	0	0	0	0	0	0	0	0	0	1	0	0	0	0	1	0	0	0	0	0	0	0	0	0	0	0
N116002	GE	Caninae	Tomentellae	balsamica	Besser	24	N116	5	4	625	848	841	632	0	0	0	0	0	1	1	0	0	0	0	0	0	0	0	0	0	0	0	1	0	0	0	0	1	0	0	0	0	0	0	0	0	0	0	0
N117001	GE	Caninae	Caninae	canina	L.	4	N117	5	4	789	849	842	806	0	0	1	0	0	0	0	0	0	0	0	1	0	0	0	0	0	0	0	1	0	0	0	0	0	1	0	0	0	0	0	0	0	0	0	0
N117002	GE	Caninae	Caninae	canina	L.	4	N117	5	4	790	850	843	807	0	0	1	0	0	0	0	0	0	0	0	1	0	0	0	0	0	0	0	1	0	0	0	0	0	1	0	0	0	0	0	0	0	0	0	0
N118001	GE	Caninae	Rubigineae	rubiginosa	L.	18	N118	5	4	4	851	844	4	0	0	0	0	0	1	0	0	0	0	0	0	0	1	0	0	0	0	1	0	0	0	0	0	1	0	0	0	0	0	1	0	0	0	0	0
N118002	GE	Caninae	Rubigineae	rubiginosa	L.	18	N118	5	4	4	851	844	4	0	0	0	0	0	1	0	0	0	0	0	0	0	1	0	0	0	0	1	0	0	0	0	0	1	0	0	0	0	0	1	0	0	0	0	0
N118003	GE	Caninae	Rubigineae	rubiginosa	L.	18	N118	5	4	4	851	844	4	0	0	0	0	0	1	0	0	0	0	0	0	0	1	0	0	0	0	1	0	0	0	0	0	1	0	0	0	0	0	1	0	0	0	0	0
N118004	GE	Caninae	Rubigineae	rubiginosa	L.	18	N118	5	4	4	851	844	4	0	0	0	0	0	1	0	0	0	0	0	0	0	1	0	0	0	0	1	0	0	0	0	0	1	0	0	0	0	0	1	0	0	0	0	0
N118005	GE	Caninae	Rubigineae	rubiginosa	L.	18	N118	5	4	4	851	844	4	0	0	0	0	0	1	0	0	0	0	0	0	0	1	0	0	0	0	1	0	0	0	0	0	1	0	0	0	0	0	1	0	0	0	0	0
N119001	GE	Caninae	Tomentellae	balsamica	Besser	24	N119	5	4	770	852	845	786	0	0	0	0	0	1	1	0	0	0	0	0	0	0	0	0	0	0	0	1	0	0	0	0	1	0	0	0	0	0	0	0	0	0	0	0
N119003	GE	Caninae	Tomentellae	balsamica	Besser	24	N119	6	5	794	853	846	812	0	0	0	0	0	1	1	0	0	0	0	0	0	0	0	0	0	0	0	1	0	0	0	0	1	1	0	0	0	0	0	0	0	0	0	0
N120001	GE	Caninae	Caninae	canina	L.	4	N120	5	4	795	854	847	813	0	0	0	0	0	1	0	0	0	0	0	1	0	0	0	0	0	1	0	0	0	0	0	0	1	0	0	0	0	0	0	0	0	0	0	0
N120002	GE	Caninae	Caninae	canina	L.	4	N120	5	4	796	855	848	814	0	0	0	0	0	1	0	0	0	0	0	1	0	0	0	0	0	0	0	1	0	0	0	0	1	0	0	0	0	0	0	1	0	0	0	0
N120003	GE	Caninae	Caninae	canina	L.	4	N120	5	4	797	856	849	815	0	0	0	0	0	1	0	0	0	0	0	1	0	0	0	0	0	1	0	0	0	0	0	0	1	0	0	0	0	0	0	0	0	0	0	0
N120004	GE	Caninae	Caninae	canina	L.	4	N120	5	4	798	857	850	816	0	0	0	0	0	1	0	0	0	0	0	1	0	0	0	0	0	1	0	0	0	0	0	0	1	0	0	0	0	0	0	0	0	0	0	0
N120005	GE	Caninae	Caninae	canina	L.	4	N120	5	4	799	858	851	817	0	0	1	0	0	0	0	0	0	0	0	1	0	0	0	0	0	1	0	0	0	0	0	0	1	0	0	0	0	0	0	0	0	0	0	0
N121001	GE	Caninae	Caninae	corymbifera	Borkh.	5	N121	5	4	800	859	852	818	0	0	1	0	0	0	0	0	0	0	0	1	0	0	0	0	0	0	0	1	0	0	0	0	1	0	0	0	0	0	0	0	0	0	0	0
N121002	GE	Caninae	Caninae	corymbifera	Borkh.	5	N121	5	4	801	860	853	819	0	0	0	0	0	1	0	0	0	0	0	1	0	0	0	0	0	0	0	1	0	0	0	0	1	0	0	0	0	0	0	0	0	0	0	0
N121003	GE	Caninae	Caninae	corymbifera	Borkh.	5	N121	6	5	802	861	854	820	0	0	0	0	0	1	0	0	0	0	0	1	0	0	0	0	0	1	0	0	0	0	0	0	1	0	0	0	0	0	0	0	0	0	0	0
N121004	GE	Caninae	Caninae	corymbifera	Borkh.	5	N121	5	4	803	862	855	821	0	0	1	0	0	0	0	0	0	0	0	1	0	0	0	0	0	0	0	1	0	0	0	0	1	0	0	0	0	0	0	0	0	0	0	0
N121005	GE	Caninae	Caninae	corymbifera	Borkh.	5	N121	7	6	804	863	856	822	0	0	0	0	0	1	0	0	0	0	0	1	0	0	0	0	0	0	0	1	0	0	0	0	1	0	0	0	0	0	0	0	0	0	0	0
N121006	GE	Caninae	Caninae	corymbifera	Borkh.	5	N121	5	4	805	864	857	823	0	0	0	0	0	1	0	0	0	0	0	1	0	0	0	0	0	0	0	1	0	0	0	0	1	0	0	0	0	0	0	0	0	0	0	0
N122001	GE	Caninae	Caninae	canina	L.	4	N122	5	4	806	865	858	824	0	0	1	0	0	0	1	0	0	0	0	0	0	0	0	0	0	0	0	1	0	0	0	0	1	0	0	0	0	0	0	0	0	0	0	0
N122002	GE	Caninae	Caninae	canina	L.	4	N122	6	5	807	866	859	825	0	0	0	0	0	1	0	0	0	0	0	1	0	0	0	0	0	0	0	1	0	0	0	0	1	0	0	0	0	0	0	0	0	0	0	0
N123001	GE	Caninae	Caninae	corymbifera	Borkh.	5	N123	5	4	808	867	860	826	0	0	1	0	0	0	0	0	0	0	0	1	0	0	0	0	0	0	0	1	0	0	0	0	1	0	0	0	0	0	0	0	0	0	0	0
OB3	HR	Caninae	Rubigineae	micrantha	Sm.	14	OB	6	5	1237	1371	1351	1273	0	0	0	0	0	1	0	0	0	0	0	0	0	1	0	0	0	1	1	0	0	0	0	0	1	0	0	0	0	0	1	0	0	0	0	0
OH1	HR	Caninae	Rubigineae	micrantha	Sm.	14	OH	6	5	1250	1384	1364	1286	0	0	0	0	0	1	0	0	0	0	0	0	0	1	0	0	0	0	1	0	0	0	0	0	1	0	0	0	0	0	1	0	0	0	0	0
OH10	HR	Caninae	Caninae	canina	L.	4	OH	5	4	1238	1372	1352	1274	0	0	1	0	0	0	0	0	0	0	0	1	0	0	0	0	0	0	0	1	0	0	0	0	1	0	0	0	0	0	0	0	0	0	0	0
OH12	HR	Caninae	Caninae	corymbifera	Borkh.	5	OH	6	5	1239	1373	1353	1275	0	0	0	0	0	1	1	0	0	0	0	0	0	0	0	0	0	0	0	1	0	0	0	0	1	0	0	0	0	0	0	0	0	0	0	0
OH13	HR	Caninae	Rubigineae	micrantha	Sm.	14	OH	6	5	1251	1385	1365	1287	0	0	0	0	0	1	0	0	0	0	0	0	0	1	0	0	0	0	1	0	0	0	0	0	1	0	0	0	0	0	1	0	0	0	0	0
OH14	HR	Caninae	Rubigineae	micrantha	Sm.	14	OH	6	5	1252	1386	1366	1288	0	0	0	0	0	1	0	0	0	0	0	0	0	1	0	0	0	0	1	0	0	0	0	0	1	0	0	0	0	0	1	0	0	0	0	0
OH15	HR	Caninae	Caninae	canina	L.	4	OH	5	4	1240	1374	1354	1276	0	0	0	0	0	1	1	0	0	0	0	0	0	0	0	0	0	0	0	1	0	0	0	0	1	0	0	0	0	0	0	0	0	0	0	0
OH16	HR	Caninae	Rubigineae	gremlii	(Christ) Gremli	10	OH	5	4	1253	1387	1367	1289	0	0	0	0	0	1	0	0	0	0	0	0	0	1	0	0	0	0	1	0	0	0	0	0	1	0	0	0	0	0	1	0	0	0	0	0
OH17	HR	Caninae	Rubigineae	gremlii	(Christ) Gremli	10	OH	5	4	1254	1388	1368	1290	0	0	0	0	0	1	0	0	0	0	0	0	0	1	0	0	0	0	1	0	0	0	0	0	1	0	0	0	0	0	1	0	0	0	0	0
OH18	HR	Caninae	Caninae	canina	L.	4	OH	5	4	1241	1375	1355	1277	0	0	0	0	0	1	0	0	0	0	0	1	0	0	0	0	0	1	0	0	0	0	0	0	1	0	0	0	0	0	0	1	0	0	0	0
OH19	HR	Caninae	Caninae	canina	L.	4	OH	6	5	1242	1376	1356	1278	0	0	1	0	0	0	0	0	0	0	0	1	0	0	0	0	0	0	0	1	0	0	0	0	0	1	0	0	0	0	0	0	0	0	0	0
OH2	HR	Caninae	Rubigineae	micrantha	Sm.	14	OH	6	5	1255	1389	1369	1291	0	0	0	0	0	1	0	0	0	0	0	0	0	1	0	0	0	0	1	0	0	0	0	0	1	1	0	0	0	0	1	0	0	0	0	0
OH20	HR	Caninae	Caninae	canina	L.	4	OH	5	4	1243	1377	1357	1279	0	0	0	0	0	1	1	0	0	0	0	0	0	0	0	0	0	0	0	1	0	0	0	0	1	0	0	0	0	0	0	0	0	0	0	0
OH21	HR	Caninae	Rubigineae	micrantha	Sm.	14	OH	6	5	1256	1390	1370	1292	0	0	0	0	0	1	0	0	0	0	0	0	0	1	0	0	0	0	1	0	0	0	0	0	1	0	0	0	0	0	1	0	0	0	0	0
OH22	HR	Caninae	Rubigineae	micrantha	Sm.	14	OH	6	5	1257	1391	1371	1293	0	0	0	0	0	1	0	0	0	0	0	0	0	1	0	0	0	0	1	0	0	0	0	0	1	1	0	0	0	0	1	0	0	0	0	0
OH23	HR	Caninae	Rubigineae	gremlii	(Christ) Gremli	10	OH	5	4	1258	1392	1372	1294	0	0	0	0	0	1	0	0	0	0	0	0	0	1	0	0	0	0	1	0	0	0	0	0	1	0	0	0	0	0	1	0	0	0	0	0
OH24	HR	Caninae	Rubigineae	gremlii	(Christ) Gremli	10	OH	5	4	1258	1392	1372	1294	0	0	0	0	0	1	0	0	0	0	0	0	0	1	0	0	0	0	1	0	0	0	0	0	1	0	0	0	0	0	1	0	0	0	0	0
OH25	HR	Caninae	Rubigineae	gremlii	(Christ) Gremli	10	OH	5	4	1259	1393	1373	1295	0	0	0	0	0	1	0	0	0	0	0	0	0	1	0	0	0	0	1	0	0	0	0	0	1	0	0	0	0	0	1	0	0	0	0	0
OH26	HR	Caninae	Caninae	canina	L.	4	OH	5	4	1244	1378	1358	1280	0	0	1	0	0	0	0	0	0	0	0	1	0	0	0	0	0	0	0	1	0	0	0	0	1	0	0	0	0	0	0	0	0	0	0	0
OH27	HR	Caninae	Caninae	canina	L.	4	OH	6	5	1245	1379	1359	1281	0	0	0	0	0	0	0	1	0	0	0	1	0	0	0	0	0	0	1	1	0	0	0	0	0	1	0	0	0	0	0	0	0	0	0	0
OH28	HR	Caninae	Rubigineae	gremlii	(Christ) Gremli	10	OH	5	4	1050	1394	1374	1073	0	0	0	0	0	1	0	0	0	0	0	0	0	1	0	0	0	0	1	0	0	0	0	0	1	0	0	0	0	0	1	0	0	0	0	0
OH3	HR	Caninae	Caninae	canina	L.	4	OH	5	4	1246	1380	1360	1282	0	0	0	0	0	1	0	0	0	0	0	1	0	0	0	0	0	0	0	1	0	0	0	0	1	0	0	0	0	0	0	1	0	0	0	0
OH30	HR	Caninae	Caninae	canina	L.	4	OH	6	5	1247	1381	1361	1283	0	0	0	0	0	1	1	0	0	0	0	0	0	0	0	0	0	0	0	1	0	0	0	0	1	0	0	0	0	0	0	0	0	0	0	0
OH4	HR	Caninae	Rubigineae	micrantha	Sm.	14	OH	6	5	1260	1395	1375	1296	0	0	0	0	0	1	0	0	0	0	0	0	0	1	0	0	0	0	1	0	0	0	0	0	1	0	0	0	0	0	1	0	0	0	0	0
OH5	HR	Caninae	Rubigineae	micrantha	Sm.	14	OH	5	4	1261	1396	1376	1297	0	0	0	0	0	1	0	0	0	0	0	0	0	1	0	0	0	0	1	0	0	0	0	0	1	0	0	0	0	0	1	0	0	0	0	0
OH6	HR	Caninae	Rubigineae	micrantha	Sm.	14	OH	6	5	1262	1397	1377	1298	0	0	0	0	0	1	0	0	0	0	0	0	0	1	0	0	0	0	1	0	0	0	0	0	1	0	0	0	0	0	1	0	0	0	0	0
OH7	HR	Caninae	Caninae	canina	L.	4	OH	6	5	1248	1382	1362	1284	0	0	1	0	0	0	0	0	0	0	0	1	0	0	0	0	0	0	0	1	0	0	0	0	1	0	0	0	0	0	0	1	0	0	0	0
OH8	HR	Caninae	Rubigineae	micrantha	Sm.	14	OH	6	5	1263	1398	1378	1299	0	0	0	0	0	1	0	0	0	0	0	0	0	1	0	0	0	1	0	0	0	0	0	1	0	0	0	0	0	0	1	0	0	0	0	0
OH9	HR	Caninae	Caninae	canina	L.	4	OH	6	5	1249	1383	1363	1285	0	0	1	0	0	0	0	0	0	0	0	1	0	0	0	1	0	0	0	0	0	0	0	0	1	0	0	0	0	0	0	1	0	0	0	0
OS1	HR	Caninae	Caninae	corymbifera	Borkh.	5	OS	5	4	1264	1399	1379	1300	0	0	0	0	0	1	0	0	0	0	0	1	0	0	0	0	0	0	0	1	0	0	0	0	1	0	0	0	0	0	0	0	0	0	0	0
OS10	HR	Caninae	Rubigineae	agrestis	Savi	1	OS	6	5	1025	1402	1382	1048	0	0	0	0	0	1	0	0	0	0	0	0	0	1	0	0	0	0	1	1	0	0	0	0	1	0	0	0	0	0	0	1	0	0	0	0
OS14	HR	Caninae	Rubigineae	agrestis	Savi	1	OS	6	5	1025	1402	1382	1048	0	0	0	0	0	1	0	0	0	0	0	0	0	1	0	0	0	0	1	1	0	0	0	0	1	0	0	0	0	0	0	1	0	0	0	0
OS18	HR	Caninae	Caninae	canina	L.	4	OS	5	4	1265	1400	1380	1301	0	0	1	0	0	0	0	0	0	0	0	1	0	0	0	0	0	0	0	1	0	0	0	0	1	0	0	0	0	0	0	0	0	0	0	0
OS19	HR	Caninae	Caninae	canina	L.	4	OS	5	4	1266	1401	1381	1302	0	0	0	0	0	1	0	0	0	0	0	1	0	0	0	0	0	0	0	1	0	0	0	0	1	0	0	0	0	0	0	0	0	0	0	0
OS20	HR	Caninae	Rubigineae	agrestis	Savi	1	OS	6	5	1025	1402	1382	1048	0	0	0	0	0	1	0	0	0	0	0	0	0	1	0	0	0	0	1	1	0	0	0	0	1	0	0	0	0	0	0	1	0	0	0	0
OS4	HR	Caninae	Rubigineae	agrestis	Savi	1	OS	6	5	1025	1402	1382	1048	0	0	0	0	0	1	0	0	0	0	0	0	0	1	0	0	0	0	1	1	0	0	0	0	1	0	0	0	0	0	0	1	0	0	0	0
OS5	HR	Caninae	Rubigineae	agrestis	Savi	1	OS	6	5	1025	1402	1382	1048	0	0	0	0	0	1	0	0	0	0	0	0	0	1	0	0	0	0	1	1	0	0	0	0	1	0	0	0	0	0	0	1	0	0	0	0
OS6	HR	Caninae	Rubigineae	agrestis	Savi	1	OS	6	5	1025	1402	1382	1048	0	0	0	0	0	1	0	0	0	0	0	0	0	1	0	0	0	0	1	1	0	0	0	0	1	0	0	0	0	0	0	1	0	0	0	0
OS7	HR	Caninae	Rubigineae	agrestis	Savi	1	OS	6	5	1025	1402	1382	1048	0	0	0	0	0	1	0	0	0	0	0	0	0	1	0	0	0	0	1	1	0	0	0	0	1	0	0	0	0	0	0	1	0	0	0	0
OS8	HR	Caninae	Rubigineae	agrestis	Savi	1	OS	6	5	1025	1402	1382	1048	0	0	0	0	0	1	0	0	0	0	0	0	0	1	0	0	0	0	1	1	0	0	0	0	1	0	0	0	0	0	0	1	0	0	0	0
OW1	HR	Caninae	Caninae	canina	L.	4	OW	6	5	1267	1403	1383	1303	0	0	0	0	0	1	0	0	0	0	0	1	0	0	0	0	0	0	0	1	0	0	0	0	1	1	0	0	0	0	0	0	0	0	0	0
OW10	HR	Caninae	Rubigineae	gremlii	(Christ) Gremli	10	OW	5	4	1273	1409	1389	1309	0	0	0	0	0	1	0	0	0	0	0	0	0	1	0	0	0	0	1	0	0	0	0	0	1	0	0	0	0	0	1	0	0	0	0	0
OW11	HR	Caninae	Rubigineae	gremlii	(Christ) Gremli	10	OW	5	4	1274	1410	1390	1310	0	0	0	0	0	1	0	0	0	0	0	0	0	1	0	0	0	0	1	0	0	0	0	0	1	0	0	0	0	0	1	0	0	0	0	0
OW12	HR	Caninae	Caninae	canina	L.	4	OW	5	4	1268	1404	1384	1304	0	0	0	0	0	1	0	0	0	0	0	1	0	0	0	0	0	0	0	1	0	0	0	0	1	0	0	0	0	0	0	1	0	0	0	0
OW13	HR	Caninae	Rubigineae	micrantha	Sm.	14	OW	5	4	1275	1411	1391	1311	0	0	0	0	0	1	0	0	0	0	0	0	0	1	0	0	0	0	1	0	0	0	0	0	1	0	0	0	0	0	1	0	0	0	0	0
OW14	HR	Caninae	Rubigineae	micrantha	Sm.	14	OW	6	5	1276	1412	1392	1312	0	0	0	0	0	1	0	0	0	0	0	0	0	1	0	0	0	0	1	0	0	0	0	0	1	0	0	0	0	0	1	0	0	0	0	0
OW15	HR	Caninae	Rubigineae	gremlii	(Christ) Gremli	10	OW	5	4	1277	1413	1393	1313	0	0	0	0	0	1	0	0	0	0	0	0	0	1	0	0	0	0	1	0	0	0	0	0	1	0	0	0	0	0	1	0	0	0	0	0
OW16	HR	Caninae	Rubigineae	micrantha	Sm.	14	OW	6	5	1278	1414	1394	1314	0	0	0	0	0	1	0	0	0	0	0	0	0	1	0	0	0	0	1	0	0	0	0	0	1	0	0	0	0	0	1	0	0	0	0	0
OW17	HR	Caninae	Caninae	subcanina	(Christ) Vuk	22	OW	5	4	1269	1405	1385	1305	0	0	0	0	0	1	0	0	0	0	0	1	0	0	0	0	0	0	0	1	0	0	0	0	1	0	0	0	0	0	0	0	0	0	0	0
OW18	HR	Caninae	Rubigineae	gremlii	(Christ) Gremli	10	OW	5	4	1279	1415	1395	1315	0	0	0	0	0	1	0	0	0	0	0	0	0	1	0	0	0	0	1	0	0	0	0	0	1	0	0	0	0	0	1	0	0	0	0	0
OW19	HR	Caninae	Caninae	canina	L.	4	OW	5	4	1270	1406	1386	1306	1	0	0	0	0	0	0	0	0	0	0	1	0	0	0	0	0	0	0	1	0	0	0	0	1	0	0	0	0	0	0	0	0	0	0	0
OW2	HR	Caninae	Rubigineae	gremlii	(Christ) Gremli	10	OW	5	4	1280	1416	1396	1316	0	0	0	0	0	1	0	0	0	0	0	0	0	1	0	0	0	0	1	0	0	0	0	0	1	0	0	0	0	0	1	0	0	0	0	0
OW20	HR	Caninae	Rubigineae	gremlii	(Christ) Gremli	10	OW	5	4	1274	1410	1390	1310	0	0	0	0	0	1	0	0	0	0	0	0	0	1	0	0	0	0	1	0	0	0	0	0	1	0	0	0	0	0	1	0	0	0	0	0
OW3	HR	Caninae	Rubigineae	gremlii	(Christ) Gremli	10	OW	5	4	1280	1416	1396	1316	0	0	0	0	0	1	0	0	0	0	0	0	0	1	0	0	0	0	1	0	0	0	0	0	1	0	0	0	0	0	1	0	0	0	0	0
OW4	HR	Caninae	Rubigineae	gremlii	(Christ) Gremli	10	OW	5	4	1281	1417	1397	1317	0	0	0	0	0	1	0	0	0	0	0	0	0	1	0	0	0	0	1	0	0	0	0	0	0	1	0	0	0	0	1	0	0	0	0	0
OW5	HR	Caninae	Rubigineae	micrantha	Sm.	14	OW	5	4	1275	1411	1391	1311	0	0	0	0	0	1	0	0	0	0	0	0	0	1	0	0	0	0	1	0	0	0	0	0	1	0	0	0	0	0	1	0	0	0	0	0
OW6	HR	Caninae	Caninae	canina	L.	4	OW	5	4	1271	1407	1387	1307	0	0	0	0	0	1	1	0	0	0	0	0	0	0	0	0	0	0	0	1	0	0	0	0	1	0	0	0	0	0	0	0	0	0	0	0
OW7	HR	Caninae	Rubigineae	gremlii	(Christ) Gremli	10	OW	5	4	1282	1418	1398	1318	0	0	0	0	0	1	0	0	0	0	0	0	0	1	0	0	0	0	1	0	0	0	0	0	1	0	0	0	0	0	1	0	0	0	0	0
OW8	HR	Caninae	Caninae	canina	L.	4	OW	5	4	1272	1408	1388	1308	1	0	0	0	0	0	0	0	0	0	0	1	0	0	0	0	0	0	0	1	0	0	0	0	1	0	0	0	0	0	0	0	0	0	0	0
OW9	HR	Caninae	Rubigineae	gremlii	(Christ) Gremli	10	OW	5	4	1274	1410	1390	1310	0	0	0	0	0	1	0	0	0	0	0	0	0	1	0	0	0	0	1	0	0	0	0	0	1	0	0	0	0	0	1	0	0	0	0	0
PC1	HR	Caninae	Caninae	canina	L.	4	PC	5	4	1283	1419	1399	1319	0	0	1	0	0	0	0	0	0	0	0	1	0	0	0	1	0	0	0	0	0	0	0	0	1	0	0	0	0	0	0	1	0	0	0	0
PC10	HR	Caninae	Caninae	corymbifera	Borkh.	5	PC	5	4	1284	1420	1400	1320	0	0	1	0	0	0	0	0	0	0	0	1	0	0	0	0	0	0	0	1	0	0	0	0	1	0	0	0	0	0	0	0	0	0	0	0
PC11	HR	Caninae	Caninae	canina	L.	4	PC	5	4	1283	1419	1399	1319	0	0	1	0	0	0	0	0	0	0	0	1	0	0	0	1	0	0	0	0	0	0	0	0	1	0	0	0	0	0	0	1	0	0	0	0
PC12	HR	Caninae	Caninae	canina	L.	4	PC	5	4	1283	1419	1399	1319	0	0	1	0	0	0	0	0	0	0	0	1	0	0	0	1	0	0	0	0	0	0	0	0	1	0	0	0	0	0	0	1	0	0	0	0
[truncated: 616 more rows]
[truncated: 200 more columns]

## Sheet: SiteData
Site	Lat	Long	Source	MLGs	All	E	H	R	4	125	1660	1120	149	599	1232	1234	625	626	219	1665	1664	634	629	519	633	774	419	420	421	422	310	423	424	417	62	427	429	418	1236	416	1630	131	709	132	133	134	135	128	1669
1	53.9296	11.6928	map	4	14	0.863698	1.19734	0.230769	0	0	0	0	0	0	0	0	0	0	0	0	0	0	0	0	0	0	0	0	0	0	0	0	0	0	0	0	0	0	0	0	0	0	0	0	0	0	0	0	0
2	54.0743	11.6341	map	2	8	0.543564	0.37677	0.142857	0	0	0	0	0	0	0	0	0	0	0	0	0	0	0	0	0	0	0	0	0	0	0	0	0	0	0	0	0	0	0	0	0	0	0	0	0	0	0	0	0
3	54.4415	12.8855	map	2	8	0.811278	0.562335	0.142857	0	0	0	0	0	0	0	0	0	0	0	0	0	0	0	0	0	0	0	0	0	0	0	0	0	0	0	0	0	0	0	0	0	0	0	0	0	0	0	0	0
4	57.7101	16.7665	authors	10	10	1	2.30259	1	0	0	0	0	0	0	0	0	0	0	0	0	0	0	0	0	0	0	0	0	0	0	0	0	0	0	0	0	0	0	0	0	0	0	0	0	0	0	0	0	0
5	57.7587	16.6335	map	12	12	1	2.48491	1	0	0	0	0	0	0	0	0	0	0	0	0	0	0	0	0	0	0	0	0	0	0	0	0	0	0	0	0	0	0	0	0	1	0	0	0	0	0	0	0	0
6	55.6852	14.2263	map	10	22	0.849828	1.9568	0.428571	0	0	0	0	0	0	0	0	0	0	0	0	0	0	0	0	0	0	0	0	0	0	0	0	0	0	0	0	0	0	0	0	2	0	0	0	0	0	0	0	0
7	54.7866	9.91765	map	10	11	0.98666	2.27187	0.9	0	0	0	0	0	0	0	0	0	0	0	0	0	0	0	0	0	0	0	0	0	0	0	0	0	0	0	0	0	0	0	0	0	0	0	0	0	0	0	0	0
8	56.6657	16.3134	map	3	4	0.946395	1.03972	0.666667	0	0	0	0	0	0	0	0	0	0	0	0	0	0	0	0	0	0	0	0	0	0	0	0	0	0	0	0	0	0	0	0	0	0	0	0	0	0	0	0	0
9	57.3872	9.72801	map	1	1	NA	0	NA	0	0	0	0	0	0	0	0	0	0	0	0	0	0	0	0	0	0	0	0	0	0	0	0	0	0	0	0	0	0	0	0	0	0	0	0	0	0	0	0	0
10	56.0733	12.4454	map	2	3	0.918296	0.636514	0.5	0	0	0	0	0	0	0	0	0	0	0	0	0	0	0	0	0	0	0	0	0	0	0	0	0	0	0	0	0	0	0	0	0	0	0	0	0	0	0	0	0
11	46.3562	7.9835	map	14	21	0.882842	2.32987	0.65	0	0	7	0	0	0	0	0	0	0	0	1	2	0	0	0	0	0	0	0	0	0	0	0	0	0	0	0	0	0	0	0	0	0	0	0	0	0	0	0	1
12	46.2751	7.86252	map	23	26	0.981668	3.07801	0.88	0	0	0	0	0	0	0	0	0	0	0	0	2	0	0	0	0	0	0	0	0	0	0	0	0	0	0	0	0	0	0	0	0	0	0	0	0	0	0	0	0
13	46.2051	7.69601	map	6	7	0.975504	1.74787	0.833333	0	0	2	0	0	0	0	0	0	0	0	0	0	0	0	0	0	0	0	0	0	0	0	0	0	0	0	0	0	0	0	0	0	0	0	0	0	0	0	0	0
14	46.1969	7.851	map	11	15	0.946082	2.26861	0.714286	0	0	3	0	0	0	0	0	0	0	0	1	0	0	0	0	0	0	0	0	0	0	0	0	0	0	0	0	0	0	0	0	0	0	0	0	0	0	0	0	0
15	46.1964	8.13861	map	10	24	0.81303	1.87207	0.391304	0	0	10	0	0	0	0	0	0	0	0	1	1	0	0	0	0	0	0	0	0	0	0	0	0	0	0	0	0	0	0	0	0	0	0	0	0	0	0	0	4
16	46.3832	8.14931	map	5	6	0.969724	1.56071	0.8	0	0	2	0	0	0	0	0	0	0	0	0	0	0	0	0	0	0	0	0	0	0	0	0	0	0	0	0	0	0	0	0	0	0	0	0	0	0	0	0	0
As	38.7123	48.4243	authors	1	1	NA	0	NA	0	0	0	0	0	0	0	0	0	0	0	0	0	0	0	0	0	0	0	0	0	0	0	0	0	0	0	0	0	0	0	0	0	0	0	0	0	0	0	0	0
B001	51.3649	3.36234	authors	1	1	NA	0	NA	0	0	0	0	0	0	0	0	0	0	0	0	0	0	0	0	0	0	0	0	0	0	0	0	0	0	0	0	0	0	0	0	0	0	0	0	0	0	0	0	0
B002	51.3649	3.36234	authors	3	3	1	1.09861	1	0	0	0	0	0	0	0	0	0	0	0	0	0	0	0	0	0	0	0	0	0	0	0	0	0	0	0	0	0	0	0	0	0	0	0	0	0	0	0	0	0
B003	51.3649	3.36234	authors	2	5	0.721928	0.500402	0.25	4	0	0	0	0	0	0	0	0	0	0	0	0	0	0	0	0	0	0	0	0	0	0	0	0	0	0	0	0	0	0	0	0	0	0	0	0	0	0	0	0
B004	50.9908	3.55283	mean	20	29	0.903412	2.70638	0.678571	0	0	0	0	0	0	0	0	0	0	0	0	0	0	0	0	0	0	0	0	0	0	0	0	0	0	0	0	0	0	0	0	0	0	0	0	0	0	0	0	0
B005	50.7738	3.76941	mean	4	4	1	1.38629	1	0	0	0	0	0	0	0	0	0	0	0	0	0	0	0	0	0	0	0	0	0	0	0	0	0	0	0	0	0	0	0	0	0	0	0	0	0	0	0	0	0
B007	50.9071	5.69245	mean	19	28	0.919664	2.70789	0.666667	0	0	0	0	0	0	0	0	0	0	0	0	0	0	0	0	0	0	0	0	0	0	0	0	0	0	0	0	0	0	0	0	0	0	0	0	0	0	0	0	0
B008	51.0932	2.56536	authors	1	1	NA	0	NA	1	0	0	0	0	0	0	0	0	0	0	0	0	0	0	0	0	0	0	0	0	0	0	0	0	0	0	0	0	0	0	0	0	0	0	0	0	0	0	0	0
B009	50.7478	5.28806	authors	2	2	1	0.693147	1	0	0	0	0	0	0	0	0	0	0	0	0	0	0	0	0	0	0	0	0	0	0	0	0	0	0	0	0	0	0	0	0	0	0	0	0	0	0	0	0	0
B010	50.7478	5.28806	authors	2	2	1	0.693147	1	0	0	0	0	0	0	0	0	0	0	0	0	0	0	0	0	0	0	0	0	0	0	0	0	0	0	0	0	0	0	0	0	0	0	0	0	0	0	0	0	0
B011	50.7478	5.28806	authors	1	1	NA	0	NA	0	0	0	0	0	0	0	0	0	0	0	0	0	0	0	0	0	0	0	0	0	0	0	0	0	0	0	0	0	0	0	0	0	0	0	0	0	0	0	0	0
B014	50.7465	2.78509	authors	1	2	NA	0	0	0	0	0	0	0	0	0	0	0	0	0	0	0	0	0	0	0	0	0	0	0	0	0	0	0	0	0	0	0	0	0	0	0	0	0	0	0	0	0	0	0
B015	50.7465	2.78509	authors	1	1	NA	0	NA	0	0	0	0	0	0	0	0	0	0	0	0	0	0	0	0	0	0	0	0	0	0	0	0	0	0	0	0	0	0	0	0	0	0	0	0	0	0	0	0	0
B019	50.7399	2.87753	mean	2	2	1	0.693147	1	0	0	0	0	0	0	0	0	0	0	0	0	0	0	0	0	0	0	0	0	0	0	0	0	0	0	0	0	0	0	0	0	0	0	0	0	0	0	0	0	0
B020	50.7399	2.87753	B019	1	1	NA	0	NA	0	0	0	0	0	0	0	0	0	0	0	0	0	0	0	0	0	0	0	0	0	0	0	0	0	0	0	0	0	0	0	0	0	0	0	0	0	0	0	0	0
B021	50.7399	2.87753	B019	1	1	NA	0	NA	0	0	0	0	0	0	0	0	0	0	0	0	0	0	0	0	0	0	0	0	0	0	0	0	0	0	0	0	0	0	0	0	0	0	0	0	0	0	0	0	0
B022	50.8212	5.68551	authors	2	2	1	0.693147	1	0	0	0	0	0	0	0	0	0	0	0	0	0	0	0	0	0	0	0	0	0	0	0	0	0	0	0	0	0	0	0	0	0	0	0	0	0	0	0	0	0
B024	50.8212	5.68551	authors	1	3	NA	0	0	3	0	0	0	0	0	0	0	0	0	0	0	0	0	0	0	0	0	0	0	0	0	0	0	0	0	0	0	0	0	0	0	0	0	0	0	0	0	0	0	0
B025	50.8212	5.68551	authors	2	2	1	0.693147	1	0	0	0	0	0	0	0	0	0	0	0	0	0	0	0	0	0	0	0	0	0	0	0	0	0	0	1	0	0	0	0	0	0	0	0	0	0	0	0	0	0
B028	50.8212	5.68551	authors	4	5	0.960964	1.33218	0.75	2	0	0	0	0	0	0	0	0	0	0	0	0	0	0	0	0	0	0	0	0	0	0	0	0	0	0	0	0	0	0	0	0	0	0	0	0	0	0	0	0
B029	50.8212	5.68551	authors	1	1	NA	0	NA	0	0	0	0	0	0	0	0	0	0	0	0	0	0	0	0	0	0	0	0	0	0	0	0	0	0	0	0	0	0	0	0	0	0	0	0	0	0	0	0	0
B032	51.1189	2.65685	authors	1	2	NA	0	0	0	0	0	0	0	0	0	0	0	0	0	0	0	0	0	0	0	0	0	0	0	0	0	0	0	0	0	0	0	0	0	0	0	0	0	0	0	0	0	0	0
B033	51.1237	2.70292	B034	2	4	0.811278	0.562335	0.333333	0	0	0	0	0	0	0	0	0	0	0	0	0	0	0	0	0	0	0	0	0	0	0	0	0	0	0	0	0	0	0	0	0	0	0	0	0	0	0	0	0
B034	51.1237	2.70292	mean	5	5	1	1.60944	1	0	0	0	0	0	0	0	0	0	0	0	0	0	0	0	0	0	0	0	0	0	0	0	0	0	0	0	0	0	0	0	0	0	0	0	0	0	0	0	0	0
B037	51.1126	2.66379	authors	1	1	NA	0	NA	0	0	0	0	0	0	0	0	0	0	0	0	0	0	0	0	0	0	0	0	0	0	0	0	0	0	0	0	0	0	0	0	0	0	0	0	0	0	0	0	0
B039	51.0329	5.13619	authors	1	1	NA	0	NA	0	0	0	0	0	0	0	0	0	0	0	0	0	0	0	0	0	0	0	0	0	0	0	0	0	0	0	0	0	0	0	0	0	0	0	0	0	0	0	0	0
B041	50.7598	5.26769	authors	1	1	NA	0	NA	0	0	0	0	0	0	0	0	0	0	0	0	0	0	0	0	0	0	0	0	0	0	0	0	0	0	0	0	0	0	0	0	0	0	0	0	0	0	0	0	0
B043	51.1798	2.80042	mean	2	2	1	0.693147	1	0	0	0	0	0	0	0	0	0	0	0	0	0	0	0	0	0	0	0	0	0	0	0	0	0	0	0	0	0	0	0	0	0	0	0	0	0	0	0	0	0
B048	51.1312	2.69101	mean	8	11	0.971326	2.01981	0.7	0	0	0	0	0	0	0	0	0	0	0	0	0	0	0	0	0	0	0	0	0	0	0	0	0	0	0	0	0	0	0	0	0	0	0	0	0	0	0	0	0
B049	51.123	2.70221	mean	5	6	0.969724	1.56071	0.8	0	0	0	0	0	0	0	0	0	0	0	0	0	0	0	0	0	0	0	0	0	0	0	0	0	0	0	0	0	0	0	0	0	0	0	0	0	0	0	0	0
B052	50.0916	4.56747	authors	1	1	NA	0	NA	0	0	0	0	0	0	0	0	0	0	0	0	0	0	0	0	0	0	0	0	0	0	0	0	0	0	0	0	0	0	0	0	0	0	0	0	0	0	0	0	0
B053	50.0725	4.57769	mean	23	26	0.988086	3.09814	0.88	0	0	0	0	0	0	0	0	0	0	0	0	0	0	0	0	0	0	0	0	0	0	0	0	0	0	0	0	0	0	0	0	0	0	0	0	0	0	0	0	0
B054	50.0754	4.57278	mean	8	8	1	2.07944	1	0	0	0	0	0	0	0	0	0	0	0	0	0	0	0	0	0	0	0	0	0	0	0	0	0	0	0	0	0	0	0	0	0	0	0	0	0	0	0	0	0
Bd	48.9426	10.7257	mean	18	20	0.979438	2.83094	0.894737	0	0	0	0	0	0	0	0	0	0	0	0	0	0	0	0	0	0	0	0	0	0	0	0	0	0	0	0	0	0	0	0	0	0	0	0	0	0	0	0	0
C-AuW	46.3832	8.14931	map	2	4	0.811278	0.562335	0.333333	0	3	0	0	0	0	0	0	0	0	0	0	0	0	0	0	0	0	0	0	0	0	0	0	0	0	0	0	0	0	0	0	0	0	0	0	0	0	0	0	0
C-GoW	46.1888	8.099	map	1	5	NA	0	0	0	5	0	0	0	0	0	0	0	0	0	0	0	0	0	0	0	0	0	0	0	0	0	0	0	0	0	0	0	0	0	0	0	0	0	0	0	0	0	0	0
C-GrW	46.1969	7.851	map	4	5	0.960964	1.33218	0.75	0	2	0	0	0	0	0	0	0	0	0	0	0	0	0	0	0	0	0	0	0	0	0	0	0	0	0	0	0	0	0	0	0	0	0	0	0	0	0	1	0
C-LoW	46.4108	7.79735	map	3	5	0.864974	0.950271	0.5	0	3	0	0	0	0	0	0	0	0	0	0	0	0	0	0	0	0	0	0	0	0	0	0	0	0	0	0	0	0	0	0	0	1	0	1	0	0	0	0	0
C-TuW	46.2486	7.71529	map	4	5	0.960964	1.33218	0.75	0	2	0	0	0	0	0	0	0	0	0	0	0	0	0	0	0	0	0	0	0	0	0	0	0	0	0	0	0	0	0	0	0	0	0	0	1	1	1	0	0
CH1	NA	NA	missing	1	5	NA	0	0	0	5	0	0	0	0	0	0	0	0	0	0	0	0	0	0	0	0	0	0	0	0	0	0	0	0	0	0	0	0	0	0	0	0	0	0	0	0	0	0	0
CH2	NA	NA	missing	4	5	0.960964	1.33218	0.75	0	2	0	0	0	0	0	0	0	0	0	0	0	0	0	0	0	0	0	0	0	0	0	0	0	0	0	0	0	0	0	0	0	0	0	0	0	0	0	1	0
CH3	NA	NA	missing	3	4	0.946395	1.03972	0.666667	0	2	0	0	0	0	0	0	0	0	0	0	0	0	0	0	0	0	0	0	0	0	0	0	0	0	0	0	0	0	0	0	0	0	0	0	0	0	0	0	0
CH4	NA	NA	missing	3	5	0.864974	0.950271	0.5	0	3	0	0	0	0	0	0	0	0	0	0	0	0	0	0	0	0	0	0	0	0	0	0	0	0	0	0	0	0	0	0	0	1	0	1	0	0	0	0	0
CH5	NA	NA	missing	4	5	0.960964	1.33218	0.75	0	2	0	0	0	0	0	0	0	0	0	0	0	0	0	0	0	0	0	0	0	0	0	0	0	0	0	0	0	0	0	0	0	0	0	0	1	1	1	0	0
CP	50.0196	14.5091	mean	9	13	0.885633	1.94593	0.666667	0	0	0	0	0	0	0	0	0	0	0	0	0	0	0	0	0	0	0	0	0	0	0	0	0	0	0	0	0	0	0	0	0	0	0	0	0	0	0	0	0
CS	49.2737	13.9127	mean	13	19	0.898909	2.30566	0.666667	0	0	0	0	0	0	0	0	0	0	0	0	0	0	0	0	0	0	0	0	0	0	0	0	0	0	0	0	0	0	0	0	0	0	0	0	0	0	0	0	0
CZ	49.1553	13.8704	mean	25	27	0.992007	3.19315	0.923077	0	0	0	0	0	0	0	0	0	0	0	0	0	0	0	0	0	0	0	0	0	0	0	0	0	0	0	0	0	0	0	0	0	0	0	0	0	0	0	0	0
D-FeBS	54.4702	11.1559	map	8	29	0.744549	1.54825	0.25	0	0	0	0	13	0	0	0	0	0	0	0	0	0	0	0	0	0	0	0	0	0	0	0	0	0	0	0	0	0	0	0	0	0	0	0	0	0	0	0	0
D-MaB	50.1257	9.97115	map	13	30	0.914803	2.34642	0.413793	0	0	0	0	0	0	0	0	0	0	0	0	0	0	0	0	0	0	1	2	4	2	0	2	2	4	0	1	2	7	0	1	0	0	0	0	0	0	0	0	0
D001	54.3105	10.638	authors	4	4	1	1.38629	1	0	0	0	0	0	0	0	0	0	0	0	0	0	0	0	0	0	0	0	0	0	0	0	0	0	0	0	0	0	0	0	0	0	0	0	0	0	0	0	0	0
D002	54.3105	10.638	authors	2	3	0.918296	0.636514	0.5	0	0	0	0	0	0	0	0	0	0	0	0	0	0	0	0	0	0	0	0	0	0	0	0	0	0	0	0	0	0	0	0	0	0	0	0	0	0	0	0	0
D003	54.2971	10.6869	authors	1	2	NA	0	0	0	0	0	0	0	0	0	0	0	0	0	0	0	0	0	0	0	0	0	0	0	0	0	0	0	0	0	0	0	0	0	0	0	0	0	0	0	0	0	0	0
D004	54.2971	10.6869	authors	1	2	NA	0	0	0	0	0	0	0	0	0	0	0	0	0	0	0	0	0	0	0	0	0	0	0	0	0	0	0	0	0	0	0	0	0	0	0	0	0	0	0	0	0	0	0
D005	54.2971	10.6869	authors	2	5	0.721928	0.500402	0.25	0	0	0	0	0	0	0	0	0	0	0	0	0	0	0	0	0	0	0	0	0	0	0	0	0	0	0	0	0	0	0	0	0	0	0	0	0	0	0	0	0
D006	54.3105	10.638	authors	4	5	0.960964	1.33218	0.75	0	0	0	0	2	0	0	0	0	0	0	0	0	0	0	0	0	0	0	0	0	0	0	0	0	0	0	0	0	0	0	0	0	0	0	0	0	0	0	0	0
D008	53.6219	11.3967	authors	3	5	0.864974	0.950271	0.5	3	0	0	0	0	0	0	0	0	0	0	0	0	0	0	0	0	0	0	0	0	0	0	0	0	0	0	0	0	0	0	0	0	0	0	0	0	0	0	0	0
D009	53.686	11.5287	mean	14	16	0.972544	2.5666	0.866667	0	0	0	0	0	0	0	0	0	0	0	0	0	0	0	0	0	0	0	0	0	0	0	0	0	0	0	0	0	0	0	0	0	0	0	0	0	0	0	0	0
D010	53.4441	12.1224	authors	1	1	NA	0	NA	0	0	0	0	0	0	0	0	0	0	0	0	0	0	0	0	0	0	0	0	0	0	0	0	0	0	0	0	0	0	0	0	0	0	0	0	0	0	0	0	0
D011	53.4441	12.1224	authors	4	5	0.960964	1.33218	0.75	0	0	0	0	0	0	0	0	0	0	0	0	0	0	0	0	0	0	0	0	0	0	0	0	0	0	0	0	0	0	0	0	0	0	0	0	0	0	0	0	0
D012	53.4441	12.1224	authors	2	5	0.721928	0.500402	0.25	0	0	0	0	0	0	0	0	0	0	0	0	0	0	0	0	0	0	0	0	0	0	0	0	0	0	0	0	0	0	0	0	0	0	0	0	0	0	0	0	0
D013	54.2577	13.083	authors	1	3	NA	0	0	0	0	0	0	0	0	0	0	0	0	0	0	0	0	0	0	0	0	0	0	0	0	0	0	0	0	0	0	0	0	0	0	0	0	0	0	0	0	0	0	0
D014	49.1892	8.00665	authors	3	6	0.78969	0.867563	0.4	0	0	0	0	0	0	0	0	0	0	0	0	0	0	0	0	0	0	0	0	0	0	0	0	0	0	0	0	0	0	0	0	0	0	0	0	0	0	0	0	0
D015	49.1892	8.00665	authors	5	5	1	1.60944	1	0	0	0	0	0	0	0	0	0	0	0	0	0	0	0	0	0	0	0	0	0	0	0	0	0	0	0	0	0	0	0	0	0	0	0	0	0	0	0	0	0
D017	49.193	8.80532	authors	5	5	1	1.60944	1	0	0	0	0	0	0	0	0	0	0	0	0	0	0	0	0	0	0	0	0	0	0	0	0	0	0	0	0	0	0	0	0	0	0	0	0	0	0	0	0	0
D018	49.1928	8.80387	mean	2	2	1	0.693147	1	0	0	0	0	0	0	0	0	0	0	0	0	0	0	0	0	0	0	0	0	0	0	0	0	0	0	0	0	0	0	0	0	0	0	0	0	0	0	0	0	0
D019	49.193	8.80532	authors	1	2	NA	0	0	0	0	0	0	0	0	0	0	0	0	0	0	0	0	0	0	0	0	0	0	0	0	0	0	0	0	0	0	0	0	0	0	0	0	0	0	0	0	0	0	0
D020	49.193	8.80532	authors	2	2	1	0.693147	1	0	0	0	0	0	0	0	0	0	0	0	0	0	0	0	0	0	0	0	0	0	0	0	0	0	0	0	0	0	0	0	0	0	0	0	0	0	0	0	0	0
D021	49.193	8.80532	authors	3	3	1	1.09861	1	0	0	0	0	0	0	0	0	0	0	0	0	0	0	0	0	0	0	0	0	0	0	0	0	0	0	0	0	0	0	0	0	0	0	0	0	0	0	0	0	0
D022	49.1757	8.8093	mean	2	2	1	0.693147	1	0	0	0	0	0	0	0	0	0	0	0	0	0	0	0	0	0	0	0	0	0	0	0	0	0	0	0	0	0	0	0	0	0	0	0	0	0	0	0	0	0
D023	49.1761	8.8126	authors	1	1	NA	0	NA	0	0	0	0	0	0	0	0	0	0	0	0	0	0	0	0	0	0	0	0	0	0	0	0	0	0	0	0	0	0	0	0	0	0	0	0	0	0	0	0	0
D026	54.7831	9.93858	mean	14	15	0.991123	2.61563	0.928571	0	0	0	0	0	0	0	0	0	0	0	0	0	0	0	0	0	0	0	0	0	0	0	0	0	0	0	0	0	0	0	0	0	0	0	0	0	0	0	0	0
D027	54.7763	9.95823	authors	1	1	NA	0	NA	0	0	0	0	0	0	0	0	0	0	0	0	0	0	0	0	0	0	0	0	0	0	0	0	0	0	0	0	0	0	0	0	0	0	0	0	0	0	0	0	0
D028	54.7763	9.95823	authors	1	1	NA	0	NA	0	0	0	0	0	0	0	0	0	0	0	0	0	0	0	0	0	0	0	0	0	0	0	0	0	0	0	0	0	0	0	0	0	0	0	0	0	0	0	0	0
D029	54.7763	9.95823	authors	2	3	0.918296	0.636514	0.5	0	0	0	0	0	0	0	0	0	0	0	0	0	0	0	0	0	0	0	0	0	0	0	0	0	0	0	0	0	0	0	0	0	0	0	0	0	0	0	0	0
D030	54.7763	9.95823	authors	1	1	NA	0	NA	0	0	0	0	0	0	0	0	0	0	0	0	0	0	0	0	0	0	0	0	0	0	0	0	0	0	0	0	0	0	0	0	0	0	0	0	0	0	0	0	0
D031	54.3794	10.5397	authors	2	3	0.918296	0.636514	0.5	0	0	0	0	0	0	0	0	0	0	0	0	0	0	0	0	0	0	0	0	0	0	0	0	0	0	0	0	0	0	0	0	0	0	0	0	0	0	0	0	0
D032	54.3794	10.5397	authors	1	1	NA	0	NA	0	0	0	0	0	0	0	0	0	0	1	0	0	0	0	0	0	0	0	0	0	0	0	0	0	0	0	0	0	0	0	0	0	0	0	0	0	0	0	0	0
D033	51.7269	11.1952	map	1	1	NA	0	NA	0	0	0	0	0	0	0	0	0	0	0	0	0	0	0	0	0	0	0	0	0	0	0	0	0	0	0	0	0	0	0	0	0	0	0	0	0	0	0	0	0
D034-EU	48.5058	8.93482	map	2	30	0.210842	0.146145	0.0344828	0	0	0	0	0	0	0	0	0	0	0	0	0	0	0	0	0	0	0	0	0	0	0	0	0	0	0	0	0	0	0	0	0	0	0	0	0	0	0	0	0
D035-EU	48.5086	8.8762	map	6	24	0.764194	1.36925	0.217391	0	0	0	0	0	0	0	0	0	0	0	0	0	0	0	0	0	0	0	0	0	0	0	0	0	0	0	0	0	0	0	0	0	0	0	0	0	0	0	0	0
D037	51.5829	9.93135	authors	2	5	0.721928	0.500402	0.25	0	0	0	0	0	0	0	0	0	0	0	0	0	0	0	0	0	0	0	0	0	0	0	0	0	0	0	0	0	0	0	0	0	0	0	0	0	0	0	0	0
D037-EU	51.5835	9.93092	map	17	30	0.939513	2.66184	0.551724	0	0	0	0	0	0	0	0	0	0	0	0	0	0	0	0	0	0	0	0	0	0	0	0	0	0	0	0	0	0	0	0	0	0	0	0	0	0	0	0	0
D038	51.351	9.2699	authors	3	5	0.864974	0.950271	0.5	0	0	0	0	0	0	0	0	0	0	0	0	0	0	0	0	0	0	0	0	0	0	0	0	0	0	0	0	0	0	0	0	0	0	0	0	0	0	0	0	0
D039	51.4364	9.93433	authors	4	5	0.960964	1.33218	0.75	0	0	0	0	0	0	0	0	0	0	0	0	0	0	0	0	0	0	0	0	0	0	0	0	0	0	0	0	0	0	0	0	0	0	0	0	0	0	0	0	0
D040	51.4896	10.0001	authors	5	5	1	1.60944	1	0	0	0	0	0	0	0	0	0	0	0	0	0	0	0	0	0	0	0	0	0	0	0	0	0	0	0	0	0	0	0	0	0	0	0	0	0	0	0	0	0
D041	51.5829	9.93135	authors	5	5	1	1.60944	1	0	0	0	0	0	0	0	0	0	0	0	0	0	0	0	0	0	0	0	0	0	0	0	0	0	0	0	0	0	0	0	0	0	0	0	0	0	0	0	0	0
D042	51.4364	9.93433	authors	4	5	0.960964	1.33218	0.75	0	0	0	0	0	0	0	0	0	0	0	0	0	0	0	0	0	0	0	0	0	0	0	0	0	0	0	0	0	0	0	0	0	0	0	0	0	0	0	0	0
D043	49.6485	7.0078	authors	2	3	0.918296	0.636514	0.5	0	0	0	0	0	0	0	0	0	0	0	0	0	0	0	0	0	0	0	0	0	0	0	0	0	0	0	0	0	0	0	0	0	0	0	0	0	0	0	0	0
D046	48.5062	8.93512	authors	4	4	1	1.38629	1	0	0	0	0	0	0	0	0	0	0	0	0	0	0	0	0	0	0	0	0	0	0	0	0	0	0	0	0	0	0	0	0	0	0	0	0	0	0	0	0	0
D047	50.1209	10.6346	authors	2	2	1	0.693147	1	0	0	0	0	0	0	0	0	0	0	0	0	0	0	0	0	0	0	0	0	0	0	0	0	0	0	0	0	0	0	0	0	0	0	0	0	0	0	0	0	0
D047-EU	50.0799	10.619	map	3	9	0.622366	0.683739	0.25	0	0	0	0	0	0	0	0	0	0	0	0	0	0	0	0	0	0	0	0	0	0	0	0	0	0	0	0	0	0	0	0	0	0	0	0	0	0	0	0	0
D048	48.0796	8.76474	authors	4	4	1	1.38629	1	0	0	0	0	0	0	0	0	0	0	0	0	0	0	0	0	0	0	0	0	0	0	0	0	0	0	0	0	0	0	0	0	0	0	0	0	0	0	0	0	0
D049	50.9652	11.707	authors	4	5	0.960964	1.33218	0.75	0	0	0	0	0	0	0	0	0	0	0	0	0	0	0	0	0	0	0	0	0	0	0	0	0	0	0	0	0	0	0	0	0	0	0	0	0	0	0	0	0
D050	49.8102	9.93444	authors	4	5	0.960964	1.33218	0.75	0	0	0	0	0	0	0	0	0	0	0	0	0	0	0	0	0	0	0	0	0	0	0	0	0	0	0	0	0	0	0	0	0	0	0	0	0	0	0	0	0
D051	51.35	10.8663	authors	2	5	0.970951	0.673012	0.25	0	0	0	0	0	0	0	0	0	0	0	0	0	0	0	0	0	0	0	0	0	0	0	0	0	0	0	0	0	0	0	0	0	0	0	0	0	0	0	0	0
D052	51.3638	11.1022	authors	1	4	NA	0	0	0	0	0	0	0	0	0	0	0	0	0	0	0	0	0	0	0	0	0	0	0	0	0	0	0	0	0	0	0	0	0	0	0	0	0	0	0	0	0	0	0
D053	51.3708	11.1021	authors	1	1	NA	0	NA	0	0	0	0	0	0	0	0	0	0	0	0	0	0	0	0	0	0	0	0	0	0	0	0	0	0	0	0	0	0	0	0	0	0	0	0	0	0	0	0	0
D054	48.3449	9.02358	authors	2	2	1	0.693147	1	0	0	0	0	0	0	0	0	0	0	0	0	0	0	0	0	0	0	0	0	0	0	0	0	0	0	0	0	0	0	0	0	0	0	0	0	0	0	0	0	0
D055	51.4364	9.93433	authors	3	5	0.96023	1.05492	0.5	0	0	0	0	0	0	0	0	0	0	0	0	0	0	0	0	0	0	0	0	0	0	0	0	0	0	0	0	0	0	0	0	0	0	0	0	0	0	0	0	0
D056	54.7763	9.95823	authors	4	5	0.960964	1.33218	0.75	0	0	0	0	0	0	0	0	0	0	0	0	0	0	0	0	0	0	0	0	0	0	0	0	0	0	0	0	0	0	0	0	0	0	0	0	0	0	0	0	0
D057	49	10.0833	authors	2	5	0.721928	0.500402	0.25	0	0	0	0	0	0	0	0	0	0	0	0	0	0	0	0	0	0	0	0	0	0	0	0	0	0	0	0	0	0	0	0	0	0	0	0	0	0	0	0	0
D058	48.0796	8.76474	authors	2	5	0.721928	0.500402	0.25	0	0	0	0	0	0	0	0	0	0	0	0	0	0	0	0	0	0	0	0	0	0	0	0	0	0	0	0	0	0	0	0	0	0	0	0	0	0	0	0	0
D059	49.6485	7.0078	authors	1	4	NA	0	0	0	0	0	0	0	0	0	0	0	0	0	0	0	0	0	0	0	0	0	0	0	0	0	0	0	0	0	0	0	0	0	0	0	0	0	0	0	0	0	0	0
D060	51.5829	9.93135	authors	3	5	0.864974	0.950271	0.5	0	0	0	0	0	0	0	0	0	0	0	0	0	0	0	0	0	0	0	0	0	0	0	0	0	0	0	0	0	0	0	0	0	0	0	0	0	0	0	0	0
D061	51.4364	9.93433	authors	3	3	1	1.09861	1	0	0	0	0	0	0	0	0	0	0	0	0	0	0	0	0	0	0	0	0	0	0	0	0	0	0	0	0	0	0	0	0	0	0	0	0	0	0	0	0	0
D062	48.2425	8.92374	authors	5	5	1	1.60944	1	0	0	0	0	0	0	0	0	0	0	0	0	0	0	0	0	0	0	0	0	0	0	0	0	0	0	0	0	0	0	0	0	0	0	0	0	0	0	0	0	0
D063	50.08	10.3024	authors	4	4	1	1.38629	1	0	0	0	0	0	0	0	0	0	0	0	0	0	0	0	0	0	0	0	0	0	0	0	0	0	0	0	0	0	0	0	0	0	0	0	0	0	0	0	0	0
D064	49.9521	7.14312	authors	3	5	0.864974	0.950271	0.5	0	0	0	0	0	0	0	0	0	0	0	0	0	0	0	0	0	0	0	0	0	0	0	0	0	0	0	0	0	0	0	0	0	0	0	0	0	0	0	0	0
D065	48.4103	11.6345	authors	5	5	1	1.60944	1	0	0	0	0	0	0	0	0	0	0	0	0	0	0	0	0	0	0	0	0	0	0	0	0	0	0	0	0	0	0	0	0	0	0	0	0	0	0	0	0	0
D066	48.4103	11.6345	map	1	1	NA	0	NA	0	0	0	0	0	0	0	0	0	0	0	0	0	0	0	0	0	0	0	0	0	0	0	0	0	0	0	0	0	0	0	0	0	0	0	0	0	0	0	0	0
D067	48.8635	12.8916	map	1	1	NA	0	NA	0	0	0	0	0	0	0	0	0	0	0	0	0	0	0	0	0	0	0	0	0	0	0	0	0	0	0	0	0	0	0	0	0	0	0	0	0	0	0	0	0
D068	48.4814	11.8216	map	1	1	NA	0	NA	0	0	0	0	0	0	0	0	0	0	0	0	0	0	0	0	0	0	0	0	0	0	0	0	0	0	0	0	0	0	0	0	0	0	0	0	0	0	0	0	0
D070	53.6527	11.5395	mean	7	10	0.898329	1.74807	0.666667	0	0	0	0	0	0	0	0	0	0	0	0	0	0	0	0	0	0	0	0	0	0	1	0	0	0	0	0	0	0	0	0	0	0	0	0	0	0	0	0	0
D071	54.7821	9.94616	mean	1	2	NA	0	0	0	0	0	0	0	0	0	0	0	0	0	0	0	0	0	0	0	0	0	0	0	0	0	0	0	0	0	0	0	0	0	0	0	0	0	0	0	0	0	0	0
D072	54.7864	9.93451	mean	17	24	0.971306	2.75192	0.695652	0	0	0	0	0	0	0	0	0	0	0	0	0	0	0	0	0	0	0	0	0	0	1	0	0	0	0	0	0	0	0	0	0	0	0	0	0	0	0	0	0
D074	55.0093	8.40364	mean	29	29	1	3.3673	1	0	0	0	0	0	0	0	0	0	0	0	0	0	0	0	0	0	0	0	0	0	0	0	0	0	0	0	0	0	0	0	0	0	0	0	0	0	0	0	0	0
D075	55.0459	8.44616	mean	6	14	0.857661	1.53672	0.384615	0	0	0	0	0	0	0	0	0	0	0	0	0	0	0	0	0	0	0	0	0	0	0	0	0	0	0	0	0	0	0	0	0	0	0	0	0	0	0	0	0
D076	54.9462	8.35513	mean	4	5	0.960964	1.33218	0.75	0	0	0	0	0	0	0	0	0	0	0	0	0	0	0	0	0	0	0	0	0	0	0	0	0	0	0	0	0	0	0	0	0	0	0	0	0	0	0	0	0
D077	54.9374	8.35813	mean	2	4	0.811278	0.562335	0.333333	0	0	0	0	0	0	0	0	0	0	0	0	0	0	0	0	0	0	0	0	0	0	0	0	0	0	0	0	0	0	0	0	0	0	0	0	0	0	0	0	0
D078	55.0209	8.41603	mean	13	13	1	2.56495	1	0	0	0	0	0	0	0	0	0	0	0	0	0	0	0	0	0	0	0	0	0	0	0	0	0	0	0	0	0	0	0	0	0	0	0	0	0	0	0	0	0
D079	55.0139	8.38453	mean	13	13	1	2.56495	1	0	0	0	0	0	0	0	0	0	0	0	0	0	0	0	0	0	0	0	0	0	0	0	0	0	0	0	0	0	0	0	0	0	0	0	0	0	0	0	0	0
D081	49.598	9.66986	mean	9	9	1	2.19722	1	0	0	0	0	0	0	0	0	0	0	0	0	0	0	0	0	0	0	0	0	0	0	0	0	0	0	0	0	0	0	0	0	0	0	0	0	0	0	0	0	0
D085	49.1663	8.98325	authors	1	1	NA	0	NA	0	0	0	0	0	0	0	0	0	0	0	0	0	0	0	0	0	0	0	0	0	0	0	0	0	0	0	0	0	0	0	0	0	0	0	0	0	0	0	0	0
D101	NA	NA	missing	9	30	0.747662	1.64278	0.275862	0	0	0	0	0	0	0	0	0	0	0	0	0	0	0	0	0	0	0	0	0	0	0	0	0	0	0	0	0	0	0	0	0	0	0	0	0	0	0	0	0
D102	NA	NA	missing	16	33	0.915254	2.53762	0.46875	0	0	0	0	0	0	0	0	0	0	0	0	0	0	0	0	0	0	1	2	4	2	0	2	2	4	0	1	2	7	0	1	0	0	0	0	0	0	0	0	0
D103	NA	NA	missing	4	9	0.723308	1.00272	0.375	0	0	0	0	0	0	0	0	0	0	0	0	0	0	0	0	0	0	0	0	0	0	0	0	0	0	0	0	0	0	0	0	0	0	0	0	0	0	0	0	0
D104	NA	NA	missing	6	24	0.764194	1.36925	0.217391	0	0	0	0	0	0	0	0	0	0	0	0	0	0	0	0	0	0	0	0	0	0	0	0	0	0	0	0	0	0	0	0	0	0	0	0	0	0	0	0	0
D105	NA	NA	missing	3	30	0.265007	0.29114	0.0689655	0	0	0	0	0	0	0	0	0	0	0	0	0	0	0	0	0	0	0	0	0	0	0	0	0	0	0	0	0	0	0	0	0	0	0	0	0	0	0	0	0
D106	NA	NA	missing	17	30	0.939513	2.66184	0.551724	0	0	0	0	0	0	0	0	0	0	0	0	0	0	0	0	0	0	0	0	0	0	0	0	0	0	0	0	0	0	0	0	0	0	0	0	0	0	0	0	0
DH	52.1564	9.93413	mean	7	10	0.942681	1.83437	0.666667	0	0	0	0	0	0	0	0	0	0	0	0	0	0	0	0	0	0	0	0	0	0	0	0	0	0	0	0	0	0	0	0	0	0	0	0	0	0	0	0	0
F005	44.3512	5.72248	map	3	3	1	1.09861	1	0	0	0	0	0	0	0	0	0	0	0	0	0	0	0	0	0	0	0	0	0	0	0	0	0	0	0	0	0	0	0	0	0	0	0	0	0	0	0	0	0
F006	44.4041	5.46428	map	5	5	1	1.60944	1	0	0	0	0	0	0	0	0	0	0	0	0	0	0	0	0	0	0	0	0	0	0	0	0	0	0	0	0	0	0	0	0	0	0	0	0	0	0	0	0	0
F019	44.5982	6.06637	map	3	3	1	1.09861	1	0	0	0	0	0	0	0	0	0	0	0	0	0	0	0	1	0	0	0	0	0	0	0	0	0	0	0	0	0	0	0	0	0	0	0	0	0	0	0	0	0
F020	44.5012	6.03734	map	1	1	NA	0	NA	0	0	0	0	0	0	0	0	0	0	0	0	0	0	0	0	0	0	0	0	0	0	0	0	0	0	0	0	0	0	0	0	0	0	0	0	0	0	0	0	0
F021	43.5607	6.6453	map	2	5	0.721928	0.500402	0.25	0	0	0	0	0	0	0	0	0	0	0	0	0	0	0	0	0	0	0	0	0	0	0	0	0	0	0	0	0	0	0	0	0	0	0	0	0	0	0	0	0
F022	44.3512	5.72248	map	2	2	1	0.693147	1	0	0	0	0	0	0	0	0	0	0	0	0	0	0	0	0	0	0	0	0	0	0	0	0	0	0	0	0	0	0	0	0	0	0	0	0	0	0	0	0	0
F023	44.3199	5.89507	map	2	2	1	0.693147	1	0	0	0	0	0	0	0	0	0	0	0	0	0	0	0	0	0	0	0	0	0	0	0	0	0	0	0	0	0	0	0	0	0	0	0	0	0	0	0	0	0
F024	44.4041	5.46428	map	1	1	NA	0	NA	0	0	0	0	0	0	0	0	0	0	0	0	0	0	0	0	0	0	0	0	0	0	0	0	0	0	0	0	0	0	0	0	0	0	0	0	0	0	0	0	0
F025	44.1625	1.74138	map	10	22	0.909902	2.09513	0.428571	0	0	0	0	0	0	0	0	0	0	0	0	0	0	0	0	0	0	0	0	0	0	0	0	0	0	0	0	0	0	0	0	0	0	0	0	0	0	0	0	0
F026	43.8765	6.96778	map	6	19	0.730989	1.30976	0.277778	0	0	0	0	0	0	0	0	0	0	0	0	0	0	0	0	0	0	0	0	0	0	0	0	0	0	0	0	0	0	0	0	0	0	0	0	0	0	0	0	0
F042	44.6225	6.04781	map	8	10	0.948813	1.973	0.777778	0	0	0	0	0	0	0	0	0	0	0	0	0	0	0	0	0	0	0	0	0	0	0	0	0	0	0	0	0	0	0	0	0	0	0	0	0	0	0	0	0
F058	44.7412	6.64262	authors	14	21	0.953526	2.51641	0.65	0	0	0	0	0	0	0	0	0	0	0	0	0	0	0	0	0	0	0	0	0	0	0	0	0	0	0	0	0	0	0	0	0	0	0	0	0	0	0	0	0
F061	44.3512	5.72248	map	2	2	1	0.693147	1	0	0	0	0	0	0	0	0	0	0	0	0	0	0	0	0	0	0	0	0	0	0	0	0	0	0	0	0	0	0	0	0	0	0	0	0	0	0	0	0	0
F062	44.5182	5.93678	map	1	1	NA	0	NA	0	0	0	0	0	0	0	0	0	0	0	0	0	0	0	0	0	0	0	0	0	0	0	0	0	0	0	0	0	0	0	0	0	0	0	0	0	0	0	0	0
F064	44.5182	5.93678	map	4	9	0.876358	1.21489	0.375	0	0	0	0	0	0	0	0	0	0	0	0	0	0	0	0	0	0	0	0	0	0	0	0	0	0	0	0	0	0	0	0	0	0	0	0	0	0	0	0	0
F065	43.5092	2.80298	map	4	10	0.860964	1.19355	0.333333	0	0	0	0	0	0	0	0	0	0	0	0	0	0	0	0	0	0	0	0	0	0	0	0	0	0	0	0	0	0	0	0	0	0	0	0	0	0	0	0	0
Hd1	51.3624	9.32283	mean	12	15	0.94103	2.33837	0.785714	0	0	0	0	0	0	0	0	0	0	0	0	0	0	0	0	0	0	0	0	0	0	0	0	0	0	0	0	0	0	0	0	0	0	0	0	0	0	0	0	0
Hd2	51.3953	11.1798	mean	16	20	0.971046	2.69231	0.789474	0	0	0	0	0	0	0	0	0	0	0	0	0	0	0	0	0	0	0	0	0	0	0	0	0	0	0	0	0	0	0	0	0	0	0	0	0	0	0	0	0
HK	45.3525	15.7915	authors	14	15	0.991123	2.61563	0.928571	0	0	0	0	0	0	0	0	0	0	0	0	0	0	0	0	0	0	0	0	0	0	0	0	0	0	0	0	0	0	0	0	0	0	0	0	0	0	0	0	0
HP	44.2017	15.4738	mean	3	3	1	1.09861	1	0	0	0	0	0	0	0	0	0	0	0	0	0	0	0	0	0	0	0	0	0	0	0	0	0	0	0	0	0	0	0	0	0	0	0	0	0	0	0	0	0
HS	45.7909	18.765	mean	6	7	0.975504	1.74787	0.833333	0	0	0	0	0	0	0	0	0	0	0	0	0	0	0	0	0	0	0	0	0	0	0	0	0	0	0	0	0	0	0	0	0	0	0	0	0	0	0	0	0
Hw	51.1921	9.30346	mean	16	17	0.992454	2.75167	0.9375	0	0	0	1	0	0	0	0	0	0	0	0	0	0	0	0	0	0	0	0	0	0	0	0	0	0	0	0	0	0	0	0	0	0	0	0	0	0	0	0	0
IC	46.2981	11.4874	mean	16	16	1	2.77259	1	0	0	0	0	0	0	0	0	0	0	0	0	0	0	0	0	0	0	0	0	0	0	0	0	0	0	0	0	0	0	0	0	0	0	0	0	0	0	0	0	0
IM	45.6937	13.7511	mean	17	19	0.987752	2.79851	0.888889	0	0	0	0	0	0	0	0	0	0	0	0	0	0	0	0	0	0	0	0	0	0	0	0	0	0	0	0	0	0	0	0	0	0	0	0	0	0	0	0	0
IV	46.6277	10.7982	mean	29	29	1	3.3673	1	0	0	0	0	0	0	0	0	0	0	0	0	0	0	0	0	0	0	0	0	0	0	0	0	0	0	0	0	0	0	0	0	0	0	0	0	0	0	0	0	0
K58	55.1357	8.51102	map	22	22	1	3.09104	1	0	0	0	0	0	0	0	0	0	0	0	0	0	0	0	0	0	0	0	0	0	0	0	0	0	0	0	0	0	0	0	0	0	0	0	0	0	0	0	0	0
K59	56.9217	8.35922	map	27	27	1	3.29584	1	0	0	0	0	0	0	0	0	0	0	0	0	0	0	0	0	0	0	0	0	0	0	0	0	0	0	0	0	0	0	0	0	0	0	0	0	0	0	0	0	0
LB1	46.2489	13.6176	mean	8	8	1	2.07944	1	0	0	0	0	0	0	0	0	0	0	0	0	0	0	0	0	0	0	0	0	0	0	0	0	0	0	0	0	0	0	0	0	0	0	0	0	0	0	0	0	0
LB2	45.6644	13.9714	mean	10	10	1	2.30259	1	0	0	0	0	0	0	0	0	0	0	0	0	0	0	0	0	0	0	0	0	0	0	0	0	0	0	0	0	0	0	0	0	0	0	0	0	0	0	0	0	0
LV	45.8299	13.9845	mean	12	17	0.930882	2.31315	0.6875	0	0	0	0	0	0	0	0	0	0	0	0	0	0	0	0	0	0	0	0	0	0	0	0	0	0	0	0	0	0	0	0	0	0	0	0	0	0	0	0	0
Mh1	53.4265	13.1387	mean	11	15	0.960629	2.30349	0.714286	0	0	0	0	0	0	0	0	0	0	0	0	0	0	0	0	0	0	0	0	0	0	0	0	0	0	0	0	0	0	0	0	0	0	0	0	0	0	0	0	0
Mh2	51.9297	13.9865	mean	11	15	0.960629	2.30349	0.714286	0	0	0	2	0	0	3	2	0	0	0	0	0	0	0	0	0	0	0	0	0	0	0	0	0	0	0	0	0	0	1	0	0	0	0	0	0	0	0	0	0
N001	53.482	6.16342	authors	1	1	NA	0	NA	0	0	0	0	0	0	0	0	0	0	0	0	0	0	0	0	0	0	0	0	0	0	0	0	0	0	0	0	0	0	0	0	0	0	0	0	0	0	0	0	0
N002	53.4825	6.16354	authors	3	3	1	1.09861	1	1	0	0	0	0	0	0	0	0	0	0	0	0	0	0	0	0	0	0	0	0	0	0	0	0	0	0	0	0	0	0	0	0	0	0	0	0	0	0	0	0
N004	53.4836	6.16257	authors	4	5	0.960964	1.33218	0.75	0	0	0	0	0	0	0	0	0	0	0	0	0	0	0	0	0	0	0	0	0	0	0	0	0	0	0	0	0	0	0	0	0	0	0	0	0	0	0	0	0
N005	53.471	6.14714	authors	3	3	1	1.09861	1	0	0	0	0	0	0	0	0	0	0	0	0	0	0	0	0	0	0	0	0	0	0	0	0	0	0	0	0	0	0	0	0	0	0	0	0	0	0	0	0	0
N006	53.4733	6.14214	authors	2	2	1	0.693147	1	1	0	0	0	0	0	0	0	0	0	0	0	0	0	0	0	0	0	0	0	0	0	0	0	0	0	0	0	0	0	0	0	0	0	0	0	0	0	0	0	0
N007	53.472	6.1467	authors	3	3	1	1.09861	1	0	0	0	0	0	0	0	0	0	0	0	0	0	0	0	0	0	0	0	0	0	0	0	0	0	0	0	0	0	0	0	0	0	0	0	0	0	0	0	0	0
N008	53.4748	6.13761	authors	2	2	1	0.693147	1	0	0	0	0	0	0	0	0	0	0	0	0	0	0	0	0	0	0	0	0	0	0	0	0	0	0	0	0	0	0	0	0	0	0	0	0	0	0	0	0	0
N009	53.473	6.14257	authors	2	2	1	0.693147	1	1	0	0	0	0	0	0	0	0	0	0	0	0	0	0	0	0	0	0	0	0	0	0	0	0	0	0	0	0	0	0	0	0	0	0	0	0	0	0	0	0
N010	53.4738	6.14303	authors	3	8	0.669592	0.735622	0.285714	0	0	0	0	0	0	0	0	0	0	0	0	0	0	0	0	0	0	0	0	0	0	0	0	0	0	0	0	0	0	0	0	0	0	0	0	0	0	0	0	0
N011	53.4878	6.17963	authors	1	4	NA	0	0	4	0	0	0	0	0	0	0	0	0	0	0	0	0	0	0	0	0	0	0	0	0	0	0	0	0	0	0	0	0	0	0	0	0	0	0	0	0	0	0	0
N012	53.4939	6.17826	authors	1	1	NA	0	NA	0	0	0	0	0	1	0	0	0	0	0	0	0	0	0	0	0	0	0	0	0	0	0	0	0	0	0	0	0	0	0	0	0	0	0	0	0	0	0	0	0
N013	53.4873	6.17891	authors	1	1	NA	0	NA	0	0	0	0	0	0	0	0	0	0	0	0	0	0	0	0	0	0	0	0	0	0	0	0	0	0	0	0	0	0	0	0	0	0	0	0	0	0	0	0	0
N014	53.4833	6.1768	authors	1	1	NA	0	NA	0	0	0	0	0	0	0	0	0	0	0	0	0	0	0	0	0	0	0	0	0	0	0	0	0	0	0	0	0	0	0	0	0	0	0	0	0	0	0	0	0
N015	53.494	6.17646	authors	1	3	NA	0	0	0	0	0	0	0	3	0	0	0	0	0	0	0	0	0	0	0	0	0	0	0	0	0	0	0	0	0	0	0	0	0	0	0	0	0	0	0	0	0	0	0
N016	53.4935	6.17489	authors	1	2	NA	0	0	0	0	0	0	0	0	0	0	0	0	0	0	0	0	0	0	0	0	0	0	0	0	0	0	0	0	0	0	0	0	0	0	0	0	0	0	0	0	0	0	0
N017	53.4939	6.1752	authors	1	1	NA	0	NA	0	0	0	0	0	1	0	0	0	0	0	0	0	0	0	0	0	0	0	0	0	0	0	0	0	0	0	0	0	0	0	0	0	0	0	0	0	0	0	0	0
N018	53.4941	6.17516	authors	1	1	NA	0	NA	0	0	0	0	0	1	0	0	0	0	0	0	0	0	0	0	0	0	0	0	0	0	0	0	0	0	0	0	0	0	0	0	0	0	0	0	0	0	0	0	0
N020	53.2265	6.13093	authors	1	1	NA	0	NA	0	0	0	0	0	0	0	0	0	0	0	0	0	0	0	0	0	0	0	0	0	0	0	0	0	0	0	0	0	0	0	0	0	0	0	0	0	0	0	0	0
N021	53.2284	6.12973	authors	1	1	NA	0	NA	0	0	0	0	0	0	0	0	0	0	1	0	0	0	0	0	0	0	0	0	0	0	0	0	0	0	0	0	0	0	0	0	0	0	0	0	0	0	0	0	0
N022	53.2234	6.14815	authors	1	1	NA	0	NA	0	0	0	0	0	0	0	0	0	0	0	0	0	0	0	0	0	0	0	0	0	0	0	0	0	0	0	0	0	0	0	0	0	0	0	0	0	0	0	0	0
N023	53.224	6.15679	authors	1	1	NA	0	NA	0	0	0	0	0	0	0	0	0	0	0	0	0	0	0	0	0	0	0	0	0	0	0	0	0	0	0	0	0	0	0	0	0	0	0	0	0	0	0	0	0
N024	53.226	6.12203	authors	3	6	0.92062	1.0114	0.4	0	0	0	0	0	0	0	0	0	0	1	0	0	0	0	0	0	0	0	0	0	0	0	0	0	0	0	0	0	0	0	0	0	0	0	0	0	0	0	0	0
N026	52.1237	4.30517	authors	3	3	1	1.09861	1	0	0	0	0	0	0	0	0	0	0	0	0	0	0	0	0	0	0	0	0	0	0	0	0	0	0	0	0	0	0	0	0	0	0	0	0	0	0	0	0	0
N027	52.1236	4.34368	authors	6	7	0.975504	1.74787	0.833333	0	0	0	0	0	0	0	0	0	0	0	0	0	0	0	0	0	0	0	0	0	0	0	0	0	0	0	0	0	0	0	0	0	0	0	0	0	0	0	0	0
N028	52.1438	4.36359	authors	2	4	0.811278	0.562335	0.333333	3	0	0	0	0	0	0	0	0	0	0	0	0	0	0	0	0	0	0	0	0	0	0	0	0	0	0	0	0	0	0	0	0	0	0	0	0	0	0	0	0
N029	52.1234	4.30529	authors	1	1	NA	0	NA	0	0	0	0	0	0	0	0	0	0	0	0	0	0	0	0	0	0	0	0	0	0	0	0	0	0	0	0	0	0	0	0	0	0	0	0	0	0	0	0	0
N030	52.1301	4.35103	authors	1	1	NA	0	NA	0	0	0	0	0	0	0	0	0	0	0	0	0	0	0	0	0	0	0	0	0	0	0	0	0	0	0	0	0	0	0	0	0	0	0	0	0	0	0	0	0
N031	52.1324	4.35284	authors	1	3	NA	0	0	3	0	0	0	0	0	0	0	0	0	0	0	0	0	0	0	0	0	0	0	0	0	0	0	0	0	0	0	0	0	0	0	0	0	0	0	0	0	0	0	0
N032	52.1354	4.35599	authors	5	5	1	1.60944	1	0	0	0	0	0	0	0	0	0	0	0	0	0	0	0	0	0	0	0	0	0	0	0	0	0	0	0	0	0	0	0	0	0	0	0	0	0	0	0	0	0
N033	52.1203	4.34087	authors	3	3	1	1.09861	1	0	0	0	0	0	0	0	0	1	1	0	0	0	0	0	0	0	0	0	0	0	0	0	0	0	0	0	0	0	0	0	0	0	0	0	0	0	0	0	0	0
N035	51.0848	5.86423	authors	1	2	NA	0	0	0	0	0	0	0	0	0	0	0	0	0	0	0	0	0	0	0	0	0	0	0	0	0	0	0	0	0	0	0	0	0	0	0	0	0	0	0	0	0	0	0
N036	50.8511	5.76887	authors	2	5	0.721928	0.500402	0.25	0	0	0	0	0	0	0	0	0	0	0	0	0	0	4	0	0	0	0	0	0	0	0	0	0	0	0	0	0	0	0	0	0	0	0	0	0	0	0	0	0
N037	50.8499	5.76762	authors	2	2	1	0.693147	1	0	0	0	0	0	0	0	0	0	0	0	0	0	0	0	0	0	0	0	0	0	0	0	0	0	0	0	0	0	0	0	0	0	0	0	0	0	0	0	0	0
N038	50.85	5.76592	authors	2	9	0.918296	0.636514	0.125	0	0	0	0	0	0	0	0	0	0	0	0	0	6	0	0	3	0	0	0	0	0	0	0	0	0	0	0	0	0	0	0	0	0	0	0	0	0	0	0	0
N039	50.85	5.76562	authors	1	1	NA	0	NA	0	0	0	0	0	0	0	0	0	0	0	0	0	0	0	0	1	0	0	0	0	0	0	0	0	0	0	0	0	0	0	0	0	0	0	0	0	0	0	0	0
N040	50.8305	5.78026	authors	1	3	NA	0	0	0	0	0	0	0	0	0	0	0	0	0	0	0	0	3	0	0	0	0	0	0	0	0	0	0	0	0	0	0	0	0	0	0	0	0	0	0	0	0	0	0
N041	50.8405	5.85446	authors	4	4	1	1.38629	1	0	0	0	0	0	0	0	0	0	0	0	0	0	0	0	0	0	0	0	0	0	0	0	0	0	0	0	0	0	0	0	0	0	0	0	0	0	0	0	0	0
N043	51.9165	4.08123	authors	2	2	1	0.693147	1	1	0	0	0	0	0	0	0	0	0	0	0	0	0	0	0	0	0	0	0	0	0	0	0	0	0	0	0	0	0	0	0	0	0	0	0	0	0	0	0	0
N044	51.9163	4.07865	authors	2	5	0.721928	0.500402	0.25	4	0	0	0	0	0	0	0	0	0	0	0	0	0	0	0	0	0	0	0	0	0	0	0	0	0	0	0	0	0	0	0	0	0	0	0	0	0	0	0	0
N045	51.916	4.07842	authors	1	1	NA	0	NA	0	0	0	0	0	0	0	0	0	0	0	0	0	0	0	0	0	0	0	0	0	0	0	0	0	0	0	0	0	0	0	0	0	0	0	0	0	0	0	0	0
N046	51.9164	4.0802	authors	3	7	0.724834	0.796312	0.333333	0	0	0	0	0	0	0	0	1	0	0	0	0	0	0	0	0	0	0	0	0	0	0	0	0	0	0	0	0	0	0	0	0	0	0	0	0	0	0	0	0
N048	51.9031	4.07997	authors	4	5	0.960964	1.33218	0.75	0	0	0	0	0	0	0	0	0	0	0	0	0	0	0	0	0	0	0	0	0	0	0	0	0	0	0	0	0	0	0	0	0	0	0	0	0	0	0	0	0
N049	51.9176	4.08243	authors	1	1	NA	0	NA	0	0	0	0	0	0	0	0	0	0	0	0	0	0	0	0	0	0	0	0	0	0	0	0	0	0	0	0	0	0	0	0	0	0	0	0	0	0	0	0	0
N050	51.9182	4.08487	authors	1	1	NA	0	NA	1	0	0	0	0	0	0	0	0	0	0	0	0	0	0	0	0	0	0	0	0	0	0	0	0	0	0	0	0	0	0	0	0	0	0	0	0	0	0	0	0
N051	51.9181	4.0867	authors	1	1	NA	0	NA	0	0	0	0	0	0	0	0	0	0	0	0	0	0	0	0	0	0	0	0	0	0	0	0	0	0	0	0	0	0	0	0	0	0	0	0	0	0	0	0	0
N052	51.9175	4.08271	authors	1	1	NA	0	NA	0	0	0	0	0	0	0	0	0	0	0	0	0	0	0	0	0	0	0	0	0	0	0	0	0	0	0	0	0	0	0	0	0	0	0	0	0	0	0	0	0
N053	51.9594	5.55971	authors	1	1	NA	0	NA	0	0	0	0	0	0	0	0	0	0	0	0	0	0	0	0	0	0	0	0	0	0	0	0	0	0	0	0	0	0	0	0	0	0	0	0	0	0	0	0	0
N055	52.6474	4.63404	authors	1	1	NA	0	NA	0	0	0	0	0	0	0	0	0	0	0	0	0	0	0	0	0	0	0	0	0	0	0	0	0	0	0	0	0	0	0	0	0	0	0	0	0	0	0	0	0
N058	52.5258	6.47252	authors	2	2	1	0.693147	1	0	0	0	0	0	0	0	0	0	0	0	0	0	0	0	0	0	0	0	0	0	0	0	0	0	0	0	0	0	0	0	0	0	0	0	0	0	0	0	0	0
N059	52.5247	6.47222	authors	3	6	0.78969	0.867563	0.4	0	0	0	0	1	0	0	0	0	0	0	0	0	0	0	0	0	0	0	0	0	0	0	0	0	0	0	0	0	0	0	0	0	0	0	0	0	0	0	0	0
N060	52.5107	6.51057	authors	6	8	0.967132	1.73287	0.714286	0	0	0	0	0	0	0	0	0	0	0	0	0	0	0	0	0	0	0	0	0	0	0	0	0	0	0	0	0	0	0	0	0	0	0	0	0	0	0	0	0
N061	52.5261	6.47286	authors	2	2	1	0.693147	1	0	0	0	0	0	0	0	0	0	0	0	0	0	0	0	0	0	0	0	0	0	0	0	0	0	0	0	0	0	0	0	0	0	0	0	0	0	0	0	0	0
N063	52.6457	4.63345	authors	1	5	NA	0	0	5	0	0	0	0	0	0	0	0	0	0	0	0	0	0	0	0	0	0	0	0	0	0	0	0	0	0	0	0	0	0	0	0	0	0	0	0	0	0	0	0
N064	52.6448	4.63379	mean	1	7	NA	0	0	7	0	0	0	0	0	0	0	0	0	0	0	0	0	0	0	0	0	0	0	0	0	0	0	0	0	0	0	0	0	0	0	0	0	0	0	0	0	0	0	0
N065	52.6454	4.63176	authors	2	2	1	0.693147	1	0	0	0	0	0	0	0	0	0	0	0	0	0	0	0	0	0	0	0	0	0	0	0	0	0	0	0	0	0	0	0	0	0	0	0	0	0	0	0	0	0
N066	52.6466	4.6346	authors	20	37	0.927922	2.77981	0.527778	0	0	0	0	0	0	0	0	0	0	0	0	0	0	0	0	0	0	0	0	0	0	0	0	0	0	0	0	0	0	0	0	0	0	0	0	0	0	0	0	0
N067	52.8084	6.09641	authors	3	3	1	1.09861	1	0	0	0	0	0	0	0	0	0	0	0	0	0	0	0	0	0	0	0	0	0	0	0	0	0	0	0	0	0	0	0	0	0	0	0	0	0	0	0	0	0
N068	52.8076	6.09743	authors	1	1	NA	0	NA	0	0	0	0	0	0	0	0	0	0	0	0	0	0	0	0	0	0	0	0	0	0	0	0	0	0	0	0	0	0	0	0	0	0	0	0	0	0	0	0	0
N069	52.8146	6.09557	authors	3	4	0.946395	1.03972	0.666667	0	0	0	0	0	0	0	0	0	0	0	0	0	0	0	0	0	0	0	0	0	0	0	0	0	0	0	0	0	0	0	0	0	0	0	0	0	0	0	0	0
N070	52.8085	6.09738	authors	2	2	1	0.693147	1	0	0	0	0	0	0	0	0	0	0	0	0	0	0	0	0	0	0	0	0	0	0	0	0	0	0	0	0	0	0	0	0	0	0	0	0	0	0	0	0	0
N071	52.8482	6.27433	authors	1	1	NA	0	NA	0	0	0	0	0	0	0	0	0	0	0	0	0	0	0	0	0	0	0	0	0	0	0	0	0	0	0	0	0	0	0	0	0	0	0	0	0	0	0	0	0
N072	52.8498	6.27457	authors	1	1	NA	0	NA	0	0	0	0	0	0	0	0	0	0	0	0	0	0	0	0	0	0	0	0	0	0	0	0	0	0	0	0	0	0	0	0	0	0	0	0	0	0	0	0	0
N073	52.8477	6.384	authors	3	4	0.946395	1.03972	0.666667	0	0	0	0	0	0	0	0	0	0	0	0	0	0	0	0	0	0	0	0	0	0	0	0	0	0	0	0	0	0	0	0	0	0	0	0	0	0	0	0	0
N074	53.1032	6.4421	authors	1	1	NA	0	NA	0	0	0	0	0	0	0	0	0	0	0	0	0	0	0	0	0	0	0	0	0	0	0	0	0	0	0	0	0	0	0	0	0	0	0	0	0	0	0	0	0
N075	52.8059	6.23024	authors	1	2	NA	0	0	0	0	0	0	0	0	0	0	0	0	0	0	0	0	0	0	0	0	0	0	0	0	0	0	0	0	0	0	0	0	0	0	0	0	0	0	0	0	0	0	0
N076	52.8043	6.23183	authors	1	8	NA	0	0	0	0	0	0	0	0	0	0	0	8	0	0	0	0	0	0	0	0	0	0	0	0	0	0	0	0	0	0	0	0	0	0	0	0	0	0	0	0	0	0	0
N077	52.8058	6.09938	authors	2	2	1	0.693147	1	0	0	0	0	0	0	0	0	0	0	0	0	0	0	0	0	0	0	0	0	0	0	0	0	0	0	0	0	0	0	0	0	0	0	0	0	0	0	0	0	0
N078	52.8057	6.28497	authors	2	2	1	0.693147	1	0	0	0	0	0	0	0	0	0	0	0	0	0	0	0	0	0	0	0	0	0	0	0	0	0	0	0	0	0	0	0	0	0	0	0	0	0	0	0	0	0
N079	50.8496	5.91988	authors	4	5	0.960964	1.33218	0.75	0	0	0	0	0	0	0	0	0	0	0	0	0	0	0	0	0	0	0	0	0	0	0	0	0	0	0	0	0	0	0	0	0	0	0	0	0	0	0	0	0
N080	50.8495	5.91759	authors	3	4	0.946395	1.03972	0.666667	0	0	0	0	0	0	0	0	0	0	0	0	0	1	0	0	0	0	0	0	0	0	0	0	0	0	0	0	0	0	0	0	0	0	2	0	0	0	0	0	0
N081	50.7656	5.89941	mean	4	4	1	1.38629	1	0	0	0	0	0	0	0	0	0	0	0	0	0	0	0	0	0	0	0	0	0	0	0	0	0	0	0	0	0	0	0	0	0	0	0	0	0	0	0	0	0
N082	50.7701	5.89931	authors	1	1	NA	0	NA	0	0	0	0	0	0	0	0	0	0	0	0	0	0	0	0	0	0	0	0	0	0	0	0	0	0	0	0	0	0	0	0	0	0	0	0	0	0	0	0	0
N084	50.7653	5.89706	authors	1	3	NA	0	0	0	0	0	0	0	0	0	0	0	0	0	0	0	0	0	0	0	0	0	0	0	0	0	0	0	0	0	0	0	0	0	0	0	0	3	0	0	0	0	0	0
N085	50.7649	5.89833	authors	5	6	0.969724	1.56071	0.8	0	0	0	0	0	0	0	0	0	2	0	0	0	0	0	0	0	0	0	0	0	0	0	0	0	0	0	0	0	0	0	0	0	0	0	0	0	0	0	0	0
N086	50.7666	5.89894	authors	7	8	0.97957	1.90615	0.857143	0	0	0	0	0	0	0	0	0	0	0	0	0	0	0	0	0	0	0	0	0	0	0	0	0	0	0	0	0	0	0	0	0	0	0	0	0	0	0	0	0
N087	50.8499	5.76613	authors	1	1	NA	0	NA	0	0	0	0	0	0	0	0	0	0	0	0	0	0	1	0	0	0	0	0	0	0	0	0	0	0	0	0	0	0	0	0	0	0	0	0	0	0	0	0	0
N089	50.8499	5.76621	authors	1	2	NA	0	0	0	0	0	0	0	0	0	0	0	0	0	0	0	0	0	0	2	0	0	0	0	0	0	0	0	0	0	0	0	0	0	0	0	0	0	0	0	0	0	0	0
N090	50.8498	5.76142	authors	1	2	NA	0	0	0	0	0	0	0	0	0	0	0	0	0	0	0	2	0	0	0	0	0	0	0	0	0	0	0	0	0	0	0	0	0	0	0	0	0	0	0	0	0	0	0
N091	50.85	5.76611	authors	1	1	NA	0	NA	0	0	0	0	0	0	0	0	0	1	0	0	0	0	0	0	0	0	0	0	0	0	0	0	0	0	0	0	0	0	0	0	0	0	0	0	0	0	0	0	0
N092	51.9673	6.65948	authors	6	11	0.889721	1.59417	0.5	0	0	0	0	0	0	0	0	0	0	0	0	0	0	0	0	0	0	0	0	0	0	0	0	0	0	0	0	0	0	0	0	0	0	0	0	0	0	0	0	0
N093	51.6199	6.00803	authors	3	3	1	1.09861	1	0	0	0	0	0	0	0	0	0	0	0	0	0	0	0	0	0	0	0	0	0	0	0	0	0	0	0	0	0	0	0	0	0	0	0	0	0	0	0	0	0
N094	51.6199	6.00812	authors	3	4	0.946395	1.03972	0.666667	0	0	0	0	0	0	0	0	0	0	0	0	0	0	0	0	0	0	0	0	0	0	0	0	0	0	0	0	0	0	0	0	0	0	0	0	0	0	0	0	0
N096	51.6255	5.99955	authors	4	4	1	1.38629	1	0	0	0	0	0	0	0	0	0	0	0	0	0	0	0	0	0	0	0	0	0	0	0	0	0	0	0	0	0	0	0	0	0	0	0	0	0	0	0	0	0
N097	51.6257	5.99924	authors	5	5	1	1.60944	1	0	0	0	0	0	0	0	0	0	0	0	0	0	0	0	0	0	0	0	0	0	0	0	0	0	0	0	0	0	0	0	0	0	0	0	0	0	0	0	0	0
N099	51.691	5.9516	authors	2	2	1	0.693147	1	0	0	0	0	0	0	0	0	0	0	0	0	0	0	0	0	0	0	0	0	0	0	0	0	0	0	0	0	0	0	0	0	0	0	0	0	0	0	0	0	0
N100	51.4475	3.84616	mean	14	22	0.928143	2.44942	0.619048	0	0	0	0	0	0	0	0	0	0	0	0	0	0	0	0	0	0	0	0	0	0	0	0	0	0	0	0	0	0	0	0	0	0	0	0	0	0	0	0	0
N101	51.4477	3.84358	authors	5	6	0.969724	1.56071	0.8	0	0	0	0	0	0	0	0	0	0	0	0	0	0	0	0	0	0	0	0	0	0	0	0	0	0	0	0	0	0	0	0	0	0	0	0	0	0	0	0	0
N102	51.447	3.84159	authors	7	9	0.970836	1.88916	0.75	0	0	0	0	0	0	0	0	0	0	0	0	0	0	0	0	0	0	0	0	0	0	0	0	0	0	0	0	0	0	0	0	0	0	0	0	0	0	0	0	0
N103	51.3728	3.37609	authors	1	2	NA	0	0	0	0	0	0	0	0	0	0	0	0	0	0	0	0	0	0	0	2	0	0	0	0	0	0	0	0	0	0	0	0	0	0	0	0	0	0	0	0	0	0	0
N104	51.3728	3.37688	authors	1	1	NA	0	NA	0	0	0	0	0	0	0	0	0	0	0	0	0	0	0	0	0	0	0	0	0	0	0	0	0	0	0	0	0	0	0	0	0	0	0	0	0	0	0	0	0
N105	51.3733	3.37644	authors	2	8	0.954434	0.661563	0.142857	0	0	0	0	0	0	0	0	0	0	0	0	0	0	0	0	0	0	0	0	0	0	0	0	0	0	0	0	0	0	0	0	0	0	0	0	0	0	0	0	0
N106	51.3855	3.43566	authors	2	3	0.918296	0.636514	0.5	0	0	0	0	0	0	0	0	0	0	0	0	0	0	0	0	0	1	0	0	0	0	0	0	0	0	0	0	0	0	0	0	0	0	0	0	0	0	0	0	0
N107	51.8362	6.00232	authors	2	4	0.811278	0.562335	0.333333	0	0	0	0	0	0	0	0	0	0	0	0	0	0	0	0	0	0	0	0	0	0	0	0	0	0	0	0	0	0	0	0	0	0	0	0	0	0	0	0	0
N108	51.9667	6.79205	authors	3	7	0.869916	0.9557	0.333333	0	0	0	0	0	0	0	0	0	0	0	0	0	0	0	0	0	0	0	0	0	0	0	0	0	0	0	0	0	0	0	0	0	0	0	0	0	0	0	0	0
N109	52.1176	6.25783	authors	1	1	NA	0	NA	0	0	0	0	0	0	0	0	0	0	0	0	0	0	0	0	0	0	0	0	0	0	0	0	0	0	0	0	0	0	0	0	0	0	0	0	0	0	0	0	0
N110	52.0998	6.30404	authors	1	1	NA	0	NA	0	0	0	0	0	0	0	0	0	0	0	0	0	0	0	0	0	0	0	0	0	0	0	0	0	0	0	0	0	0	0	0	0	0	0	0	0	0	0	0	0
N111	52.0999	6.30419	authors	1	1	NA	0	NA	0	0	0	0	0	0	0	0	0	0	0	0	0	0	0	0	0	0	0	0	0	0	0	0	0	0	0	0	0	0	0	0	0	0	0	0	0	0	0	0	0
N112	51.9332	6.26184	authors	3	10	0.581672	0.639032	0.222222	0	0	0	0	0	0	0	0	0	0	0	0	0	0	0	0	0	0	0	0	0	0	0	0	0	0	0	0	0	0	0	0	0	0	0	0	0	0	0	0	0
N113	51.7246	3.72373	authors	2	2	1	0.693147	1	0	0	0	0	0	0	0	0	0	0	0	0	0	0	0	0	0	0	0	0	0	0	0	0	0	0	0	0	0	0	0	0	0	0	0	0	0	0	0	0	0
N114	51.7224	3.72555	authors	1	1	NA	0	NA	0	0	0	0	0	0	0	0	1	0	0	0	0	0	0	0	0	0	0	0	0	0	0	0	0	0	0	0	0	0	0	0	0	0	0	0	0	0	0	0	0
N115	51.7279	3.72015	authors	3	8	0.669592	0.735622	0.285714	6	0	0	0	0	0	0	0	0	0	0	0	0	0	0	0	0	0	0	0	0	0	0	0	0	0	0	0	0	0	0	0	0	0	0	0	0	0	0	0	0
N116	51.7272	3.7211	authors	2	2	1	0.693147	1	0	0	0	0	0	0	0	0	1	0	0	0	0	0	0	0	0	0	0	0	0	0	0	0	0	0	0	0	0	0	0	0	0	0	0	0	0	0	0	0	0
N117	51.6985	3.73076	authors	2	2	1	0.693147	1	0	0	0	0	0	0	0	0	0	0	0	0	0	0	0	0	0	0	0	0	0	0	0	0	0	0	0	0	0	0	0	0	0	0	0	0	0	0	0	0	0
N118	51.6985	3.73065	authors	1	5	NA	0	0	5	0	0	0	0	0	0	0	0	0	0	0	0	0	0	0	0	0	0	0	0	0	0	0	0	0	0	0	0	0	0	0	0	0	0	0	0	0	0	0	0
N119	51.6985	3.73047	authors	2	2	1	0.693147	1	0	0	0	0	0	0	0	0	0	0	0	0	0	0	0	0	0	0	0	0	0	0	0	0	0	0	0	0	0	0	0	0	0	0	0	0	0	0	0	0	0
N120	51.6856	5.95635	authors	5	5	1	1.60944	1	0	0	0	0	0	0	0	0	0	0	0	0	0	0	0	0	0	0	0	0	0	0	0	0	0	0	0	0	0	0	0	0	0	0	0	0	0	0	0	0	0
N121	51.6788	5.95186	authors	6	6	1	1.79176	1	0	0	0	0	0	0	0	0	0	0	0	0	0	0	0	0	0	0	0	0	0	0	0	0	0	0	0	0	0	0	0	0	0	0	0	0	0	0	0	0	0
N122	51.6187	6.01262	authors	2	2	1	0.693147	1	0	0	0	0	0	0	0	0	0	0	0	0	0	0	0	0	0	0	0	0	0	0	0	0	0	0	0	0	0	0	0	0	0	0	0	0	0	0	0	0	0
N123	51.6171	6.01253	authors	1	1	NA	0	NA	0	0	0	0	0	0	0	0	0	0	0	0	0	0	0	0	0	0	0	0	0	0	0	0	0	0	0	0	0	0	0	0	0	0	0	0	0	0	0	0	0
OB	48.4276	14.2205	authors	1	1	NA	0	NA	0	0	0	0	0	0	0	0	0	0	0	0	0	0	0	0	0	0	0	0	0	0	0	0	0	0	0	0	0	0	0	0	0	0	0	0	0	0	0	0	0
OH	48.1239	16.8498	mean	27	28	0.996012	3.28269	0.962963	0	0	0	0	0	0	0	0	0	0	0	0	0	0	0	0	0	0	0	0	0	0	0	0	0	0	0	0	0	0	0	0	0	0	0	0	0	0	0	0	0
OS	47.9515	14.3051	mean	4	11	0.638807	0.885574	0.3	0	0	0	0	0	0	0	0	0	0	0	0	0	0	0	0	0	0	0	0	0	0	0	0	0	0	0	0	0	0	0	0	0	0	0	0	0	0	0	0	0
OW	48.1264	16.2526	mean	16	20	0.971046	2.69231	0.789474	0	0	0	0	0	0	0	0	0	0	0	0	0	0	0	0	0	0	0	0	0	0	0	0	0	0	0	0	0	0	0	0	0	0	0	0	0	0	0	0	0
PC	49.8362	20.6537	mean	8	17	0.867992	1.80494	0.4375	0	0	0	0	0	0	0	0	0	0	0	0	0	0	0	0	0	0	0	0	0	0	0	0	0	0	0	0	0	0	0	0	0	0	0	0	0	0	0	0	0
PP	50.5107	20.5598	mean	11	19	0.899159	2.15609	0.555556	0	0	0	0	0	0	0	0	0	0	0	0	0	0	0	0	0	0	0	0	0	0	0	0	0	0	0	0	0	0	0	0	0	0	0	0	0	0	0	0	0
RB	44.8853	21.393	mean	19	19	1	2.94444	1	0	0	0	0	0	0	0	0	0	0	0	0	0	0	0	0	0	0	0	0	0	0	0	0	0	0	0	0	0	0	0	0	0	0	0	0	0	0	0	0	0
RD	44.9384	20.372	mean	21	25	0.970664	2.95521	0.833333	0	0	0	0	0	0	0	0	0	0	0	0	0	0	0	0	0	0	0	0	0	0	0	0	0	0	0	0	0	0	0	0	0	0	0	0	0	0	0	0	0
RF	45.1808	19.9351	mean	18	19	0.993463	2.87148	0.944444	0	0	0	0	0	0	0	0	0	0	0	0	0	0	0	0	0	0	0	0	0	0	0	0	0	0	0	0	0	0	0	0	0	0	0	0	0	0	0	0	0
RJ	44.7126	21.4447	authors	5	5	1	1.60944	1	0	0	0	0	0	0	0	0	0	0	0	0	0	0	0	0	0	0	0	0	0	0	0	0	0	0	0	0	0	0	0	0	0	0	0	0	0	0	0	0	0
Rt	49.7832	6.59649	mean	29	32	0.990638	3.33577	0.903226	0	0	0	0	0	0	0	2	0	0	0	0	0	0	0	0	0	0	0	0	0	0	0	0	0	0	1	0	0	0	0	0	0	0	0	0	0	0	0	0	0
S001	55.2758	14.8028	authors	5	5	1	1.60944	1	0	0	0	0	1	0	0	0	0	0	0	0	0	0	0	0	0	0	0	0	0	0	0	0	0	0	0	0	0	0	0	0	0	0	0	0	0	0	0	0	0
S002	55.2758	14.8028	authors	4	4	1	1.38629	1	0	0	0	0	0	0	0	0	0	0	0	0	0	0	0	0	0	0	0	0	0	0	0	0	0	0	0	0	0	0	0	0	0	0	0	0	0	0	0	0	0
S003	55.2758	14.8028	authors	1	4	NA	0	0	4	0	0	0	0	0	0	0	0	0	0	0	0	0	0	0	0	0	0	0	0	0	0	0	0	0	0	0	0	0	0	0	0	0	0	0	0	0	0	0	0
S004	55.2758	14.8028	authors	4	4	1	1.38629	1	0	0	0	0	0	0	0	0	0	0	0	0	0	0	0	0	0	0	0	0	0	0	0	0	0	0	0	0	0	0	0	0	0	0	0	0	0	0	0	0	0
S005	56.0961	14.2456	authors	2	5	0.970951	0.673012	0.25	0	0	0	0	0	0	0	0	0	0	0	0	0	0	0	0	0	0	0	0	0	0	0	0	0	0	0	0	0	0	0	0	0	0	0	0	0	0	0	0	0
S006	56.03	14.5742	authors	4	5	0.960964	1.33218	0.75	0	0	0	0	0	0	0	0	0	0	0	0	0	0	0	0	0	0	0	0	0	0	0	0	0	0	0	0	0	0	0	0	0	0	0	0	0	0	0	0	0
S007	56.03	14.5742	authors	1	3	NA	0	0	0	0	0	0	0	0	0	0	0	0	0	0	0	0	0	0	0	0	0	0	0	0	0	0	0	0	0	0	0	0	0	0	0	0	0	0	0	0	0	0	0
S008	56.1519	14.2994	authors	1	5	NA	0	0	5	0	0	0	0	0	0	0	0	0	0	0	0	0	0	0	0	0	0	0	0	0	0	0	0	0	0	0	0	0	0	0	0	0	0	0	0	0	0	0	0
S009	56.1519	14.2994	authors	2	3	0.918296	0.636514	0.5	0	0	0	0	0	0	0	0	0	0	0	0	0	0	0	0	0	0	0	0	0	0	0	0	0	0	0	0	0	0	0	0	0	0	0	0	0	0	0	0	0
S010	56.1519	14.2994	authors	3	5	0.864974	0.950271	0.5	0	0	0	0	0	0	0	0	0	0	0	0	0	0	0	0	0	0	0	0	0	0	0	0	0	0	0	0	0	0	0	0	0	0	0	0	0	0	0	0	0
S011	55.4258	13.5681	authors	5	5	1	1.60944	1	0	0	0	0	0	0	0	0	0	0	0	0	0	0	0	0	0	0	0	0	0	0	0	0	0	0	0	0	0	0	0	0	0	0	0	0	0	0	0	0	0
S012	55.4258	13.5681	authors	4	4	1	1.38629	1	0	0	0	0	0	0	0	0	0	0	0	0	0	0	0	0	0	0	0	0	0	0	0	0	0	0	0	0	0	0	0	0	0	0	0	0	0	0	0	0	0
S013	55.4258	13.5681	authors	4	4	1	1.38629	1	0	0	0	0	0	0	0	0	0	0	0	0	0	0	0	0	0	0	0	0	0	0	0	0	0	0	0	0	0	0	0	0	0	0	0	0	0	0	0	0	0
S014	55.4258	13.5681	authors	2	2	1	0.693147	1	0	0	0	0	0	0	0	0	0	0	0	0	0	0	0	0	0	0	0	0	0	0	0	0	0	0	0	0	0	0	0	0	0	0	0	0	0	0	0	0	0
S017	55.9972	14.0878	authors	2	3	0.918296	0.636514	0.5	0	0	0	0	0	0	0	0	0	0	0	0	0	0	0	0	0	0	0	0	0	0	0	0	0	0	0	0	0	0	0	0	0	0	0	0	0	0	0	0	0
S018	55.9972	14.0878	authors	2	3	0.918296	0.636514	0.5	0	0	0	0	0	0	0	0	0	0	0	0	0	0	0	0	0	0	0	0	0	0	0	0	0	0	0	0	0	0	0	0	0	0	0	0	0	0	0	0	0
S022	56.83	16.6672	authors	22	26	0.978536	3.0247	0.84	0	0	0	0	0	0	0	0	0	0	0	0	0	0	0	0	0	0	0	0	0	0	0	0	0	0	0	0	0	0	0	0	0	0	0	0	0	0	0	0	0
S023	56.83	16.6672	authors	1	5	NA	0	0	5	0	0	0	0	0	0	0	0	0	0	0	0	0	0	0	0	0	0	0	0	0	0	0	0	0	0	0	0	0	0	0	0	0	0	0	0	0	0	0	0
S024	56.83	16.6672	authors	2	4	0.811278	0.562335	0.333333	0	0	0	0	0	0	0	0	0	0	0	0	0	0	0	0	0	0	0	0	0	0	0	0	0	0	0	0	0	0	0	0	0	0	0	0	0	0	0	0	0
S026	56.83	16.6672	authors	2	3	0.918296	0.636514	0.5	0	0	0	0	0	0	0	0	0	0	0	0	0	0	0	0	0	0	0	0	0	0	0	0	0	0	0	0	0	0	0	0	0	0	0	0	0	0	0	0	0
S027	56.0783	15.8364	authors	1	4	NA	0	0	0	0	0	0	0	0	0	0	0	0	0	0	0	0	0	0	0	0	0	0	0	0	0	0	0	0	0	0	0	0	0	0	0	0	0	0	0	0	0	0	0
S028	55.5919	14.3158	authors	1	3	NA	0	0	0	0	0	0	0	0	0	0	0	0	0	0	0	0	0	0	0	0	0	0	0	0	0	0	0	0	0	0	0	0	0	0	0	0	0	0	0	0	0	0	0
S029	58.0558	11.7478	authors	3	5	0.864974	0.950271	0.5	0	0	0	0	0	0	0	0	0	0	0	0	0	0	0	3	0	0	0	0	0	0	0	0	0	0	0	0	0	0	0	0	0	0	0	0	0	0	0	0	0
S030	58.2453	11.6986	authors	2	3	0.918296	0.636514	0.5	0	0	0	0	0	0	0	0	0	0	0	0	0	0	0	2	0	0	0	0	0	0	0	0	0	0	0	0	0	0	0	0	0	0	0	0	0	0	0	0	0
S031	57.8967	11.7422	authors	2	3	0.918296	0.636514	0.5	2	0	0	0	0	0	0	0	0	0	0	0	0	0	0	0	0	0	0	0	0	0	0	0	0	0	0	0	0	0	0	0	0	0	0	0	0	0	0	0	0
S032	57.8967	11.7422	authors	1	5	NA	0	0	5	0	0	0	0	0	0	0	0	0	0	0	0	0	0	0	0	0	0	0	0	0	0	0	0	0	0	0	0	0	0	0	0	0	0	0	0	0	0	0	0
S033	57.8967	11.7422	authors	3	3	1	1.09861	1	0	0	0	0	0	0	0	0	0	0	0	0	0	0	0	0	0	0	0	0	0	0	0	0	0	0	0	0	0	0	0	0	0	0	0	0	0	0	0	0	0
S034	64.66	19.2692	authors	4	5	0.960964	1.33218	0.75	0	0	0	0	0	0	0	0	0	0	0	0	0	0	0	0	0	0	0	0	0	0	0	0	0	0	0	0	0	0	0	0	0	0	0	0	0	0	0	0	0
S035	63.8736	20.0608	authors	3	3	1	1.09861	1	0	0	0	0	0	0	0	0	0	0	0	0	0	0	0	0	0	0	0	0	0	0	0	0	0	0	0	0	0	0	0	0	0	0	0	0	0	0	0	0	0
S036	55.5981	14.3028	authors	4	4	1	1.38629	1	0	0	0	0	0	0	0	0	0	0	0	0	0	0	0	0	0	0	0	0	0	0	0	0	0	0	0	0	0	0	0	0	0	0	0	0	0	0	0	0	0
S037	56.9014	12.4972	authors	2	3	0.918296	0.636514	0.5	0	0	0	0	0	0	0	0	0	0	0	0	0	0	0	0	0	0	0	0	0	0	0	0	0	0	0	0	0	0	0	0	0	0	0	0	0	0	0	0	0
S038	56.5843	14.7966	authors	3	3	1	1.09861	1	0	0	0	0	0	0	0	0	0	0	0	0	0	0	0	0	0	0	0	0	0	0	0	0	0	0	0	0	0	0	0	0	0	0	0	0	0	0	0	0	0
S039	56.0083	14.4381	authors	1	2	NA	0	0	2	0	0	0	0	0	0	0	0	0	0	0	0	0	0	0	0	0	0	0	0	0	0	0	0	0	0	0	0	0	0	0	0	0	0	0	0	0	0	0	0
S040	56.0731	14.3569	authors	1	3	NA	0	0	3	0	0	0	0	0	0	0	0	0	0	0	0	0	0	0	0	0	0	0	0	0	0	0	0	0	0	0	0	0	0	0	0	0	0	0	0	0	0	0	0
S041	56.0891	12.4597	authors	3	3	1	1.09861	1	0	0	0	0	0	0	0	0	0	0	0	0	0	0	0	0	0	0	0	0	0	0	0	0	0	0	0	0	0	0	0	0	0	0	0	0	0	0	0	0	0
S042	56.0891	12.4597	authors	3	4	0.946395	1.03972	0.666667	1	0	0	0	0	0	0	0	0	0	0	0	0	0	0	0	0	0	0	0	0	0	0	0	0	0	0	0	0	0	0	0	0	0	0	0	0	0	0	0	0
S043	55.4553	10.5478	authors	3	3	1	1.09861	1	0	0	0	0	0	0	0	0	0	0	0	0	0	0	0	0	0	0	0	0	0	0	0	0	0	0	0	0	0	0	0	0	0	0	0	0	0	0	0	0	0
S044	55.6203	10.5911	authors	2	3	0.918296	0.636514	0.5	0	0	0	0	0	0	0	0	0	0	0	0	0	0	0	0	0	0	0	0	0	0	0	0	0	0	0	0	0	0	0	0	0	0	0	0	0	0	0	0	0
S045	55.6711	9.82417	authors	2	4	0.811278	0.562335	0.333333	0	0	0	0	0	0	0	0	0	0	0	0	0	0	0	0	0	0	0	0	0	0	0	0	0	0	0	0	0	0	0	0	0	0	0	0	0	0	0	0	0
S046	55.2361	10.5631	authors	2	4	0.811278	0.562335	0.333333	3	0	0	0	0	0	0	0	0	0	0	0	0	0	0	0	0	0	0	0	0	0	0	0	0	0	0	0	0	0	0	0	0	0	0	0	0	0	0	0	0
S047	57.9199	18.7419	authors	2	4	0.811278	0.562335	0.333333	3	0	0	0	0	0	0	0	0	0	0	0	0	0	0	0	0	0	0	0	0	0	0	0	0	0	0	0	0	0	0	0	0	0	0	0	0	0	0	0	0
S048	57.9199	18.7419	authors	2	2	1	0.693147	1	0	0	0	0	0	0	0	0	0	0	0	0	0	0	0	0	0	0	0	0	0	0	0	0	0	0	0	0	0	0	0	0	0	0	0	0	0	0	0	0	0
S049	56.8786	16.6978	authors	2	3	0.918296	0.636514	0.5	2	0	0	0	0	0	0	0	0	0	0	0	0	0	0	0	0	0	0	0	0	0	0	0	0	0	0	0	0	0	0	0	0	0	0	0	0	0	0	0	0
S050	60.0667	6.55	authors	4	4	1	1.38629	1	0	0	0	0	0	0	0	0	0	0	0	0	0	0	0	0	0	0	0	0	0	0	0	0	0	0	0	0	0	0	0	0	0	0	0	0	0	0	0	0	0
S051	60.0667	6.55	authors	3	3	1	1.09861	1	0	0	0	0	0	0	0	0	0	0	0	0	0	0	0	0	0	0	0	0	0	0	0	0	0	0	0	0	0	0	0	0	0	0	0	0	0	0	0	0	0
S052	56.0158	14.0642	authors	1	1	NA	0	NA	0	0	0	0	0	0	0	0	0	0	0	0	0	0	0	0	0	0	0	0	0	0	0	0	0	0	0	0	0	0	0	0	0	0	0	0	0	0	0	0	0
S053	55.5919	14.3158	authors	1	1	NA	0	NA	0	0	0	0	0	0	0	0	0	0	0	0	0	0	0	0	0	0	0	0	0	0	0	0	0	0	0	0	0	0	0	0	0	0	0	0	0	0	0	0	0
S054	55.5919	14.3158	authors	1	1	NA	0	NA	0	0	0	0	0	0	0	0	0	0	0	0	0	0	0	0	0	0	0	0	0	0	0	0	0	0	0	0	0	0	0	0	0	0	0	0	0	0	0	0	0
S055	55.5919	14.3158	authors	1	1	NA	0	NA	0	0	0	0	0	0	0	0	0	0	0	0	0	0	0	0	0	0	0	0	0	0	0	0	0	0	0	0	0	0	0	0	0	0	0	0	0	0	0	0	0
S057	59.9047	17.5139	authors	1	1	NA	0	NA	0	0	0	0	0	0	0	0	0	0	0	0	0	0	0	0	0	0	0	0	0	0	0	0	0	0	0	0	0	0	0	0	0	0	0	0	0	0	0	0	0
S059	56.9215	8.35751	authors	1	1	NA	0	NA	0	0	0	0	0	0	0	0	0	0	0	0	0	0	0	0	0	0	0	0	0	0	0	0	0	0	0	0	0	0	0	0	0	0	0	0	0	0	0	0	0
S060	56.1536	14.3053	authors	16	22	0.915883	2.53937	0.714286	0	0	0	0	0	0	0	0	0	0	0	0	0	0	0	0	0	0	0	0	0	0	0	0	0	0	0	0	0	0	0	0	0	0	0	0	0	0	0	0	0
S061	56.2371	12.5986	authors	18	22	0.982223	2.83899	0.809524	0	0	0	0	0	0	0	0	0	0	0	0	0	0	0	0	0	0	0	0	0	0	0	0	0	0	0	0	0	0	0	0	0	0	0	0	0	0	0	0	0
Sd1	52.2469	13.6938	mean	13	15	0.983727	2.52321	0.857143	0	0	0	1	0	0	2	2	0	0	0	0	0	0	0	0	0	0	0	0	0	0	0	0	0	0	0	0	0	0	1	0	0	0	0	0	0	0	0	0	0
Sd2	52.3235	13.6289	mean	10	13	0.957526	2.20479	0.75	0	0	0	1	0	0	2	3	0	0	0	0	0	0	0	0	0	0	0	0	0	0	0	0	0	0	0	0	0	0	0	0	0	0	0	0	0	0	0	0	0
SE	50.7502	13.8285	mean	2	2	1	0.693147	1	0	0	0	0	0	0	0	0	0	0	0	0	0	0	0	0	0	0	0	0	0	0	0	0	0	0	0	0	0	0	0	0	0	0	0	0	0	0	0	0	0
SK	48.6906	18.9181	mean	19	19	1	2.94444	1	0	0	0	0	0	0	0	0	0	0	0	0	0	0	0	0	0	0	0	0	0	0	0	0	0	0	0	0	0	0	0	0	0	0	0	0	0	0	0	0	0
SL	49.306	21.0234	mean	17	20	0.983967	2.78779	0.842105	0	0	0	0	0	0	0	0	0	0	0	0	0	0	0	0	0	0	0	0	0	0	0	0	0	0	0	0	0	0	0	0	0	0	0	0	0	0	0	0	0
SS	48.9469	18.0602	mean	16	20	0.980482	2.71847	0.789474	0	0	0	0	0	0	0	0	0	0	0	0	0	0	0	0	0	0	0	0	0	0	0	0	0	0	0	0	0	0	0	0	0	0	0	0	0	0	0	0	0
Tw	50.5039	10.6529	mean	18	20	0.979438	2.83094	0.894737	0	0	0	0	0	0	0	0	0	0	0	0	0	0	0	0	0	0	0	0	0	0	0	0	0	0	0	0	0	0	0	0	0	0	0	0	0	0	0	0	0
UB	46.8718	17.5053	mean	14	16	0.972544	2.5666	0.866667	0	0	0	0	0	0	0	0	0	0	0	0	0	0	0	0	0	0	0	0	0	0	0	0	0	0	0	0	0	0	0	0	0	0	0	0	0	0	0	0	0
UC	46.8099	17.2349	mean	17	17	1	2.83321	1	0	0	0	0	0	0	0	0	0	0	0	0	0	0	0	0	0	0	0	0	0	0	0	0	0	0	0	0	0	0	0	0	0	0	0	0	0	0	0	0	0
UD	48.4333	37.6833	authors	11	13	0.980724	2.35167	0.833333	0	0	0	0	0	0	0	0	0	0	0	0	0	0	0	0	0	0	0	0	0	0	0	0	0	0	0	0	0	0	0	0	0	0	0	0	0	0	0	0	0
UK	47.2833	38.1667	authors	12	14	0.967296	2.40364	0.846154	0	0	0	0	0	0	3	0	0	0	0	0	0	0	0	0	0	0	0	0	0	0	0	0	0	0	0	0	0	0	0	0	0	0	0	0	0	0	0	0	0
UP	47.6386	19.0065	mean	12	12	1	2.48491	1	0	0	0	0	0	0	0	0	0	0	0	0	0	0	0	0	0	0	0	0	0	0	0	0	0	0	0	0	0	0	0	0	0	0	0	0	0	0	0	0	0
UV	47.4979	19.0402	proxy	7	7	1	1.94591	1	0	0	0	0	0	0	0	0	0	0	0	0	0	0	0	0	0	0	0	0	0	0	0	0	0	0	0	0	0	0	0	0	0	0	0	0	0	0	0	0	0
Wa	48.9264	10.1568	mean	15	15	1	2.70805	1	0	0	0	0	0	0	0	0	0	0	0	0	0	0	0	0	0	0	0	0	0	0	0	0	0	0	0	0	0	0	0	0	0	0	0	0	0	0	0	0	0
Wb	48.9679	10.1413	mean	19	21	0.980689	2.88758	0.9	0	0	0	0	0	0	0	0	0	0	0	0	0	0	0	0	0	0	0	0	0	0	0	0	0	0	0	0	0	0	0	0	0	0	0	0	0	0	0	0	0
Wc	48.8744	10.3913	mean	17	22	0.957557	2.71296	0.761905	0	0	0	0	0	0	0	0	0	0	0	0	0	0	0	0	0	0	0	0	0	0	0	0	0	0	0	0	0	0	0	0	0	0	0	0	0	0	0	0	0
[truncated: 1,674 more columns]

## Sheet: Description
SampleData
column	meaning
Sample	ID of the sample
Datasource	Original dataset: G - Generose, K – Kellner et al. 2014, HK – Herklotz & Ritz 2017
Section	Section of genus Rosa to which the sample was assigned
Subsect	Subsection of genus Rosa to which the sample was assigned
Species	Species of genus Rosa to which the sample was assigned
Author	Author name of the species to which the sample was assigned
SpeciesID	Numerical ID for species (see column Species)
Site	ID of the sampling site
new_ploid	Ploidy estimate: section Caninae – from value in column max_alleles + 1 other sections – from value in column max_alleles values for K/HR samples verified by flow cytometry
max_alleles	Maximal number of distinct alleles detected at any locus within this sample
MLGindex	ID of distinct multilocus genotype, based on genetic data only
MLGindex2	ID of distinct multilocus genotype, including site and species information
MLGindex2_site	ID of distinct multilocus genotype, including site, but not species information
MLGindex2_species	ID of distinct multilocus genotype, including species, but not site information
RhEO506.186	Presence (1) or absence (0) of allele "186" at locus "RhEO506"
... other columns	Presence (1) or absence (0) of respective allele at respective locus
SiteData
column	meaning
Site	ID of the sampling site
Lat	Decimal degrees latitude
Long	Decimal degrees longitude
Source	Origin of the coordinate data: map – coordinates picked out on a map proxy / [Site] – coordinates of a close-by location or sampling site authors – field notes of the authors of the respective dataset mean – mean over several coordinate measurements for this site missing – coordinates not provided
MLGs	Number of distinct MLGs (disregarding species) at the sampling site (G)
All	Total number of samples from the sampling site (N)
E	Evenness of MLGs (disregarding species) at the sampling site
H	Shannon index of MLGs (disregarding species) at the respective sampling site
R	Clonal richness (disregarding species) at the sampling site: R = (G-1)/(N-1)
4, 125, ...	Number of samples at the sampling site with the respective MLG (see SampleData:MLGindex)
